# Supplementary material for: Meta-analytical biomarker search of EST expression data reveals three differentially expressed candidates
Source: BMC Genomics. 2012 Dec 7;13(Suppl 7):S12. doi: 10.1186/1471-2164-13-S7-S12 (PMC3521215; doi:10.1186/1471-2164-13-S7-S12)
Supplement: Additional file 2 — EST pipeline raw data. This is the raw EST count from the EST pipeline imported into Excel. The columns are the condition type, tissue, and condition-tissue type stratifications. The rows represent the EST counts that are assigned to genes. [file 1471-2164-13-S7-S12-S2.xls]

## Sheet: statsTabFile
Gene Sym	Refseq ID	Description	Total Hits	normal	cancer	adrenal_gland	brain	breast	colon	eye	pharynx	tongue	kidney	liver	lung	nerve	ovary	pancreatic	prostate	muscle	skin	stomach	testis	uterus	blood	lymphoid_organ	adrenal_gland-normal	adrenal_gland-cancer	brain-normal	brain-cancer	breast-normal	breast-cancer	colon-normal	colon-cancer	eye-normal	eye-cancer	pharynx-normal	pharynx-cancer	tongue-normal	tongue-cancer	kidney-normal	kidney-cancer	liver-normal	liver-cancer	lung-normal	lung-cancer	nerve-normal	nerve-cancer	ovary-normal
LOC643637	XM_937598	PREDICTED: Homo sapiens similar to hCG1729961 (LOC643637), mRNA.	1	0	1	0	0	0	0	0	0	0	0	0	0	0	0	0	0	0	0	0	0	0	0	1	0	0	0	0	0	0	0	0	0	0	0	0	0	0	0	0	0	0	0	0	0	0	0
LOC643634	XR_039579	PREDICTED: Homo sapiens similar to tropomyosin 4 (LOC643634),miscRNA.	3	3	0	0	0	0	0	0	0	0	0	0	0	0	0	0	0	0	0	0	3	0	0	0	0	0	0	0	0	0	0	0	0	0	0	0	0	0	0	0	0	0	0	0	0	0	0
LOC643630	XM_001719822	PREDICTED: Homo sapiens similar to hCG1993567 (LOC643630), mRNA.	2	2	0	0	1	0	0	0	0	0	0	0	0	0	0	0	0	0	1	0	0	0	0	0	0	0	1	0	0	0	0	0	0	0	0	0	0	0	0	0	0	0	0	0	0	0	0
LOC100290478	XM_002347924	PREDICTED: Homo sapiens hypothetical protein LOC100290478(LOC100290478), mRNA.	13	13	0	0	0	0	0	0	0	0	0	0	0	0	0	0	5	0	8	0	0	0	0	0	0	0	0	0	0	0	0	0	0	0	0	0	0	0	0	0	0	0	0	0	0	0	0
LOC100131909	XM_001725346	PREDICTED: Homo sapiens hypothetical LOC100131909 (LOC100131909),mRNA.	2	0	2	0	2	0	0	0	0	0	0	0	0	0	0	0	0	0	0	0	0	0	0	0	0	0	0	2	0	0	0	0	0	0	0	0	0	0	0	0	0	0	0	0	0	0	0
LOC100290470	XM_002347576	PREDICTED: Homo sapiens hypothetical protein LOC100290470(LOC100290470), mRNA.	2	2	0	0	0	0	0	0	0	0	0	0	0	0	0	0	0	0	0	0	0	2	0	0	0	0	0	0	0	0	0	0	0	0	0	0	0	0	0	0	0	0	0	0	0	0	0
LOC100290472	XM_002346864	PREDICTED: Homo sapiens similar to golgi autoantigen, golginsubfamily a, 2 (LOC100290472), mRNA.	3	2	1	0	2	0	0	0	0	0	0	0	0	0	0	0	0	0	1	0	0	0	0	0	0	0	2	0	0	0	0	0	0	0	0	0	0	0	0	0	0	0	0	0	0	0	0
LOC100290477	XM_002347788	PREDICTED: Homo sapiens hypothetical protein LOC100290477(LOC100290477), mRNA.	9	6	3	0	4	0	0	0	0	0	0	0	0	3	0	0	0	1	1	0	0	0	0	0	0	0	2	2	0	0	0	0	0	0	0	0	0	0	0	0	0	0	0	0	3	0	0
LOC100290476	XM_002347371	PREDICTED: Homo sapiens hypothetical protein LOC100290476(LOC100290476), mRNA.	4	4	0	0	3	0	0	0	0	0	0	1	0	0	0	0	0	0	0	0	0	0	0	0	0	0	3	0	0	0	0	0	0	0	0	0	0	0	0	0	1	0	0	0	0	0	0
LOC441204	NR_015364	Homo sapiens hypothetical locus LOC441204 (LOC441204), non-codingRNA.	6	6	0	0	6	0	0	0	0	0	0	0	0	0	0	0	0	0	0	0	0	0	0	0	0	0	6	0	0	0	0	0	0	0	0	0	0	0	0	0	0	0	0	0	0	0	0
LOC441208	NR_003502	Homo sapiens zinc and ring finger 2 pseudogene (LOC441208),non-coding RNA.	5	5	0	0	5	0	0	0	0	0	0	0	0	0	0	0	0	0	0	0	0	0	0	0	0	0	5	0	0	0	0	0	0	0	0	0	0	0	0	0	0	0	0	0	0	0	0
LOC100292184	XM_002346220	PREDICTED: Homo sapiens hypothetical protein LOC100292184(LOC100292184), mRNA.	4	4	0	0	1	0	0	0	1	0	1	0	1	0	0	0	0	0	0	0	0	0	0	0	0	0	1	0	0	0	0	0	0	0	1	0	0	0	1	0	0	0	1	0	0	0	0
LOC100292183	XM_002346129, XM_002346130	PREDICTED: Homo sapiens hypothetical protein LOC100292183,transcript variant 1 (LOC100292183), mRNA., PREDICTED: Homo sapiens hypothetical protein LOC100292183,transcript variant 2 (LOC100292183), mRNA.	3	3	0	0	2	0	0	0	0	0	0	0	0	0	0	0	1	0	0	0	0	0	0	0	0	0	2	0	0	0	0	0	0	0	0	0	0	0	0	0	0	0	0	0	0	0	0
OPA3	NM_025136, NM_001017989	Homo sapiens optic atrophy 3 (autosomal recessive, with chorea andspastic paraplegia) (OPA3), nuclear gene encoding mitochondrialprotein, transcript variant 2, mRNA., Homo sapiens optic atrophy 3 (autosomal recessive, with chorea andspastic paraplegia) (OPA3), nuclear gene encoding mitochondrialprotein, transcript variant 1, mRNA.	25	18	7	0	4	1	1	1	0	2	1	1	1	0	0	3	0	0	0	0	8	1	0	1	0	0	4	0	0	1	1	0	1	0	0	0	0	2	1	0	1	0	0	1	0	0	0
LOC100130600	XM_002344387, XM_001721963	PREDICTED: Homo sapiens similar to hCG2014367 (LOC100130600), mRNA., PREDICTED: Homo sapiens similar to hCG2014367 (LOC100130600), mRNA.	9	2	7	2	1	0	1	0	0	0	0	0	1	0	0	1	1	0	0	1	0	1	0	0	0	2	1	0	0	0	0	1	0	0	0	0	0	0	0	0	0	0	0	1	0	0	0
KIAA0831	NM_014924	Homo sapiens KIAA0831 (KIAA0831), mRNA.	24	17	7	0	10	0	1	0	1	1	0	0	0	0	0	0	1	1	0	1	2	6	0	0	0	0	10	0	0	0	0	1	0	0	1	0	0	1	0	0	0	0	0	0	0	0	0
ITGA8	NM_003638	Homo sapiens integrin, alpha 8 (ITGA8), mRNA.	13	12	1	0	3	0	0	1	0	0	1	0	1	0	0	0	1	3	1	0	0	2	0	0	0	0	3	0	0	0	0	0	1	0	0	0	0	0	0	1	0	0	1	0	0	0	0
ITGA9	NM_002207	Homo sapiens integrin, alpha 9 (ITGA9), mRNA.	25	21	4	1	5	1	1	0	0	0	0	1	0	0	1	0	0	6	0	0	3	6	0	0	0	1	5	0	0	1	0	1	0	0	0	0	0	0	0	0	1	0	0	0	0	0	0
ITGA1	NM_181501	Homo sapiens integrin, alpha 1 (ITGA1), mRNA.	29	18	11	1	1	1	2	0	0	2	2	2	2	1	0	2	0	2	0	0	4	7	0	0	1	0	1	0	0	1	0	2	0	0	0	0	0	2	1	1	2	0	2	0	1	0	0
ITGA2	NM_002203	Homo sapiens integrin, alpha 2 (CD49B, alpha 2 subunit of VLA-2receptor) (ITGA2), mRNA.	30	19	11	1	8	0	1	0	3	5	0	0	1	0	0	7	0	3	1	0	0	0	0	0	1	0	8	0	0	0	0	1	0	0	3	0	1	4	0	0	0	0	1	0	0	0	0
ITGA4	NM_000885	Homo sapiens integrin, alpha 4 (antigen CD49D, alpha 4 subunit ofVLA-4 receptor) (ITGA4), mRNA.	17	12	5	0	0	0	0	0	1	2	1	0	1	0	2	0	0	3	0	0	0	3	1	3	0	0	0	0	0	0	0	0	0	0	1	0	0	2	1	0	0	0	1	0	0	0	1
LOC100132288	NM_001033515	Homo sapiens hypothetical protein LOC100132288 (LOC100132288),mRNA.	7	6	1	0	2	0	0	1	0	0	0	0	0	1	0	1	1	0	0	0	1	0	0	0	0	0	1	1	0	0	0	0	1	0	0	0	0	0	0	0	0	0	0	0	1	0	0
LOC100132287	NR_028322	Homo sapiens hypothetical LOC100132287 (LOC100132287), non-codingRNA.	3	3	0	0	1	0	0	0	0	0	0	0	0	0	0	0	0	0	0	0	2	0	0	0	0	0	1	0	0	0	0	0	0	0	0	0	0	0	0	0	0	0	0	0	0	0	0
TCAM1	NR_002947	Homo sapiens testicular cell adhesion molecule 1 homolog (mouse)(TCAM1), non-coding RNA.	1	1	0	0	0	0	0	0	0	0	0	0	0	0	0	0	0	0	0	0	1	0	0	0	0	0	0	0	0	0	0	0	0	0	0	0	0	0	0	0	0	0	0	0	0	0	0
LOC100291988	XM_002344469	PREDICTED: Homo sapiens hypothetical protein LOC100291988(LOC100291988), mRNA.	7	5	2	1	1	0	0	2	1	0	0	0	0	0	0	0	0	0	0	0	0	1	1	0	0	1	1	0	0	0	0	0	2	0	1	0	0	0	0	0	0	0	0	0	0	0	0
ZFP161	NM_001143823, NM_003409, NR_026569	Homo sapiens zinc finger protein 161 homolog (mouse) (ZFP161),transcript variant 1, mRNA., Homo sapiens zinc finger protein 161 homolog (mouse) (ZFP161),transcript variant 2, mRNA., Homo sapiens zinc finger protein 161 homolog (mouse) (ZFP161),transcript variant 3, transcribed RNA.	27	19	8	0	10	0	0	1	0	0	1	0	0	0	0	3	0	2	1	0	0	5	1	3	0	0	10	0	0	0	0	0	1	0	0	0	0	0	1	0	0	0	0	0	0	0	0
CHST8	NM_001127896, NM_022467	Homo sapiens carbohydrate (N-acetylgalactosamine 4-0)sulfotransferase 8 (CHST8), transcript variant 2, mRNA., Homo sapiens carbohydrate (N-acetylgalactosamine 4-0)sulfotransferase 8 (CHST8), transcript variant 3, mRNA.	8	2	6	0	0	0	0	1	0	0	0	0	0	0	0	5	0	0	0	0	1	0	0	1	0	0	0	0	0	0	0	0	1	0	0	0	0	0	0	0	0	0	0	0	0	0	0
CHST1	NM_003654	Homo sapiens carbohydrate (keratan sulfate Gal-6) sulfotransferase1 (CHST1), mRNA.	8	2	6	0	0	1	0	0	0	0	2	0	0	1	0	0	0	1	0	0	0	3	0	0	0	0	0	0	0	1	0	0	0	0	0	0	0	0	0	2	0	0	0	0	1	0	0
CHST3	NM_004273	Homo sapiens carbohydrate (chondroitin 6) sulfotransferase 3(CHST3), mRNA.	27	19	8	0	9	0	1	3	0	3	1	1	1	1	0	0	0	0	2	0	3	2	0	0	0	0	7	2	0	0	1	0	3	0	0	0	0	3	1	0	1	0	0	1	1	0	0
CHST2	NM_004267	Homo sapiens carbohydrate (N-acetylglucosamine-6-O)sulfotransferase 2 (CHST2), mRNA.	31	12	19	0	8	0	0	4	0	0	3	0	0	0	0	9	1	0	0	0	0	3	1	2	0	0	3	5	0	0	0	0	4	0	0	0	0	0	0	3	0	0	0	0	0	0	0
CHST5	NM_024533	Homo sapiens carbohydrate (N-acetylglucosamine 6-O)sulfotransferase 5 (CHST5), mRNA.	1	0	1	0	0	0	1	0	0	0	0	0	0	0	0	0	0	0	0	0	0	0	0	0	0	0	0	0	0	0	0	1	0	0	0	0	0	0	0	0	0	0	0	0	0	0	0
CHST4	NM_001166395, NM_005769	Homo sapiens carbohydrate (N-acetylglucosamine 6-O)sulfotransferase 4 (CHST4), transcript variant 2, mRNA., Homo sapiens carbohydrate (N-acetylglucosamine 6-O)sulfotransferase 4 (CHST4), transcript variant 1, mRNA.	5	3	2	0	1	0	1	0	0	0	0	0	0	0	0	0	0	2	0	0	0	1	0	0	0	0	1	0	0	0	0	1	0	0	0	0	0	0	0	0	0	0	0	0	0	0	0
CHST7	NM_019886	Homo sapiens carbohydrate (N-acetylglucosamine 6-O)sulfotransferase 7 (CHST7), mRNA.	14	14	0	0	12	0	0	0	0	0	0	0	0	0	0	0	0	1	0	0	0	1	0	0	0	0	12	0	0	0	0	0	0	0	0	0	0	0	0	0	0	0	0	0	0	0	0
CHST6	NM_021615	Homo sapiens carbohydrate (N-acetylglucosamine 6-O)sulfotransferase 6 (CHST6), mRNA.	3	3	0	0	0	0	0	0	0	0	0	0	2	0	0	0	0	1	0	0	0	0	0	0	0	0	0	0	0	0	0	0	0	0	0	0	0	0	0	0	0	0	2	0	0	0	0
ITGAX	NM_000887	Homo sapiens integrin, alpha X (complement component 3 receptor 4subunit) (ITGAX), mRNA.	20	20	0	0	11	0	0	0	1	0	0	0	0	0	0	0	0	0	0	0	1	1	6	0	0	0	11	0	0	0	0	0	0	0	1	0	0	0	0	0	0	0	0	0	0	0	0
BCL2A1	NM_004049, NM_001114735	Homo sapiens BCL2-related protein A1 (BCL2A1), transcript variant1, mRNA., Homo sapiens BCL2-related protein A1 (BCL2A1), transcript variant2, mRNA.	3	1	2	0	0	0	0	0	0	0	0	0	0	0	0	0	0	0	1	0	0	0	0	2	0	0	0	0	0	0	0	0	0	0	0	0	0	0	0	0	0	0	0	0	0	0	0
LOC100133885	XM_001714113	PREDICTED: Homo sapiens hypothetical LOC100133885 (LOC100133885),mRNA.	1	1	0	0	1	0	0	0	0	0	0	0	0	0	0	0	0	0	0	0	0	0	0	0	0	0	1	0	0	0	0	0	0	0	0	0	0	0	0	0	0	0	0	0	0	0	0
LOC100133881	XM_001716307	PREDICTED: Homo sapiens similar to GDNF family receptor alpha 2(LOC100133881), mRNA.	0	0	0	0	0	0	0	0	0	0	0	0	0	0	0	0	0	0	0	0	0	0	0	0	0	0	0	0	0	0	0	0	0	0	0	0	0	0	0	0	0	0	0	0	0	0	0
LOC652799	XM_001724747	PREDICTED: Homo sapiens similar to KIT protein (LOC652799), mRNA.	1	1	0	0	1	0	0	0	0	0	0	0	0	0	0	0	0	0	0	0	0	0	0	0	0	0	1	0	0	0	0	0	0	0	0	0	0	0	0	0	0	0	0	0	0	0	0
ITGAD	NM_005353	Homo sapiens integrin, alpha D (ITGAD), mRNA.	0	0	0	0	0	0	0	0	0	0	0	0	0	0	0	0	0	0	0	0	0	0	0	0	0	0	0	0	0	0	0	0	0	0	0	0	0	0	0	0	0	0	0	0	0	0	0
ITGAE	NM_002208	Homo sapiens integrin, alpha E (antigen CD103, human mucosallymphocyte antigen 1; alpha polypeptide) (ITGAE), mRNA.	15	10	5	0	2	0	1	2	0	0	0	0	0	0	0	0	0	0	0	0	1	4	4	1	0	0	2	0	0	0	1	0	2	0	0	0	0	0	0	0	0	0	0	0	0	0	0
LOC285804	XM_001720086	PREDICTED: Homo sapiens hypothetical protein LOC285804 (LOC285804),mRNA.	1	1	0	0	0	0	0	0	0	0	0	0	0	0	0	0	0	0	0	0	1	0	0	0	0	0	0	0	0	0	0	0	0	0	0	0	0	0	0	0	0	0	0	0	0	0	0
SLC36A4	NM_152313	Homo sapiens solute carrier family 36 (proton/amino acidsymporter), member 4 (SLC36A4), mRNA.	9	6	3	0	1	0	0	1	0	0	0	0	0	0	0	1	0	1	0	0	1	1	3	0	0	0	1	0	0	0	0	0	1	0	0	0	0	0	0	0	0	0	0	0	0	0	0
SLC36A3	NM_181774	Homo sapiens solute carrier family 36 (proton/amino acidsymporter), member 3 (SLC36A3), transcript variant 2, mRNA.	6	6	0	0	0	0	0	0	0	0	0	0	0	0	0	0	0	0	0	0	6	0	0	0	0	0	0	0	0	0	0	0	0	0	0	0	0	0	0	0	0	0	0	0	0	0	0
SLC36A1	NM_078483	Homo sapiens solute carrier family 36 (proton/amino acidsymporter), member 1 (SLC36A1), mRNA.	34	26	8	0	13	1	1	2	0	2	0	0	0	4	0	1	1	2	0	1	4	0	0	2	0	0	10	3	1	0	1	0	2	0	0	0	0	2	0	0	0	0	0	0	3	1	0
C14orf115	NM_018228	Homo sapiens chromosome 14 open reading frame 115 (C14orf115),mRNA.	1	1	0	0	0	0	0	0	0	0	0	0	0	0	0	0	0	0	0	0	1	0	0	0	0	0	0	0	0	0	0	0	0	0	0	0	0	0	0	0	0	0	0	0	0	0	0
LOC729264	XM_001133674	PREDICTED: Homo sapiens similar to TP53 target 3, transcriptvariant 1 (LOC729264), mRNA.	5	4	1	0	1	0	0	0	0	0	1	0	0	0	0	0	0	0	0	0	3	0	0	0	0	0	1	0	0	0	0	0	0	0	0	0	0	0	0	1	0	0	0	0	0	0	0
C14orf118	NM_017926, NM_017972	Homo sapiens chromosome 14 open reading frame 118 (C14orf118),transcript variant 1, mRNA., Homo sapiens chromosome 14 open reading frame 118 (C14orf118),transcript variant 2, mRNA.	38	34	4	0	9	0	0	0	0	2	3	2	0	0	0	0	1	6	0	0	9	5	0	1	0	0	9	0	0	0	0	0	0	0	0	0	0	2	2	1	2	0	0	0	0	0	0
ART3	NM_001179, NM_001130017	Homo sapiens ADP-ribosyltransferase 3 (ART3), transcript variant 2,mRNA., Homo sapiens ADP-ribosyltransferase 3 (ART3), transcript variant 3,mRNA.	17	16	1	0	6	0	1	0	0	1	0	0	0	0	0	0	0	4	0	0	5	0	0	0	0	0	6	0	0	0	0	1	0	0	0	0	1	0	0	0	0	0	0	0	0	0	0
ART5	NM_053017	Homo sapiens ADP-ribosyltransferase 5 (ART5), transcript variant 1,mRNA.	2	2	0	0	0	0	0	0	0	0	0	0	0	0	0	0	0	1	0	0	1	0	0	0	0	0	0	0	0	0	0	0	0	0	0	0	0	0	0	0	0	0	0	0	0	0	0
ART4	NM_021071	Homo sapiens ADP-ribosyltransferase 4 (Dombrock blood group)(ART4), mRNA.	2	2	0	0	0	0	0	0	0	0	0	0	2	0	0	0	0	0	0	0	0	0	0	0	0	0	0	0	0	0	0	0	0	0	0	0	0	0	0	0	0	0	2	0	0	0	0
MGC57346	NR_026680, NR_027295	Homo sapiens hypothetical LOC401884 (MGC57346), transcript variant1, non-coding RNA., Homo sapiens hypothetical LOC401884 (MGC57346), transcript variant2, non-coding RNA.	9	7	2	1	5	0	0	1	0	0	0	0	0	0	0	0	0	0	1	0	1	0	0	0	1	0	4	1	0	0	0	0	1	0	0	0	0	0	0	0	0	0	0	0	0	0	0
LOC100290471	XM_002346683	PREDICTED: Homo sapiens hypothetical protein LOC100290471(LOC100290471), mRNA.	1	1	0	0	0	0	0	0	0	0	0	0	0	0	0	1	0	0	0	0	0	0	0	0	0	0	0	0	0	0	0	0	0	0	0	0	0	0	0	0	0	0	0	0	0	0	0
CRTAM	NM_019604	Homo sapiens cytotoxic and regulatory T cell molecule (CRTAM),mRNA.	46	46	0	0	42	0	0	0	0	0	0	0	1	0	0	0	0	2	0	0	0	0	1	0	0	0	42	0	0	0	0	0	0	0	0	0	0	0	0	0	0	0	1	0	0	0	0
RLF	NM_012421	Homo sapiens rearranged L-myc fusion (RLF), mRNA.	32	23	9	1	7	1	1	0	0	1	0	3	0	0	1	0	1	2	3	1	6	1	1	2	0	1	6	1	0	1	0	1	0	0	0	0	0	1	0	0	3	0	0	0	0	0	0
LOC100289639	XM_002347908	PREDICTED: Homo sapiens hypothetical protein LOC100289639(LOC100289639), mRNA.	9	5	4	0	2	1	0	0	0	1	0	0	0	0	0	0	0	0	1	0	2	2	0	0	0	0	2	0	0	1	0	0	0	0	0	0	0	1	0	0	0	0	0	0	0	0	0
CPEB4	NM_030627	Homo sapiens cytoplasmic polyadenylation element binding protein 4(CPEB4), mRNA.	33	23	10	0	3	0	0	4	1	0	0	2	1	0	0	2	1	7	3	1	1	4	0	3	0	0	3	0	0	0	0	0	4	0	1	0	0	0	0	0	2	0	0	1	0	0	0
CPEB3	NM_014912	Homo sapiens cytoplasmic polyadenylation element binding protein 3(CPEB3), mRNA.	18	13	5	0	9	1	0	0	1	0	1	0	0	0	0	0	0	2	0	0	1	3	0	0	0	0	9	0	0	1	0	0	0	0	1	0	0	0	0	1	0	0	0	0	0	0	0
CPEB2	NM_182646	Homo sapiens cytoplasmic polyadenylation element binding protein 2(CPEB2), transcript variant A, mRNA.	20	17	3	0	7	0	0	5	0	0	1	1	0	0	0	0	0	3	2	0	0	1	0	0	0	0	5	2	0	0	0	0	5	0	0	0	0	0	0	1	1	0	0	0	0	0	0
SRBD1	NM_018079	Homo sapiens S1 RNA binding domain 1 (SRBD1), mRNA.	49	45	4	1	11	0	2	0	1	1	0	0	0	0	0	0	1	7	0	0	17	5	0	3	1	0	9	2	0	0	2	0	0	0	1	0	1	0	0	0	0	0	0	0	0	0	0
POU5F1B	NM_001159542	Homo sapiens POU class 5 homeobox 1B (POU5F1B), mRNA.	1	0	1	0	0	0	0	0	0	0	0	0	0	0	0	0	0	0	0	1	0	0	0	0	0	0	0	0	0	0	0	0	0	0	0	0	0	0	0	0	0	0	0	0	0	0	0
LOC644548	XR_079160	PREDICTED: Homo sapiens similar to SEC10 protein (LOC644548),miscRNA.	1	1	0	0	1	0	0	0	0	0	0	0	0	0	0	0	0	0	0	0	0	0	0	0	0	0	1	0	0	0	0	0	0	0	0	0	0	0	0	0	0	0	0	0	0	0	0
LOC284861	XR_078576, XR_079435	PREDICTED: Homo sapiens hypothetical LOC284861 (LOC284861),miscRNA., PREDICTED: Homo sapiens hypothetical LOC284861 (LOC284861), partialmiscRNA.	3	3	0	0	0	0	0	0	0	0	0	0	0	0	0	0	0	0	0	0	3	0	0	0	0	0	0	0	0	0	0	0	0	0	0	0	0	0	0	0	0	0	0	0	0	0	0
KLRA1	NR_028045	Homo sapiens killer cell lectin-like receptor subfamily A, member 1(KLRA1), non-coding RNA.	7	7	0	0	4	0	0	0	0	0	0	0	0	0	0	0	0	0	0	0	0	3	0	0	0	0	4	0	0	0	0	0	0	0	0	0	0	0	0	0	0	0	0	0	0	0	0
PHOX2A	NM_005169	Homo sapiens paired-like homeobox 2a (PHOX2A), mRNA.	1	0	1	0	0	0	0	0	0	0	0	0	0	1	0	0	0	0	0	0	0	0	0	0	0	0	0	0	0	0	0	0	0	0	0	0	0	0	0	0	0	0	0	0	0	1	0
CFP	NM_001145252, NM_002621	Homo sapiens complement factor properdin (CFP), transcript variant2, mRNA., Homo sapiens complement factor properdin (CFP), transcript variant1, mRNA.	17	10	7	0	0	0	0	0	0	0	0	0	1	0	5	0	0	3	0	0	0	0	8	0	0	0	0	0	0	0	0	0	0	0	0	0	0	0	0	0	0	0	1	0	0	0	0
SIDT1	NM_017699	Homo sapiens SID1 transmembrane family, member 1 (SIDT1), mRNA.	46	42	4	0	37	1	1	0	0	0	0	0	0	0	0	1	0	1	0	0	0	3	0	2	0	0	37	0	0	1	1	0	0	0	0	0	0	0	0	0	0	0	0	0	0	0	0
LOC283070	NR_027322	Homo sapiens hypothetical LOC283070 (LOC283070), non-coding RNA.	37	28	9	1	10	1	0	8	1	0	2	5	0	0	0	0	0	0	1	0	0	1	1	6	0	1	9	1	0	1	0	0	8	0	0	1	0	0	0	2	5	0	0	0	0	0	0
SAGE1	NM_018666	Homo sapiens sarcoma antigen 1 (SAGE1), mRNA.	6	6	0	0	2	0	0	0	0	0	0	0	0	0	0	0	0	0	0	0	4	0	0	0	0	0	2	0	0	0	0	0	0	0	0	0	0	0	0	0	0	0	0	0	0	0	0
C4orf19	NM_001104629, NM_018302	Homo sapiens chromosome 4 open reading frame 19 (C4orf19),transcript variant 1, mRNA., Homo sapiens chromosome 4 open reading frame 19 (C4orf19),transcript variant 2, mRNA.	19	14	5	0	2	1	2	0	0	1	2	1	1	0	0	1	0	1	0	1	4	2	0	0	0	0	2	0	0	1	1	1	0	0	0	0	0	1	2	0	1	0	1	0	0	0	0
LOC442041	XR_016876, XR_037431	PREDICTED: Homo sapiens similar to zinc finger protein 347(LOC442041), partial miscRNA., PREDICTED: Homo sapiens similar to zinc finger protein 347(LOC442041), partial miscRNA.	4	4	0	0	0	0	1	0	0	0	0	0	0	0	0	0	0	1	0	0	2	0	0	0	0	0	0	0	0	0	1	0	0	0	0	0	0	0	0	0	0	0	0	0	0	0	0
C4orf17	NM_032149	Homo sapiens chromosome 4 open reading frame 17 (C4orf17), mRNA.	14	14	0	0	0	0	0	0	0	0	0	0	0	0	0	0	0	0	0	0	14	0	0	0	0	0	0	0	0	0	0	0	0	0	0	0	0	0	0	0	0	0	0	0	0	0	0
C4orf10	NR_015453	Homo sapiens chromosome 4 open reading frame 10 (C4orf10),non-coding RNA.	4	2	2	0	2	0	1	0	0	0	0	0	0	0	1	0	0	0	0	0	0	0	0	0	0	0	1	1	0	0	1	0	0	0	0	0	0	0	0	0	0	0	0	0	0	0	0
C4orf11	NR_024088	Homo sapiens chromosome 4 open reading frame 11 (C4orf11),non-coding RNA.	1	1	0	0	0	0	0	1	0	0	0	0	0	0	0	0	0	0	0	0	0	0	0	0	0	0	0	0	0	0	0	0	1	0	0	0	0	0	0	0	0	0	0	0	0	0	0
C4orf12	NR_015359	Homo sapiens chromosome 4 open reading frame 12 (C4orf12),non-coding RNA.	7	7	0	0	7	0	0	0	0	0	0	0	0	0	0	0	0	0	0	0	0	0	0	0	0	0	7	0	0	0	0	0	0	0	0	0	0	0	0	0	0	0	0	0	0	0	0
LOC100128946	XM_002343765, XM_002345504	PREDICTED: Homo sapiens hypothetical protein LOC100128946(LOC100128946), mRNA., PREDICTED: Homo sapiens hypothetical protein LOC100128946(LOC100128946), mRNA.	2	2	0	0	1	0	0	0	0	0	0	0	0	0	0	0	1	0	0	0	0	0	0	0	0	0	1	0	0	0	0	0	0	0	0	0	0	0	0	0	0	0	0	0	0	0	0
EFHA2	NM_181723	Homo sapiens EF-hand domain family, member A2 (EFHA2), mRNA.	17	11	6	0	9	0	0	1	0	0	0	0	0	0	0	3	0	1	0	2	0	1	0	0	0	0	8	1	0	0	0	0	1	0	0	0	0	0	0	0	0	0	0	0	0	0	0
LOC100290286	XM_002348108	PREDICTED: Homo sapiens hypothetical protein LOC100290286(LOC100290286), mRNA.	2	2	0	0	0	0	0	0	0	0	0	1	0	0	0	0	0	0	1	0	0	0	0	0	0	0	0	0	0	0	0	0	0	0	0	0	0	0	0	0	1	0	0	0	0	0	0
C15orf26	NM_173528	Homo sapiens chromosome 15 open reading frame 26 (C15orf26), mRNA.	8	8	0	0	1	0	0	0	2	0	0	0	0	0	1	0	0	0	0	0	4	0	0	0	0	0	1	0	0	0	0	0	0	0	2	0	0	0	0	0	0	0	0	0	0	0	1
C15orf27	NM_152335	Homo sapiens chromosome 15 open reading frame 27 (C15orf27), mRNA.	7	7	0	0	6	0	0	0	0	0	0	0	0	0	0	0	0	0	0	0	1	0	0	0	0	0	6	0	0	0	0	0	0	0	0	0	0	0	0	0	0	0	0	0	0	0	0
C15orf23	NM_033286, NM_001142761	Homo sapiens chromosome 15 open reading frame 23 (C15orf23),transcript variant 1, mRNA., Homo sapiens chromosome 15 open reading frame 23 (C15orf23),transcript variant 2, mRNA.	27	21	6	0	2	0	0	0	2	0	1	1	0	0	0	0	0	0	2	0	15	4	0	0	0	0	1	1	0	0	0	0	0	0	2	0	0	0	0	1	1	0	0	0	0	0	0
C15orf21	NR_022014	Homo sapiens chromosome 15 open reading frame 21 (C15orf21),non-coding RNA.	5	3	2	0	1	0	0	0	0	0	0	0	0	0	0	0	1	0	0	0	2	1	0	0	0	0	0	1	0	0	0	0	0	0	0	0	0	0	0	0	0	0	0	0	0	0	0
LOC100287240	XM_002346979	PREDICTED: Homo sapiens hypothetical protein LOC100287240(LOC100287240), mRNA.	7	7	0	0	2	0	0	0	1	0	0	0	2	0	0	0	0	0	0	0	2	0	0	0	0	0	2	0	0	0	0	0	0	0	1	0	0	0	0	0	0	0	2	0	0	0	0
LOC100287247	XM_002343766	PREDICTED: Homo sapiens similar to hCG1987428 (LOC100287247), mRNA.	3	3	0	0	1	0	0	0	0	0	0	0	0	0	0	0	0	0	0	0	2	0	0	0	0	0	1	0	0	0	0	0	0	0	0	0	0	0	0	0	0	0	0	0	0	0	0
LOC100287245	XR_078528	PREDICTED: Homo sapiens similar to nudix-type motif 15(LOC100287245), miscRNA.	1	1	0	0	0	0	0	0	0	0	0	0	0	1	0	0	0	0	0	0	0	0	0	0	0	0	0	0	0	0	0	0	0	0	0	0	0	0	0	0	0	0	0	0	1	0	0
ZNF117	NM_015852	Homo sapiens zinc finger protein 117 (ZNF117), mRNA.	15	5	10	0	1	0	0	1	0	1	3	0	0	0	0	0	0	2	1	1	0	5	0	0	0	0	1	0	0	0	0	0	1	0	0	0	0	1	0	3	0	0	0	0	0	0	0
ZNF114	NM_153608	Homo sapiens zinc finger protein 114 (ZNF114), mRNA.	4	3	1	0	1	0	0	0	0	0	0	0	0	2	0	0	0	0	0	0	0	1	0	0	0	0	1	0	0	0	0	0	0	0	0	0	0	0	0	0	0	0	0	0	1	1	0
SEZ6L	NM_021115	Homo sapiens seizure related 6 homolog (mouse)-like (SEZ6L), mRNA.	14	11	3	0	8	0	0	0	0	0	0	0	0	0	0	6	0	0	0	0	0	0	0	0	0	0	7	1	0	0	0	0	0	0	0	0	0	0	0	0	0	0	0	0	0	0	0
PRKAR2A	NM_004157	Homo sapiens protein kinase, cAMP-dependent, regulatory, type II,alpha (PRKAR2A), mRNA.	28	24	4	0	7	2	0	0	0	1	0	1	0	0	1	0	0	1	0	0	13	1	0	1	0	0	6	1	2	0	0	0	0	0	0	0	0	1	0	0	0	1	0	0	0	0	0
PRKAR2B	NM_002736	Homo sapiens protein kinase, cAMP-dependent, regulatory, type II,beta (PRKAR2B), mRNA.	34	26	8	1	11	1	1	2	0	0	2	0	4	2	0	2	0	0	0	4	3	0	1	0	1	0	9	2	0	1	1	0	2	0	0	0	0	0	2	0	0	0	4	0	2	0	0
C20orf56	NR_001558	Homo sapiens chromosome 20 open reading frame 56 (C20orf56),non-coding RNA.	14	10	4	0	0	0	0	0	0	0	0	7	0	0	0	1	0	2	0	0	0	4	0	0	0	0	0	0	0	0	0	0	0	0	0	0	0	0	0	0	6	1	0	0	0	0	0
C20orf54	NM_033409	Homo sapiens chromosome 20 open reading frame 54 (C20orf54), mRNA.	35	29	6	0	10	5	0	0	0	0	2	0	0	0	0	0	3	0	0	1	12	2	0	0	0	0	10	0	2	3	0	0	0	0	0	0	0	0	2	0	0	0	0	0	0	0	0
S1PR4	NM_003775	Homo sapiens sphingosine-1-phosphate receptor 4 (S1PR4), mRNA.	0	0	0	0	0	0	0	0	0	0	0	0	0	0	0	0	0	0	0	0	0	0	0	0	0	0	0	0	0	0	0	0	0	0	0	0	0	0	0	0	0	0	0	0	0	0	0
ITGA2B	NM_000419	Homo sapiens integrin, alpha 2b (platelet glycoprotein IIb ofIIb/IIIa complex, antigen CD41) (ITGA2B), mRNA.	5	5	0	0	3	0	0	0	0	0	0	0	0	0	0	0	0	0	0	0	2	0	0	0	0	0	3	0	0	0	0	0	0	0	0	0	0	0	0	0	0	0	0	0	0	0	0
L3MBTL	NM_032107, NM_015478	Homo sapiens l(3)mbt-like (Drosophila) (L3MBTL), transcript variantII, mRNA., Homo sapiens l(3)mbt-like (Drosophila) (L3MBTL), transcript variantI, mRNA.	16	14	2	0	7	0	0	0	0	0	1	0	0	1	0	0	0	2	1	0	1	3	0	0	0	0	7	0	0	0	0	0	0	0	0	0	0	0	1	0	0	0	0	0	1	0	0
NLGN3	NM_181303, NM_018977, NM_001166660	Homo sapiens neuroligin 3 (NLGN3), transcript variant 1, mRNA., Homo sapiens neuroligin 3 (NLGN3), transcript variant 2, mRNA., Homo sapiens neuroligin 3 (NLGN3), transcript variant 3, mRNA.	24	20	4	1	20	0	0	2	0	0	0	0	0	0	0	0	0	0	0	0	0	1	0	0	1	0	17	3	0	0	0	0	2	0	0	0	0	0	0	0	0	0	0	0	0	0	0
PHACTR3	NM_183244, NM_080672, NM_183246	Homo sapiens phosphatase and actin regulator 3 (PHACTR3),transcript variant 2, mRNA., Homo sapiens phosphatase and actin regulator 3 (PHACTR3),transcript variant 1, mRNA., Homo sapiens phosphatase and actin regulator 3 (PHACTR3),transcript variant 3, mRNA.	35	27	8	0	29	0	0	0	0	0	4	0	0	0	0	1	0	0	0	1	0	0	0	0	0	0	27	2	0	0	0	0	0	0	0	0	0	0	0	4	0	0	0	0	0	0	0
NUP107	NM_020401	Homo sapiens nucleoporin 107kDa (NUP107), mRNA.	41	26	15	0	8	0	2	0	2	5	1	2	0	0	0	2	0	1	2	1	12	1	1	1	0	0	8	0	0	0	0	2	0	0	2	0	0	5	0	1	2	0	0	0	0	0	0
KRTAP2-4	NM_033184	Homo sapiens keratin associated protein 2-4 (KRTAP2-4), mRNA.	1	1	0	0	1	0	0	0	0	0	0	0	0	0	0	0	0	0	0	0	0	0	0	0	0	0	1	0	0	0	0	0	0	0	0	0	0	0	0	0	0	0	0	0	0	0	0
LOC390956	XM_936901	PREDICTED: Homo sapiens similar to TRIM5/cyclophilin A fusionprotein (LOC390956), mRNA.	1	0	1	0	1	0	0	0	0	0	0	0	0	0	0	0	0	0	0	0	0	0	0	0	0	0	0	1	0	0	0	0	0	0	0	0	0	0	0	0	0	0	0	0	0	0	0
SBF1P1	NR_027765	Homo sapiens SET binding factor 1 pseudogene 1 (SBF1P1), non-codingRNA.	3	3	0	0	0	0	0	1	0	0	0	0	0	0	0	0	0	0	0	0	0	0	0	2	0	0	0	0	0	0	0	0	1	0	0	0	0	0	0	0	0	0	0	0	0	0	0
LOC100287938	XM_002342459	PREDICTED: Homo sapiens hypothetical protein LOC100287938(LOC100287938), mRNA.	1	1	0	0	0	0	0	0	0	0	0	0	0	0	0	1	0	0	0	0	0	0	0	0	0	0	0	0	0	0	0	0	0	0	0	0	0	0	0	0	0	0	0	0	0	0	0
LOC100287931	XR_078685	PREDICTED: Homo sapiens hypothetical LOC100287931 (LOC100287931),miscRNA.	12	12	0	0	4	0	0	0	1	0	1	0	0	0	0	0	0	0	0	0	2	3	0	1	0	0	4	0	0	0	0	0	0	0	1	0	0	0	1	0	0	0	0	0	0	0	0
UFSP1	NM_001015072	Homo sapiens UFM1-specific peptidase 1 (non-functional) (UFSP1),mRNA.	4	3	1	1	1	0	0	0	0	0	0	0	0	0	1	0	0	0	0	0	1	0	0	0	1	0	1	0	0	0	0	0	0	0	0	0	0	0	0	0	0	0	0	0	0	0	0
LOC100288229	XM_002343565	PREDICTED: Homo sapiens similar to Leucine rich repeat containing37A (LOC100288229), mRNA.	4	4	0	0	0	0	0	0	1	0	0	0	0	0	0	0	0	0	0	0	3	0	0	0	0	0	0	0	0	0	0	0	0	0	1	0	0	0	0	0	0	0	0	0	0	0	0
LOC100288225	XM_002347473	PREDICTED: Homo sapiens hypothetical protein LOC100288225(LOC100288225), mRNA.	1	0	1	0	0	1	0	0	0	0	0	0	0	0	0	0	0	0	0	0	0	0	0	0	0	0	0	0	0	1	0	0	0	0	0	0	0	0	0	0	0	0	0	0	0	0	0
LOC100288224	XM_002347235	PREDICTED: Homo sapiens hypothetical protein LOC100288224(LOC100288224), mRNA.	0	0	0	0	0	0	0	0	0	0	0	0	0	0	0	0	0	0	0	0	0	0	0	0	0	0	0	0	0	0	0	0	0	0	0	0	0	0	0	0	0	0	0	0	0	0	0
LOC100288226	XM_002343422	PREDICTED: Homo sapiens hypothetical protein LOC100288226(LOC100288226), mRNA.	13	9	4	0	5	0	0	0	1	0	1	3	0	0	1	0	0	0	1	0	0	1	0	0	0	0	5	0	0	0	0	0	0	0	1	0	0	0	0	1	3	0	0	0	0	0	0
LOC100289572	XM_002347217	PREDICTED: Homo sapiens hypothetical protein LOC100289572(LOC100289572), mRNA.	3	3	0	0	0	0	0	0	0	0	0	0	0	0	0	0	0	3	0	0	0	0	0	0	0	0	0	0	0	0	0	0	0	0	0	0	0	0	0	0	0	0	0	0	0	0	0
LOC100289576	XM_002343581, XM_002347824	PREDICTED: Homo sapiens hypothetical protein LOC100289576(LOC100289576), mRNA., PREDICTED: Homo sapiens hypothetical protein LOC100289576(LOC100289576), mRNA.	14	11	3	0	4	1	0	0	0	1	3	1	1	0	0	0	0	1	0	1	0	1	0	0	0	0	4	0	0	1	0	0	0	0	0	0	1	0	3	0	0	1	0	1	0	0	0
LOC389842	XM_942610, XM_001715127	PREDICTED: Homo sapiens similar to RAN binding protein 1(LOC389842), mRNA., PREDICTED: Homo sapiens similar to RAN binding protein 1(LOC389842), mRNA.	21	16	5	2	1	0	2	3	0	0	0	1	1	0	3	0	0	1	0	0	0	0	0	7	2	0	1	0	0	0	1	1	3	0	0	0	0	0	0	0	1	0	1	0	0	0	0
PTCH2	NM_003738	Homo sapiens patched homolog 2 (Drosophila) (PTCH2), transcriptvariant 1, mRNA.	1	1	0	0	1	0	0	0	0	0	0	0	0	0	0	0	0	0	0	0	0	0	0	0	0	0	1	0	0	0	0	0	0	0	0	0	0	0	0	0	0	0	0	0	0	0	0
PTCH1	NM_001083607, NM_001083603, NM_001083605, NM_001083606	Homo sapiens patched homolog 1 (Drosophila) (PTCH1), transcriptvariant 1e, mRNA., Homo sapiens patched homolog 1 (Drosophila) (PTCH1), transcriptvariant 1a', mRNA., Homo sapiens patched homolog 1 (Drosophila) (PTCH1), transcriptvariant 1c', mRNA., Homo sapiens patched homolog 1 (Drosophila) (PTCH1), transcriptvariant 1d, mRNA.	40	32	8	0	19	0	0	1	0	1	1	0	0	1	3	0	0	1	2	1	9	1	0	0	0	0	17	2	0	0	0	0	1	0	0	0	0	1	1	0	0	0	0	0	1	0	0
RAD9B	NM_152442	Homo sapiens RAD9 homolog B (S. pombe) (RAD9B), mRNA.	15	15	0	0	1	0	0	0	0	0	0	1	1	0	0	0	0	0	0	0	12	0	0	0	0	0	1	0	0	0	0	0	0	0	0	0	0	0	0	0	1	0	1	0	0	0	0
ERGIC2	NM_016570	Homo sapiens ERGIC and golgi 2 (ERGIC2), mRNA.	33	24	9	2	5	0	0	0	7	0	4	1	1	1	2	0	1	3	1	0	2	3	0	0	1	1	4	1	0	0	0	0	0	0	7	0	0	0	2	2	1	0	1	0	1	0	0
B3GAT2	NM_080742	Homo sapiens beta-1,3-glucuronyltransferase 2(glucuronosyltransferase S) (B3GAT2), mRNA.	19	17	2	0	16	0	0	0	0	0	0	0	0	0	1	1	0	1	0	0	0	0	0	0	0	0	15	1	0	0	0	0	0	0	0	0	0	0	0	0	0	0	0	0	0	0	0
B3GAT1	NM_054025	Homo sapiens beta-1,3-glucuronyltransferase 1(glucuronosyltransferase P) (B3GAT1), transcript variant 2, mRNA.	18	7	11	0	16	0	0	0	0	0	0	0	0	1	0	0	0	0	1	0	0	0	0	0	0	0	5	11	0	0	0	0	0	0	0	0	0	0	0	0	0	0	0	0	1	0	0
GSDMA	NM_178171	Homo sapiens gasdermin A (GSDMA), mRNA.	3	2	1	0	0	0	0	0	0	2	1	0	0	0	0	0	0	0	0	0	0	0	0	0	0	0	0	0	0	0	0	0	0	0	0	0	2	0	0	1	0	0	0	0	0	0	0
GSDMB	NM_018530, NM_001165959, NM_001165958	Homo sapiens gasdermin B (GSDMB), transcript variant 2, mRNA., Homo sapiens gasdermin B (GSDMB), transcript variant 4, mRNA., Homo sapiens gasdermin B (GSDMB), transcript variant 3, mRNA.	20	11	9	0	1	0	9	0	0	0	0	1	0	1	0	1	0	3	0	1	0	3	0	0	0	0	0	1	0	0	7	2	0	0	0	0	0	0	0	0	0	1	0	0	1	0	0
GSDMC	NM_031415	Homo sapiens gasdermin C (GSDMC), mRNA.	11	4	7	0	1	0	0	0	0	4	0	0	1	0	0	1	0	2	2	0	0	0	0	0	0	0	1	0	0	0	0	0	0	0	0	0	1	3	0	0	0	0	0	1	0	0	0
UPK1A	NM_007000	Homo sapiens uroplakin 1A (UPK1A), mRNA.	0	0	0	0	0	0	0	0	0	0	0	0	0	0	0	0	0	0	0	0	0	0	0	0	0	0	0	0	0	0	0	0	0	0	0	0	0	0	0	0	0	0	0	0	0	0	0
UPK1B	NM_006952	Homo sapiens uroplakin 1B (UPK1B), mRNA.	40	25	15	0	4	0	0	0	18	1	3	0	0	0	0	7	0	3	0	0	1	3	0	0	0	0	2	2	0	0	0	0	0	0	18	0	0	1	1	2	0	0	0	0	0	0	0
DLGAP2	NM_004745	Homo sapiens discs, large (Drosophila) homolog-associated protein 2(DLGAP2), mRNA.	2	2	0	0	2	0	0	0	0	0	0	0	0	0	0	0	0	0	0	0	0	0	0	0	0	0	2	0	0	0	0	0	0	0	0	0	0	0	0	0	0	0	0	0	0	0	0
DLGAP3	NM_001080418	Homo sapiens discs, large (Drosophila) homolog-associated protein 3(DLGAP3), mRNA.	4	2	2	0	3	0	0	1	0	0	0	0	0	0	0	0	0	0	0	0	0	0	0	0	0	0	1	2	0	0	0	0	1	0	0	0	0	0	0	0	0	0	0	0	0	0	0
DLGAP1	NM_004746, NM_001003809	Homo sapiens discs, large (Drosophila) homolog-associated protein 1(DLGAP1), transcript variant alpha, mRNA., Homo sapiens discs, large (Drosophila) homolog-associated protein 1(DLGAP1), transcript variant beta, mRNA.	45	43	2	1	38	0	0	0	0	0	2	0	0	0	1	0	0	0	0	0	3	0	0	0	1	0	38	0	0	0	0	0	0	0	0	0	0	0	1	1	0	0	0	0	0	0	0
DLGAP5	NM_001146015, NM_014750	Homo sapiens discs, large (Drosophila) homolog-associated protein 5(DLGAP5), transcript variant 2, mRNA., Homo sapiens discs, large (Drosophila) homolog-associated protein 5(DLGAP5), transcript variant 1, mRNA.	41	31	10	0	6	0	0	0	0	4	0	0	0	1	0	0	0	7	0	0	18	3	0	2	0	0	5	1	0	0	0	0	0	0	0	0	0	4	0	0	0	0	0	0	0	1	0
FBXL14	NM_152441	Homo sapiens F-box and leucine-rich repeat protein 14 (FBXL14),mRNA.	4	4	0	0	1	0	0	1	0	0	0	0	0	1	0	0	0	0	0	0	0	0	0	1	0	0	1	0	0	0	0	0	1	0	0	0	0	0	0	0	0	0	0	0	1	0	0
OIP5	NM_007280	Homo sapiens Opa interacting protein 5 (OIP5), mRNA.	2	1	1	0	0	0	0	0	0	0	1	0	0	0	0	0	0	0	0	0	0	0	0	1	0	0	0	0	0	0	0	0	0	0	0	0	0	0	0	1	0	0	0	0	0	0	0
FBXL19	NM_001099784	Homo sapiens F-box and leucine-rich repeat protein 19 (FBXL19),mRNA.	9	6	3	1	4	0	0	0	0	0	0	0	0	0	0	0	0	0	1	0	2	1	0	0	0	1	3	1	0	0	0	0	0	0	0	0	0	0	0	0	0	0	0	0	0	0	0
SFRS12IP1	NM_173829	Homo sapiens SFRS12-interacting protein 1 (SFRS12IP1), mRNA.	12	10	2	1	1	0	0	1	0	0	0	0	1	2	1	0	0	4	0	0	0	1	0	0	0	1	1	0	0	0	0	0	1	0	0	0	0	0	0	0	0	0	1	0	2	0	0
PTPN13	NM_080684, NM_006264, NM_080685	Homo sapiens protein tyrosine phosphatase, non-receptor type 13(APO-1/CD95 (Fas)-associated phosphatase) (PTPN13), transcriptvariant 3, mRNA., Homo sapiens protein tyrosine phosphatase, non-receptor type 13(APO-1/CD95 (Fas)-associated phosphatase) (PTPN13), transcriptvariant 2, mRNA., Homo sapiens protein tyrosine phosphatase, non-receptor type 13(APO-1/CD95 (Fas)-associated phosphatase) (PTPN13)…	26	22	4	0	9	0	0	3	1	2	0	0	0	0	0	1	0	6	0	0	3	1	0	0	0	0	7	2	0	0	0	0	3	0	1	0	1	1	0	0	0	0	0	0	0	0	0
PTPN14	NM_005401	Homo sapiens protein tyrosine phosphatase, non-receptor type 14(PTPN14), mRNA.	13	10	3	1	1	0	0	1	0	0	1	0	2	0	0	1	0	3	0	0	1	2	0	0	1	0	1	0	0	0	0	0	1	0	0	0	0	0	0	1	0	0	2	0	0	0	0
LYAR	NM_017816	Homo sapiens Ly1 antibody reactive homolog (mouse) (LYAR),transcript variant 1, mRNA.	13	9	4	0	0	1	1	0	1	0	1	2	1	0	0	1	0	0	0	0	4	1	0	0	0	0	0	0	0	1	0	1	0	0	1	0	0	0	0	1	2	0	1	0	0	0	0
C2orf81	NM_001145054	Homo sapiens chromosome 2 open reading frame 81 (C2orf81), mRNA.	2	0	2	0	0	0	0	0	0	0	0	0	0	0	0	0	0	0	0	0	0	2	0	0	0	0	0	0	0	0	0	0	0	0	0	0	0	0	0	0	0	0	0	0	0	0	0
C2orf80	NM_001099334	Homo sapiens chromosome 2 open reading frame 80 (C2orf80), mRNA.	1	0	1	0	1	0	0	0	0	0	0	0	0	0	0	0	0	0	0	0	0	0	0	0	0	0	0	1	0	0	0	0	0	0	0	0	0	0	0	0	0	0	0	0	0	0	0
DMRTB1	NM_033067	Homo sapiens DMRT-like family B with proline-rich C-terminal, 1(DMRTB1), mRNA.	6	6	0	0	0	0	0	0	0	0	0	0	0	0	0	0	0	0	0	0	6	0	0	0	0	0	0	0	0	0	0	0	0	0	0	0	0	0	0	0	0	0	0	0	0	0	0
SNORA81	NR_002989	Homo sapiens small nucleolar RNA, H/ACA box 81 (SNORA81), smallnucleolar RNA.	3	2	1	0	0	0	0	0	0	1	0	0	0	0	0	0	0	0	0	0	1	1	0	0	0	0	0	0	0	0	0	0	0	0	0	0	0	1	0	0	0	0	0	0	0	0	0
C2orf85	NM_173821	Homo sapiens chromosome 2 open reading frame 85 (C2orf85), mRNA.	3	3	0	0	3	0	0	0	0	0	0	0	0	0	0	0	0	0	0	0	0	0	0	0	0	0	3	0	0	0	0	0	0	0	0	0	0	0	0	0	0	0	0	0	0	0	0
C2orf86	NM_015910	Homo sapiens chromosome 2 open reading frame 86 (C2orf86),transcript variant 2, mRNA.	22	17	5	0	10	0	0	0	0	3	1	0	1	0	0	0	0	4	1	0	2	0	0	0	0	0	9	1	0	0	0	0	0	0	0	0	0	3	1	0	0	0	1	0	0	0	0
C2orf89	NM_001080824	Homo sapiens chromosome 2 open reading frame 89 (C2orf89), mRNA.	11	6	5	0	1	0	6	0	0	0	0	1	0	0	1	0	0	0	0	0	0	2	0	0	0	0	1	0	0	0	3	3	0	0	0	0	0	0	0	0	1	0	0	0	0	0	1
C2orf88	NM_032321, NM_001042519, NM_001042521	Homo sapiens chromosome 2 open reading frame 88 (C2orf88),transcript variant 4, mRNA., Homo sapiens chromosome 2 open reading frame 88 (C2orf88),transcript variant 1, mRNA., Homo sapiens chromosome 2 open reading frame 88 (C2orf88),transcript variant 2, mRNA.	19	16	3	0	11	0	1	0	0	0	0	0	0	1	2	0	0	1	0	0	1	1	0	1	0	0	11	0	0	0	1	0	0	0	0	0	0	0	0	0	0	0	0	0	1	0	0
MSMP	NM_001044264	Homo sapiens microseminoprotein, prostate associated (MSMP), mRNA.	8	8	0	0	1	0	0	4	0	0	0	0	0	0	0	1	0	1	0	0	0	0	0	1	0	0	1	0	0	0	0	0	4	0	0	0	0	0	0	0	0	0	0	0	0	0	0
HLA-DQB2	NR_003937	Homo sapiens major histocompatibility complex, class II, DQ beta 2(HLA-DQB2), non-coding RNA.	8	5	3	0	0	0	0	0	5	0	0	0	0	0	0	0	0	0	2	0	0	0	0	1	0	0	0	0	0	0	0	0	0	0	5	0	0	0	0	0	0	0	0	0	0	0	0
CDK7	NM_001799	Homo sapiens cyclin-dependent kinase 7 (CDK7), mRNA.	20	12	8	0	4	0	0	1	2	0	0	3	0	0	0	2	0	2	0	0	0	3	1	2	0	0	3	1	0	0	0	0	1	0	2	0	0	0	0	0	3	0	0	0	0	0	0
FOXS1	NM_004118	Homo sapiens forkhead box S1 (FOXS1), mRNA.	1	0	1	0	0	0	0	0	0	0	0	0	0	0	0	0	0	0	0	0	0	1	0	0	0	0	0	0	0	0	0	0	0	0	0	0	0	0	0	0	0	0	0	0	0	0	0
THSD1	NM_199263, NM_018676	Homo sapiens thrombospondin, type I, domain containing 1 (THSD1),transcript variant 2, mRNA., Homo sapiens thrombospondin, type I, domain containing 1 (THSD1),transcript variant 1, mRNA.	24	18	6	0	11	0	0	1	0	1	0	0	5	1	0	0	0	2	1	0	0	2	0	0	0	0	9	2	0	0	0	0	1	0	0	0	0	1	0	0	0	0	5	0	1	0	0
LOC643733	XR_079293	PREDICTED: Homo sapiens hypothetical LOC643733 (LOC643733),miscRNA.	0	0	0	0	0	0	0	0	0	0	0	0	0	0	0	0	0	0	0	0	0	0	0	0	0	0	0	0	0	0	0	0	0	0	0	0	0	0	0	0	0	0	0	0	0	0	0
CHST9	NM_031422	Homo sapiens carbohydrate (N-acetylgalactosamine 4-0)sulfotransferase 9 (CHST9), mRNA.	11	8	3	0	2	0	0	0	0	1	0	0	0	0	0	3	0	0	0	0	5	0	0	0	0	0	2	0	0	0	0	0	0	0	0	0	0	1	0	0	0	0	0	0	0	0	0
CAMKK1	NM_172206, NM_172207	Homo sapiens calcium/calmodulin-dependent protein kinase kinase 1,alpha (CAMKK1), transcript variant 2, mRNA., Homo sapiens calcium/calmodulin-dependent protein kinase kinase 1,alpha (CAMKK1), transcript variant 3, mRNA.	13	11	2	0	4	0	0	2	0	0	0	0	0	2	4	0	0	1	0	0	0	0	0	0	0	0	3	1	0	0	0	0	2	0	0	0	0	0	0	0	0	0	0	0	2	0	3
LOC84856	NR_026827	Homo sapiens hypothetical LOC84856 (LOC84856), non-coding RNA.	12	11	1	0	10	0	0	0	0	0	0	0	0	1	0	0	0	0	0	0	0	1	0	0	0	0	10	0	0	0	0	0	0	0	0	0	0	0	0	0	0	0	0	0	0	1	0
LY6G6C	NM_025261	Homo sapiens lymphocyte antigen 6 complex, locus G6C (LY6G6C),mRNA.	2	1	1	0	0	0	0	0	0	0	0	0	0	0	1	0	0	0	1	0	0	0	0	0	0	0	0	0	0	0	0	0	0	0	0	0	0	0	0	0	0	0	0	0	0	0	0
LY6G6E	NR_024541	Homo sapiens lymphocyte antigen 6 complex, locus G6E (LY6G6E),transcript variant 1, non-coding RNA.	1	0	1	0	0	0	0	0	0	1	0	0	0	0	0	0	0	0	0	0	0	0	0	0	0	0	0	0	0	0	0	0	0	0	0	0	0	1	0	0	0	0	0	0	0	0	0
HOXA11	NM_005523	Homo sapiens homeobox A11 (HOXA11), mRNA.	3	3	0	0	0	0	0	0	0	0	0	0	0	0	0	0	1	0	0	0	0	2	0	0	0	0	0	0	0	0	0	0	0	0	0	0	0	0	0	0	0	0	0	0	0	0	0
LOC220115	NR_002793	Homo sapiens TPTE and PTEN homologous inositol lipid phosphatasepseudogene (LOC220115), non-coding RNA.	1	1	0	0	1	0	0	0	0	0	0	0	0	0	0	0	0	0	0	0	0	0	0	0	0	0	1	0	0	0	0	0	0	0	0	0	0	0	0	0	0	0	0	0	0	0	0
GALNTL5	NM_145292	Homo sapiens UDP-N-acetyl-alpha-D-galactosamine:polypeptideN-acetylgalactosaminyltransferase-like 5 (GALNTL5), mRNA.	22	22	0	0	0	0	0	0	0	0	0	0	0	0	0	0	0	0	0	0	22	0	0	0	0	0	0	0	0	0	0	0	0	0	0	0	0	0	0	0	0	0	0	0	0	0	0
GALNTL4	NM_198516	Homo sapiens UDP-N-acetyl-alpha-D-galactosamine:polypeptideN-acetylgalactosaminyltransferase-like 4 (GALNTL4), mRNA.	32	26	6	0	21	0	0	0	0	1	0	1	1	0	1	0	1	2	1	0	0	3	0	0	0	0	20	1	0	0	0	0	0	0	0	0	0	1	0	0	0	1	1	0	0	0	0
GALNTL6	NM_001034845	Homo sapiens UDP-N-acetyl-alpha-D-galactosamine:polypeptideN-acetylgalactosaminyltransferase-like 6 (GALNTL6), mRNA.	4	4	0	0	4	0	0	0	0	0	0	0	0	0	0	0	0	0	0	0	0	0	0	0	0	0	4	0	0	0	0	0	0	0	0	0	0	0	0	0	0	0	0	0	0	0	0
GALNTL1	NM_020692	Homo sapiens UDP-N-acetyl-alpha-D-galactosamine:polypeptideN-acetylgalactosaminyltransferase-like 1 (GALNTL1), mRNA.	39	35	4	1	26	0	0	0	0	1	0	0	0	3	0	1	0	0	0	0	5	2	0	0	1	0	25	1	0	0	0	0	0	0	0	0	0	1	0	0	0	0	0	0	2	1	0
LOC100133716	XM_001724935	PREDICTED: Homo sapiens hypothetical LOC100133716 (LOC100133716),mRNA.	1	1	0	0	0	0	0	0	0	0	0	0	0	0	0	0	0	1	0	0	0	0	0	0	0	0	0	0	0	0	0	0	0	0	0	0	0	0	0	0	0	0	0	0	0	0	0
LOC100293919	XM_002345638	PREDICTED: Homo sapiens hypothetical protein LOC100293919(LOC100293919), mRNA.	4	4	0	0	1	0	1	1	0	0	0	0	0	0	0	0	0	0	0	0	0	1	0	0	0	0	1	0	0	0	1	0	1	0	0	0	0	0	0	0	0	0	0	0	0	0	0
TDH	NR_001578	Homo sapiens L-threonine dehydrogenase (TDH), non-coding RNA.	1	1	0	0	1	0	0	0	0	0	0	0	0	0	0	0	0	0	0	0	0	0	0	0	0	0	1	0	0	0	0	0	0	0	0	0	0	0	0	0	0	0	0	0	0	0	0
LOC100293916	XM_002346272	PREDICTED: Homo sapiens similar to ADP-ribosylation factor bindingprotein 2 (LOC100293916), mRNA.	13	11	2	0	1	0	0	0	0	0	0	0	0	1	0	2	0	0	0	0	0	0	0	9	0	0	1	0	0	0	0	0	0	0	0	0	0	0	0	0	0	0	0	0	1	0	0
LRRC27	NM_030626, NM_001143757, NR_026559	Homo sapiens leucine rich repeat containing 27 (LRRC27), transcriptvariant 1, mRNA., Homo sapiens leucine rich repeat containing 27 (LRRC27), transcriptvariant 2, mRNA., Homo sapiens leucine rich repeat containing 27 (LRRC27), transcriptvariant 5, transcribed RNA.	69	64	5	0	16	1	1	4	0	0	1	0	1	1	1	1	1	0	0	1	39	1	0	0	0	0	16	0	0	1	0	1	4	0	0	0	0	0	1	0	0	0	1	0	1	0	0
LRRC25	NM_145256	Homo sapiens leucine rich repeat containing 25 (LRRC25), mRNA.	3	2	1	0	0	0	0	0	0	0	0	0	0	0	0	1	0	2	0	0	0	0	0	0	0	0	0	0	0	0	0	0	0	0	0	0	0	0	0	0	0	0	0	0	0	0	0
LRRC24	NM_001024678	Homo sapiens leucine rich repeat containing 24 (LRRC24), mRNA.	5	2	3	0	2	0	0	0	0	0	0	0	0	2	0	0	0	0	0	0	0	1	0	0	0	0	0	2	0	0	0	0	0	0	0	0	0	0	0	0	0	0	0	0	2	0	0
LRRC23	NM_201650, NM_001135217, NM_006992	Homo sapiens leucine rich repeat containing 23 (LRRC23), transcriptvariant 1, mRNA., Homo sapiens leucine rich repeat containing 23 (LRRC23), transcriptvariant 3, mRNA., Homo sapiens leucine rich repeat containing 23 (LRRC23), transcriptvariant 2, mRNA.	23	19	4	0	10	0	0	1	0	0	0	1	0	0	1	1	0	1	0	0	5	3	0	0	0	0	9	1	0	0	0	0	1	0	0	0	0	0	0	0	1	0	0	0	0	0	1
LRRC29	NM_001004055, NM_012163	Homo sapiens leucine rich repeat containing 29 (LRRC29), transcriptvariant 2, mRNA., Homo sapiens leucine rich repeat containing 29 (LRRC29), transcriptvariant 1, mRNA.	10	6	4	0	1	0	0	0	0	0	0	0	1	2	1	1	0	0	3	0	1	0	0	0	0	0	1	0	0	0	0	0	0	0	0	0	0	0	0	0	0	0	1	0	2	0	0
KIAA1529	NM_020893	Homo sapiens KIAA1529 (KIAA1529), mRNA.	29	25	4	0	7	0	0	2	0	0	1	0	0	0	0	0	0	4	0	0	12	3	0	0	0	0	7	0	0	0	0	0	2	0	0	0	0	0	0	1	0	0	0	0	0	0	0
GCNT7	NM_080615	Homo sapiens glucosaminyl (N-acetyl) transferase family member 7(GCNT7), mRNA.	6	6	0	0	0	0	0	1	0	0	0	0	0	0	0	1	0	0	0	0	4	0	0	0	0	0	0	0	0	0	0	0	1	0	0	0	0	0	0	0	0	0	0	0	0	0	0
GCNT1	NM_001097633, NM_001490, NM_001097636	Homo sapiens glucosaminyl (N-acetyl) transferase 1, core 2(beta-1,6-N-acetylglucosaminyltransferase) (GCNT1), transcriptvariant 3, mRNA., Homo sapiens glucosaminyl (N-acetyl) transferase 1, core 2(beta-1,6-N-acetylglucosaminyltransferase) (GCNT1), transcriptvariant 2, mRNA., Homo sapiens glucosaminyl (N-acetyl) transferase 1, core 2(beta-1,6-N-acetylglucosaminyltransferase) (GCNT1), transcriptvar…	23	15	8	0	3	0	2	0	2	1	0	0	0	0	0	4	0	1	1	0	5	4	0	0	0	0	3	0	0	0	1	1	0	0	2	0	1	0	0	0	0	0	0	0	0	0	0
GCNT2	NM_145655, NM_145649, NM_001491	Homo sapiens glucosaminyl (N-acetyl) transferase 2, I-branchingenzyme (I blood group) (GCNT2), transcript variant 3, mRNA., Homo sapiens glucosaminyl (N-acetyl) transferase 2, I-branchingenzyme (I blood group) (GCNT2), transcript variant 1, mRNA., Homo sapiens glucosaminyl (N-acetyl) transferase 2, I-branchingenzyme (I blood group) (GCNT2), transcript variant 2, mRNA.	37	31	6	0	12	0	0	0	0	6	0	0	2	0	0	1	3	5	0	0	5	2	0	1	0	0	12	0	0	0	0	0	0	0	0	0	0	6	0	0	0	0	2	0	0	0	0
LPCAT2	NM_017839	Homo sapiens lysophosphatidylcholine acyltransferase 2 (LPCAT2),mRNA.	30	24	6	0	13	0	0	1	0	0	0	0	2	2	0	1	0	2	0	0	0	8	0	1	0	0	13	0	0	0	0	0	1	0	0	0	0	0	0	0	0	0	0	2	2	0	0
ITGAM	NM_001145808	Homo sapiens integrin, alpha M (complement component 3 receptor 3subunit) (ITGAM), transcript variant 1, mRNA.	10	9	1	0	2	0	0	0	0	0	0	0	0	0	0	0	0	0	0	0	0	0	7	1	0	0	1	1	0	0	0	0	0	0	0	0	0	0	0	0	0	0	0	0	0	0	0
MGC70857	NM_001001795	Homo sapiens similar to RIKEN cDNA C030006K11 gene (MGC70857),mRNA.	9	6	3	0	3	0	2	0	0	0	0	0	0	1	0	0	2	0	0	0	0	1	0	0	0	0	1	2	0	0	2	0	0	0	0	0	0	0	0	0	0	0	0	0	1	0	0
RERG	NM_032918	Homo sapiens RAS-like, estrogen-regulated, growth inhibitor (RERG),mRNA.	25	22	3	3	10	0	0	0	2	0	1	0	0	1	0	1	0	2	0	0	0	5	0	0	2	1	10	0	0	0	0	0	0	0	2	0	0	0	1	0	0	0	0	0	1	0	0
ZNF816A	NM_001031665	Homo sapiens zinc finger protein 816A (ZNF816A), mRNA.	13	9	4	0	2	0	1	0	0	0	2	0	4	0	0	0	0	0	1	0	1	1	0	1	0	0	2	0	0	0	0	1	0	0	0	0	0	0	2	0	0	0	4	0	0	0	0
DLEC1	NM_007337, NM_007335	Homo sapiens deleted in lung and esophageal cancer 1 (DLEC1),transcript variant DLEC1-S3, mRNA., Homo sapiens deleted in lung and esophageal cancer 1 (DLEC1),transcript variant DLEC1-N1, mRNA.	10	3	7	0	1	0	0	0	0	0	0	0	0	0	1	2	0	0	0	1	3	2	0	0	0	0	0	1	0	0	0	0	0	0	0	0	0	0	0	0	0	0	0	0	0	0	0
ALPP	NM_001632	Homo sapiens alkaline phosphatase, placental (Regan isozyme)(ALPP), mRNA.	2	0	2	0	0	0	0	0	0	0	0	0	0	0	1	0	0	0	0	0	0	1	0	0	0	0	0	0	0	0	0	0	0	0	0	0	0	0	0	0	0	0	0	0	0	0	0
PDK1	NM_002610	Homo sapiens pyruvate dehydrogenase kinase, isozyme 1 (PDK1),nuclear gene encoding mitochondrial protein, mRNA.	23	17	6	0	7	0	0	1	0	3	1	0	0	0	1	0	0	5	0	0	3	1	0	1	0	0	7	0	0	0	0	0	1	0	0	0	0	3	0	1	0	0	0	0	0	0	0
PDK3	NM_005391, NM_001142386	Homo sapiens pyruvate dehydrogenase kinase, isozyme 3 (PDK3),transcript variant 2, mRNA., Homo sapiens pyruvate dehydrogenase kinase, isozyme 3 (PDK3),transcript variant 1, mRNA.	16	6	10	0	3	0	0	0	0	0	0	0	0	1	0	8	0	0	0	1	3	0	0	0	0	0	2	1	0	0	0	0	0	0	0	0	0	0	0	0	0	0	0	0	1	0	0
EBP	NM_006579	Homo sapiens emopamil binding protein (sterol isomerase) (EBP),mRNA.	33	21	12	1	3	0	0	3	2	0	0	7	6	1	1	1	1	1	2	2	0	1	0	1	1	0	2	1	0	0	0	0	3	0	2	0	0	0	0	0	7	0	1	5	1	0	0
ALPI	NM_001631	Homo sapiens alkaline phosphatase, intestinal (ALPI), mRNA.	10	8	2	0	6	0	2	0	0	0	1	0	0	0	0	0	0	0	0	1	0	0	0	0	0	0	6	0	0	0	1	1	0	0	0	0	0	0	1	0	0	0	0	0	0	0	0
SEC61A2	NR_024577, NM_018144, NM_001142628, NR_024576	Homo sapiens Sec61 alpha 2 subunit (S. cerevisiae) (SEC61A2),transcript variant 4, transcribed RNA., Homo sapiens Sec61 alpha 2 subunit (S. cerevisiae) (SEC61A2),transcript variant 1, mRNA., Homo sapiens Sec61 alpha 2 subunit (S. cerevisiae) (SEC61A2),transcript variant 2, mRNA., Homo sapiens Sec61 alpha 2 subunit (S. cerevisiae) (SEC61A2),transcript variant 5, transcribed RNA.	42	37	5	0	25	0	0	2	0	0	1	0	0	0	1	0	0	0	0	1	8	4	0	0	0	0	24	1	0	0	0	0	2	0	0	0	0	0	1	0	0	0	0	0	0	0	0
PECR	NM_018441	Homo sapiens peroxisomal trans-2-enoyl-CoA reductase (PECR), mRNA.	27	24	3	0	4	1	2	1	1	0	1	6	0	0	1	0	0	3	5	0	0	2	0	0	0	0	4	0	1	0	2	0	1	0	1	0	0	0	1	0	6	0	0	0	0	0	0
LOC644037	XR_038280, XR_038765	PREDICTED: Homo sapiens similar to heterogeneous nuclearribonucleoprotein A1 (LOC644037), miscRNA., PREDICTED: Homo sapiens similar to heterogeneous nuclearribonucleoprotein A1 (LOC644037), miscRNA.	16	1	15	0	0	0	2	0	0	0	3	0	1	0	2	4	1	0	0	0	0	2	0	1	0	0	0	0	0	0	0	2	0	0	0	0	0	0	0	3	0	0	1	0	0	0	0
LOC100291668	XM_002346305	PREDICTED: Homo sapiens hypothetical protein LOC100291668(LOC100291668), mRNA.	2	2	0	0	1	0	0	0	0	0	0	0	0	0	0	0	0	1	0	0	0	0	0	0	0	0	1	0	0	0	0	0	0	0	0	0	0	0	0	0	0	0	0	0	0	0	0
LOC100290390	XM_002346706	PREDICTED: Homo sapiens hypothetical protein LOC100290390(LOC100290390), mRNA.	6	6	0	0	1	0	0	0	1	0	0	2	0	0	0	0	0	1	0	0	0	1	0	0	0	0	1	0	0	0	0	0	0	0	1	0	0	0	0	0	2	0	0	0	0	0	0
LOC100290391	XR_079197	PREDICTED: Homo sapiens hypothetical LOC100290391 (LOC100290391),miscRNA.	7	6	1	0	2	0	0	0	0	0	0	0	2	0	0	1	0	1	0	0	1	0	0	0	0	0	2	0	0	0	0	0	0	0	0	0	0	0	0	0	0	0	2	0	0	0	0
LOC100290392	XM_002348111	PREDICTED: Homo sapiens hypothetical protein LOC100290392(LOC100290392), mRNA.	3	3	0	0	3	0	0	0	0	0	0	0	0	0	0	0	0	0	0	0	0	0	0	0	0	0	3	0	0	0	0	0	0	0	0	0	0	0	0	0	0	0	0	0	0	0	0
LOC100290393	XM_002348155	PREDICTED: Homo sapiens hypothetical protein LOC100290393(LOC100290393), mRNA.	8	1	7	0	0	0	0	0	0	0	1	0	2	0	0	2	0	0	0	1	0	2	0	0	0	0	0	0	0	0	0	0	0	0	0	0	0	0	0	1	0	0	1	1	0	0	0
PPPDE2	NM_015704	Homo sapiens PPPDE peptidase domain containing 2 (PPPDE2), mRNA.	8	7	1	0	0	0	0	1	0	0	0	1	0	0	0	0	0	2	0	1	1	0	0	2	0	0	0	0	0	0	0	0	1	0	0	0	0	0	0	0	1	0	0	0	0	0	0
GOLGA8E	NM_001012423	Homo sapiens golgi autoantigen, golgin subfamily a, 8E (GOLGA8E),mRNA.	7	7	0	0	1	0	0	0	0	0	0	0	0	0	0	0	0	0	0	0	6	0	0	0	0	0	1	0	0	0	0	0	0	0	0	0	0	0	0	0	0	0	0	0	0	0	0
GOLGA8D	NR_027407, XR_078488	Homo sapiens golgi autoantigen, golgin subfamily a, 8D (GOLGA8D),non-coding RNA., PREDICTED: Homo sapiens golgi autoantigen, golgin subfamily a, 8D(GOLGA8D), miscRNA.	8	5	3	0	0	0	0	0	0	0	0	0	0	0	0	0	0	0	0	2	4	0	0	2	0	0	0	0	0	0	0	0	0	0	0	0	0	0	0	0	0	0	0	0	0	0	0
GOLGA8G	NM_001012420	Homo sapiens golgi autoantigen, golgin subfamily a, 8G (GOLGA8G),mRNA.	0	0	0	0	0	0	0	0	0	0	0	0	0	0	0	0	0	0	0	0	0	0	0	0	0	0	0	0	0	0	0	0	0	0	0	0	0	0	0	0	0	0	0	0	0	0	0
GOLGA8F	NM_001164328	Homo sapiens golgi autoantigen, golgin subfamily a, 8F (GOLGA8F),mRNA.	31	29	2	1	0	0	0	0	0	0	1	0	0	0	0	0	0	0	0	0	29	0	0	0	0	1	0	0	0	0	0	0	0	0	0	0	0	0	0	1	0	0	0	0	0	0	0
GOLGA8C	XR_078486, NR_027411	PREDICTED: Homo sapiens golgi autoantigen, golgin subfamily a, 8C(GOLGA8C), miscRNA., Homo sapiens golgi autoantigen, golgin subfamily a, 8C (GOLGA8C),non-coding RNA.	13	13	0	0	1	0	0	0	0	0	0	0	0	0	0	0	0	0	0	0	12	0	0	0	0	0	1	0	0	0	0	0	0	0	0	0	0	0	0	0	0	0	0	0	0	0	0
PTPMT1	NM_001143984, NM_175732	Homo sapiens protein tyrosine phosphatase, mitochondrial 1(PTPMT1), transcript variant 2, mRNA., Homo sapiens protein tyrosine phosphatase, mitochondrial 1(PTPMT1), nuclear gene encoding mitochondrial protein, transcriptvariant 1, mRNA.	26	15	11	1	8	0	2	1	0	0	3	2	0	1	3	1	0	0	0	0	1	2	1	0	1	0	6	2	0	0	1	1	1	0	0	0	0	0	1	2	2	0	0	0	1	0	0
CT45A4	NM_001017436	Homo sapiens cancer/testis antigen family 45, member A4 (CT45A4),mRNA.	1	1	0	0	0	0	0	0	0	0	0	0	0	0	0	0	0	0	0	0	1	0	0	0	0	0	0	0	0	0	0	0	0	0	0	0	0	0	0	0	0	0	0	0	0	0	0
CT45A6	XM_002346337, NM_001017438	PREDICTED: Homo sapiens cancer/testis antigen family 45, member A6(CT45A6), mRNA., Homo sapiens cancer/testis antigen family 45, member A6 (CT45A6),mRNA.	2	1	1	0	0	0	0	0	0	0	0	0	0	0	1	0	0	0	0	0	1	0	0	0	0	0	0	0	0	0	0	0	0	0	0	0	0	0	0	0	0	0	0	0	0	0	0
VMO1	NM_182566, NM_001144941	Homo sapiens vitelline membrane outer layer 1 homolog (chicken)(VMO1), transcript variant 1, mRNA., Homo sapiens vitelline membrane outer layer 1 homolog (chicken)(VMO1), transcript variant 4, mRNA.	3	2	1	0	0	0	0	2	0	0	1	0	0	0	0	0	0	0	0	0	0	0	0	0	0	0	0	0	0	0	0	0	2	0	0	0	0	0	0	1	0	0	0	0	0	0	0
LOC100293287	XR_078857	PREDICTED: Homo sapiens similar to zinc finger protein 98(LOC100293287), miscRNA.	1	0	1	0	0	0	0	0	0	0	0	0	0	0	1	0	0	0	0	0	0	0	0	0	0	0	0	0	0	0	0	0	0	0	0	0	0	0	0	0	0	0	0	0	0	0	0
LOC100293286	XM_002345115	PREDICTED: Homo sapiens hypothetical protein LOC100293286(LOC100293286), mRNA.	8	8	0	0	6	0	0	0	0	0	0	0	0	0	0	0	0	1	0	0	1	0	0	0	0	0	6	0	0	0	0	0	0	0	0	0	0	0	0	0	0	0	0	0	0	0	0
C3orf59	NM_178496	Homo sapiens chromosome 3 open reading frame 59 (C3orf59), mRNA.	11	5	6	0	1	0	0	1	0	1	1	0	1	1	1	0	0	1	1	0	1	1	0	0	0	0	1	0	0	0	0	0	1	0	0	0	0	1	0	1	0	0	0	1	1	0	0
LOC100290539	XM_002347247, XM_002347246	PREDICTED: Homo sapiens hypothetical protein LOC100290539,transcript variant 2 (LOC100290539), mRNA., PREDICTED: Homo sapiens hypothetical protein LOC100290539,transcript variant 1 (LOC100290539), mRNA.	3	3	0	0	2	0	0	0	0	0	1	0	0	0	0	0	0	0	0	0	0	0	0	0	0	0	2	0	0	0	0	0	0	0	0	0	0	0	1	0	0	0	0	0	0	0	0
LOC100290534	XM_002348113	PREDICTED: Homo sapiens hypothetical protein LOC100290534(LOC100290534), mRNA.	8	5	3	0	4	0	1	1	0	0	0	0	0	0	0	0	0	0	0	0	1	0	0	1	0	0	2	2	0	0	0	1	1	0	0	0	0	0	0	0	0	0	0	0	0	0	0
C3orf50	NR_021485	Homo sapiens chromosome 3 open reading frame 50 (C3orf50),non-coding RNA.	2	1	1	0	1	0	0	0	0	0	0	0	0	1	0	0	0	0	0	0	0	0	0	0	0	0	0	1	0	0	0	0	0	0	0	0	0	0	0	0	0	0	0	0	1	0	0
LOC100290536	XM_002346960	PREDICTED: Homo sapiens hypothetical protein LOC100290536(LOC100290536), mRNA.	2	2	0	0	0	0	0	0	0	0	0	0	0	0	0	0	0	2	0	0	0	0	0	0	0	0	0	0	0	0	0	0	0	0	0	0	0	0	0	0	0	0	0	0	0	0	0
C3orf52	NM_024616	Homo sapiens chromosome 3 open reading frame 52 (C3orf52), mRNA.	6	3	3	0	0	0	0	0	0	1	0	0	2	0	1	1	1	0	0	0	0	0	0	0	0	0	0	0	0	0	0	0	0	0	0	0	0	1	0	0	0	0	2	0	0	0	0
C3orf55	NM_001130002	Homo sapiens chromosome 3 open reading frame 55 (C3orf55),transcript variant 1, mRNA.	1	1	0	0	1	0	0	0	0	0	0	0	0	0	0	0	0	0	0	0	0	0	0	0	0	0	1	0	0	0	0	0	0	0	0	0	0	0	0	0	0	0	0	0	0	0	0
LOC100290531	XM_002347925	PREDICTED: Homo sapiens hypothetical protein LOC100290531(LOC100290531), mRNA.	1	1	0	0	0	0	0	0	0	0	0	0	0	0	0	0	0	0	0	0	1	0	0	0	0	0	0	0	0	0	0	0	0	0	0	0	0	0	0	0	0	0	0	0	0	0	0
C3orf57	NM_001040100	Homo sapiens chromosome 3 open reading frame 57 (C3orf57), mRNA.	13	9	4	0	4	0	0	0	0	0	1	1	0	0	0	1	2	0	0	1	0	2	1	0	0	0	4	0	0	0	0	0	0	0	0	0	0	0	0	1	1	0	0	0	0	0	0
C3orf56	XR_079154	PREDICTED: Homo sapiens chromosome 3 open reading frame 56(C3orf56), miscRNA.	2	2	0	0	0	0	0	0	0	0	0	0	0	0	0	0	0	0	0	0	2	0	0	0	0	0	0	0	0	0	0	0	0	0	0	0	0	0	0	0	0	0	0	0	0	0	0
LOC100293139	XM_002345345	PREDICTED: Homo sapiens hypothetical protein LOC100293139(LOC100293139), mRNA.	11	8	3	0	5	0	0	0	0	3	0	0	1	1	0	0	0	0	1	0	0	0	0	0	0	0	5	0	0	0	0	0	0	0	0	0	0	3	0	0	0	0	1	0	1	0	0
LOC100293130	XM_002345248, XM_002345247, XM_002345246	PREDICTED: Homo sapiens similar to kruppel-related zinc fingerprotein hcKrox, transcript variant 3 (LOC100293130), mRNA., PREDICTED: Homo sapiens similar to kruppel-related zinc fingerprotein hcKrox, transcript variant 2 (LOC100293130), mRNA., PREDICTED: Homo sapiens similar to kruppel-related zinc fingerprotein hcKrox, transcript variant 1 (LOC100293130), mRNA.	14	12	2	0	3	0	0	1	0	1	0	0	0	3	0	0	0	0	1	0	1	3	0	1	0	0	3	0	0	0	0	0	1	0	0	0	0	1	0	0	0	0	0	0	3	0	0
ETHE1	NM_014297	Homo sapiens ethylmalonic encephalopathy 1 (ETHE1), nuclear geneencoding mitochondrial protein, mRNA.	25	14	11	0	0	0	8	3	0	0	3	1	1	1	0	4	1	1	0	1	0	1	0	0	0	0	0	0	0	0	5	3	3	0	0	0	0	0	3	0	0	1	1	0	1	0	0
KDM1B	NM_153042	Homo sapiens lysine (K)-specific demethylase 1B (KDM1B), mRNA.	19	9	10	0	5	0	1	2	0	2	0	1	0	0	0	1	0	1	0	0	1	2	2	1	0	0	3	2	0	0	0	1	2	0	0	0	0	2	0	0	1	0	0	0	0	0	0
SLC36A2	NM_181776	Homo sapiens solute carrier family 36 (proton/amino acidsymporter), member 2 (SLC36A2), mRNA.	5	5	0	0	0	0	0	0	0	0	4	0	0	0	0	0	0	0	0	0	1	0	0	0	0	0	0	0	0	0	0	0	0	0	0	0	0	0	4	0	0	0	0	0	0	0	0
FCER1A	NM_002001	Homo sapiens Fc fragment of IgE, high affinity I, receptor for;alpha polypeptide (FCER1A), mRNA.	1	1	0	0	0	0	0	0	1	0	0	0	0	0	0	0	0	0	0	0	0	0	0	0	0	0	0	0	0	0	0	0	0	0	1	0	0	0	0	0	0	0	0	0	0	0	0
SOSTDC1	NM_015464	Homo sapiens sclerostin domain containing 1 (SOSTDC1), mRNA.	36	28	8	1	3	0	2	9	5	2	7	0	1	0	0	0	0	0	0	2	3	1	0	0	0	1	3	0	0	0	0	2	9	0	5	0	0	2	6	1	0	0	1	0	0	0	0
SRD5A3	NM_024592	Homo sapiens steroid 5 alpha-reductase 3 (SRD5A3), mRNA.	20	6	14	0	0	0	2	0	1	0	2	0	0	0	4	3	0	2	0	0	0	6	0	0	0	0	0	0	0	0	0	2	0	0	1	0	0	0	1	1	0	0	0	0	0	0	0
SRD5A2	NM_000348	Homo sapiens steroid-5-alpha-reductase, alpha polypeptide 2(3-oxo-5 alpha-steroid delta 4-dehydrogenase alpha 2) (SRD5A2),mRNA.	5	4	1	0	0	0	0	1	0	0	0	1	0	0	0	0	0	0	0	0	2	1	0	0	0	0	0	0	0	0	0	0	1	0	0	0	0	0	0	0	1	0	0	0	0	0	0
FHOD1	NM_013241	Homo sapiens formin homology 2 domain containing 1 (FHOD1), mRNA.	25	18	7	0	4	0	1	0	0	0	1	1	3	1	0	5	0	5	0	0	1	2	0	1	0	0	3	1	0	0	0	1	0	0	0	0	0	0	1	0	1	0	3	0	1	0	0
FHOD3	NM_025135	Homo sapiens formin homology 2 domain containing 3 (FHOD3), mRNA.	22	20	2	0	8	0	0	1	0	0	4	0	0	2	0	1	1	2	0	1	2	0	0	0	0	0	8	0	0	0	0	0	1	0	0	0	0	0	4	0	0	0	0	0	2	0	0
C4orf6	NM_005750	Homo sapiens chromosome 4 open reading frame 6 (C4orf6), mRNA.	1	1	0	0	0	0	0	0	0	0	0	0	0	0	0	0	0	0	0	0	1	0	0	0	0	0	0	0	0	0	0	0	0	0	0	0	0	0	0	0	0	0	0	0	0	0	0
C4orf7	NM_152997	Homo sapiens chromosome 4 open reading frame 7 (C4orf7), mRNA.	15	4	11	0	0	3	1	0	3	0	0	0	2	0	0	0	0	0	0	0	0	0	0	6	0	0	0	0	0	3	1	0	0	0	3	0	0	0	0	0	0	0	0	2	0	0	0
GJC2	NM_020435	Homo sapiens gap junction protein, gamma 2, 47kDa (GJC2), mRNA.	4	1	3	0	1	0	2	0	0	0	0	0	0	0	1	0	0	0	0	0	0	0	0	0	0	0	0	1	0	0	1	1	0	0	0	0	0	0	0	0	0	0	0	0	0	0	0
LOC100292664	XM_002345004	PREDICTED: Homo sapiens similar to TBC1 domain family, member 28(LOC100292664), mRNA.	3	3	0	0	1	0	0	0	0	0	0	0	0	0	0	0	0	0	0	0	2	0	0	0	0	0	1	0	0	0	0	0	0	0	0	0	0	0	0	0	0	0	0	0	0	0	0
GJC1	NM_001080383, NM_005497	Homo sapiens gap junction protein, gamma 1, 45kDa (GJC1),transcript variant 2, mRNA., Homo sapiens gap junction protein, gamma 1, 45kDa (GJC1),transcript variant 1, mRNA.	14	12	2	0	3	0	1	1	0	0	0	0	0	0	0	0	0	1	1	0	1	6	0	0	0	0	3	0	0	0	0	1	1	0	0	0	0	0	0	0	0	0	0	0	0	0	0
PSMB9	NM_002800, NM_148954	Homo sapiens proteasome (prosome, macropain) subunit, beta type, 9(large multifunctional peptidase 2) (PSMB9), transcript variant 1,mRNA., Homo sapiens proteasome (prosome, macropain) subunit, beta type, 9(large multifunctional peptidase 2) (PSMB9), transcript variant 2,mRNA.	19	15	4	2	2	0	1	1	0	1	0	0	0	0	0	1	0	4	0	0	0	1	1	5	2	0	2	0	0	0	1	0	1	0	0	0	0	1	0	0	0	0	0	0	0	0	0
PFTK2	NM_139158	Homo sapiens PFTAIRE protein kinase 2 (PFTK2), mRNA.	3	3	0	0	0	0	0	0	0	0	0	0	1	0	0	0	0	0	0	0	1	1	0	0	0	0	0	0	0	0	0	0	0	0	0	0	0	0	0	0	0	0	1	0	0	0	0
TDGF1	NM_003212	Homo sapiens teratocarcinoma-derived growth factor 1 (TDGF1), mRNA.	7	5	2	0	2	0	2	0	0	0	2	0	0	0	0	0	0	1	0	0	0	0	0	0	0	0	2	0	0	0	0	2	0	0	0	0	0	0	2	0	0	0	0	0	0	0	0
TDGF3	NR_002718	Homo sapiens teratocarcinoma-derived growth factor 3, pseudogene(TDGF3), non-coding RNA.	1	0	1	0	0	0	1	0	0	0	0	0	0	0	0	0	0	0	0	0	0	0	0	0	0	0	0	0	0	0	0	1	0	0	0	0	0	0	0	0	0	0	0	0	0	0	0
LOH3CR2A	NR_024065	Homo sapiens loss of heterozygosity, 3, chromosomal region 2, geneA (LOH3CR2A), non-coding RNA.	4	3	1	0	1	0	0	0	0	0	1	0	2	0	0	0	0	0	0	0	0	0	0	0	0	0	1	0	0	0	0	0	0	0	0	0	0	0	0	1	0	0	2	0	0	0	0
NPM2	NM_182795	Homo sapiens nucleophosmin/nucleoplasmin 2 (NPM2), mRNA.	3	3	0	0	3	0	0	0	0	0	0	0	0	0	0	0	0	0	0	0	0	0	0	0	0	0	3	0	0	0	0	0	0	0	0	0	0	0	0	0	0	0	0	0	0	0	0
C9orf144	NR_024481	Homo sapiens chromosome 9 open reading frame 144 (C9orf144),non-coding RNA.	7	7	0	0	0	0	0	0	0	0	0	0	0	0	0	0	0	0	0	0	7	0	0	0	0	0	0	0	0	0	0	0	0	0	0	0	0	0	0	0	0	0	0	0	0	0	0
TRIML2	NM_173553	Homo sapiens tripartite motif family-like 2 (TRIML2), mRNA.	0	0	0	0	0	0	0	0	0	0	0	0	0	0	0	0	0	0	0	0	0	0	0	0	0	0	0	0	0	0	0	0	0	0	0	0	0	0	0	0	0	0	0	0	0	0	0
C9orf142	NM_183241	Homo sapiens chromosome 9 open reading frame 142 (C9orf142), mRNA.	6	3	3	0	3	0	0	0	0	0	1	0	0	0	2	0	0	0	0	0	0	0	0	0	0	0	3	0	0	0	0	0	0	0	0	0	0	0	0	1	0	0	0	0	0	0	0
TRIML1	NM_178556	Homo sapiens tripartite motif family-like 1 (TRIML1), mRNA.	9	8	1	1	0	0	0	0	0	0	0	0	0	0	0	0	0	0	0	0	8	0	0	0	0	1	0	0	0	0	0	0	0	0	0	0	0	0	0	0	0	0	0	0	0	0	0
NACC2	NM_144653	Homo sapiens NACC family member 2, BEN and BTB (POZ) domaincontaining (NACC2), mRNA.	6	5	1	0	1	0	1	3	0	0	0	0	0	0	0	0	0	0	0	0	1	0	0	0	0	0	1	0	0	0	0	1	3	0	0	0	0	0	0	0	0	0	0	0	0	0	0
NACC1	NM_052876	Homo sapiens nucleus accumbens associated 1, BEN and BTB (POZ)domain containing (NACC1), mRNA.	26	8	18	0	11	0	0	0	0	0	1	0	0	1	0	6	1	1	0	0	0	5	0	0	0	0	6	5	0	0	0	0	0	0	0	0	0	0	0	1	0	0	0	0	1	0	0
VPS13A	NM_033305, NM_001018038, NM_015186	Homo sapiens vacuolar protein sorting 13 homolog A (S. cerevisiae)(VPS13A), transcript variant A, mRNA., Homo sapiens vacuolar protein sorting 13 homolog A (S. cerevisiae)(VPS13A), transcript variant D, mRNA., Homo sapiens vacuolar protein sorting 13 homolog A (S. cerevisiae)(VPS13A), transcript variant B, mRNA.	42	34	8	0	17	1	1	2	0	0	1	3	1	1	1	2	0	4	1	1	5	1	0	0	0	0	15	2	0	1	1	0	2	0	0	0	0	0	1	0	2	1	0	1	1	0	0
VPS13B	NM_152564, NM_181661	Homo sapiens vacuolar protein sorting 13 homolog B (yeast)(VPS13B), transcript variant 1, mRNA., Homo sapiens vacuolar protein sorting 13 homolog B (yeast)(VPS13B), transcript variant 4, mRNA.	35	28	7	1	12	0	0	1	0	1	3	0	0	2	0	0	0	5	2	0	4	2	1	1	1	0	12	0	0	0	0	0	1	0	0	0	0	1	0	3	0	0	0	0	2	0	0
BEX5	NM_001159560	Homo sapiens brain expressed, X-linked 5 (BEX5), transcript variant2, mRNA.	5	2	3	0	2	0	0	0	0	0	0	0	0	0	0	0	0	0	0	0	0	3	0	0	0	0	2	0	0	0	0	0	0	0	0	0	0	0	0	0	0	0	0	0	0	0	0
BEX4	NM_001080425, NM_001127688	Homo sapiens brain expressed, X-linked 4 (BEX4), transcript variant2, mRNA., Homo sapiens brain expressed, X-linked 4 (BEX4), mRNA.	26	21	5	0	11	0	1	1	0	0	0	0	0	3	1	2	0	1	0	1	4	1	0	0	0	0	9	2	0	0	1	0	1	0	0	0	0	0	0	0	0	0	0	0	3	0	1
BEX1	NM_018476	Homo sapiens brain expressed, X-linked 1 (BEX1), mRNA.	19	13	6	1	7	0	0	1	0	0	0	0	0	1	0	4	1	0	3	0	1	0	0	0	1	0	6	1	0	0	0	0	1	0	0	0	0	0	0	0	0	0	0	0	1	0	0
TMEM160	NM_017854	Homo sapiens transmembrane protein 160 (TMEM160), mRNA.	4	2	2	0	0	0	0	0	0	0	0	0	0	1	2	0	0	0	1	0	0	0	0	0	0	0	0	0	0	0	0	0	0	0	0	0	0	0	0	0	0	0	0	0	1	0	0
TMEM163	NM_030923	Homo sapiens transmembrane protein 163 (TMEM163), mRNA.	23	17	6	0	9	0	0	0	6	0	0	0	1	0	0	6	0	0	0	0	0	0	0	1	0	0	9	0	0	0	0	0	0	0	6	0	0	0	0	0	0	0	0	1	0	0	0
TMEM169	NM_138390, NM_001142311, NM_001142310, NM_001142312	Homo sapiens transmembrane protein 169 (TMEM169), transcriptvariant 3, mRNA., Homo sapiens transmembrane protein 169 (TMEM169), transcriptvariant 2, mRNA., Homo sapiens transmembrane protein 169 (TMEM169), transcriptvariant 1, mRNA., Homo sapiens transmembrane protein 169 (TMEM169), transcriptvariant 4, mRNA.	16	11	5	0	13	0	0	0	0	0	1	0	1	0	0	1	0	0	0	0	0	0	0	0	0	0	10	3	0	0	0	0	0	0	0	0	0	0	0	1	0	0	1	0	0	0	0
EVI2B	NM_006495	Homo sapiens ecotropic viral integration site 2B (EVI2B), mRNA.	26	15	11	1	4	1	0	0	3	0	0	0	0	0	2	1	0	2	0	0	0	3	6	3	0	1	4	0	1	0	0	0	0	0	3	0	0	0	0	0	0	0	0	0	0	0	0
FOXN1	NM_003593	Homo sapiens forkhead box N1 (FOXN1), mRNA.	3	0	3	0	0	0	0	0	0	3	0	0	0	0	0	0	0	0	0	0	0	0	0	0	0	0	0	0	0	0	0	0	0	0	0	0	0	3	0	0	0	0	0	0	0	0	0
FOXN2	NM_002158	Homo sapiens forkhead box N2 (FOXN2), mRNA.	24	14	10	0	5	0	2	0	1	0	0	1	1	0	8	1	0	2	0	0	0	2	0	1	0	0	5	0	0	0	1	1	0	0	1	0	0	0	0	0	1	0	1	0	0	0	0
NICN1	NM_032316	Homo sapiens nicolin 1 (NICN1), mRNA.	51	46	5	0	28	0	0	2	3	0	2	1	0	0	2	0	0	3	0	1	4	5	0	0	0	0	26	2	0	0	0	0	2	0	3	0	0	0	2	0	1	0	0	0	0	0	0
LOC100288024	XM_002344194	PREDICTED: Homo sapiens hypothetical protein LOC100288024(LOC100288024), mRNA.	1	1	0	0	1	0	0	0	0	0	0	0	0	0	0	0	0	0	0	0	0	0	0	0	0	0	1	0	0	0	0	0	0	0	0	0	0	0	0	0	0	0	0	0	0	0	0
LOC100289775	XM_002348123	PREDICTED: Homo sapiens similar to wingless-type MMTV integrationsite family, member 7B (LOC100289775), mRNA.	5	5	0	0	5	0	0	0	0	0	0	0	0	0	0	0	0	0	0	0	0	0	0	0	0	0	5	0	0	0	0	0	0	0	0	0	0	0	0	0	0	0	0	0	0	0	0
LOC100289773	XM_002346810	PREDICTED: Homo sapiens hypothetical protein LOC100289773(LOC100289773), mRNA.	2	2	0	0	0	0	0	0	1	0	0	0	0	0	0	1	0	0	0	0	0	0	0	0	0	0	0	0	0	0	0	0	0	0	1	0	0	0	0	0	0	0	0	0	0	0	0
C11orf35	NM_173573	Homo sapiens chromosome 11 open reading frame 35 (C11orf35), mRNA.	3	2	1	0	0	0	0	0	0	0	0	0	0	0	0	1	0	0	0	0	2	0	0	0	0	0	0	0	0	0	0	0	0	0	0	0	0	0	0	0	0	0	0	0	0	0	0
C11orf36	NR_027138	Homo sapiens chromosome 11 open reading frame 36 (C11orf36),non-coding RNA.	5	5	0	0	0	0	0	0	0	0	0	0	0	0	0	0	0	0	0	0	5	0	0	0	0	0	0	0	0	0	0	0	0	0	0	0	0	0	0	0	0	0	0	0	0	0	0
C11orf30	NM_020193	Homo sapiens chromosome 11 open reading frame 30 (C11orf30), mRNA.	17	10	7	0	3	0	0	0	1	2	0	2	0	0	3	0	0	1	0	1	1	2	0	1	0	0	3	0	0	0	0	0	0	0	1	0	0	2	0	0	2	0	0	0	0	0	0
LOC100288791	XM_002347430	PREDICTED: Homo sapiens hypothetical protein LOC100288791(LOC100288791), mRNA.	6	6	0	0	4	0	0	1	0	0	0	0	0	0	0	0	0	0	0	0	0	1	0	0	0	0	4	0	0	0	0	0	1	0	0	0	0	0	0	0	0	0	0	0	0	0	0
LOC284276	NR_015417	Homo sapiens hypothetical LOC284276 (LOC284276), non-coding RNA.	3	3	0	1	0	0	0	0	0	0	0	0	0	0	0	0	0	0	0	0	0	2	0	0	1	0	0	0	0	0	0	0	0	0	0	0	0	0	0	0	0	0	0	0	0	0	0
LOC100288797	XM_002344167	PREDICTED: Homo sapiens hypothetical protein LOC100288797,transcript variant 1 (LOC100288797), mRNA.	1	1	0	0	0	0	0	0	0	0	0	0	0	0	0	0	0	0	0	0	1	0	0	0	0	0	0	0	0	0	0	0	0	0	0	0	0	0	0	0	0	0	0	0	0	0	0
LOC730456	XM_001724855	PREDICTED: Homo sapiens hypothetical LOC730456 (LOC730456), mRNA.	1	0	1	0	0	0	0	0	0	0	1	0	0	0	0	0	0	0	0	0	0	0	0	0	0	0	0	0	0	0	0	0	0	0	0	0	0	0	0	1	0	0	0	0	0	0	0
MACROD2	NM_001033087, NM_080676	Homo sapiens MACRO domain containing 2 (MACROD2), transcriptvariant 2, mRNA., Homo sapiens MACRO domain containing 2 (MACROD2), transcriptvariant 1, mRNA.	16	15	1	0	5	0	0	0	0	0	2	1	0	1	0	0	0	0	0	0	5	1	1	0	0	0	5	0	0	0	0	0	0	0	0	0	0	0	1	1	1	0	0	0	1	0	0
MACROD1	NM_014067	Homo sapiens MACRO domain containing 1 (MACROD1), mRNA.	9	6	3	1	1	0	0	3	0	0	1	0	0	0	2	0	0	1	0	0	0	0	0	0	0	1	0	1	0	0	0	0	3	0	0	0	0	0	0	1	0	0	0	0	0	0	2
MGC15705	XR_040881	PREDICTED: Homo sapiens hypothetical protein MGC15705 (MGC15705),miscRNA.	1	1	0	0	1	0	0	0	0	0	0	0	0	0	0	0	0	0	0	0	0	0	0	0	0	0	1	0	0	0	0	0	0	0	0	0	0	0	0	0	0	0	0	0	0	0	0
LOC255167	NR_024423, NR_024424	Homo sapiens hypothetical LOC255167 (LOC255167), non-coding RNA., Homo sapiens hypothetical LOC255167 (LOC255167), non-coding RNA.	7	7	0	0	4	0	0	1	0	0	0	1	0	0	1	0	0	0	0	0	0	0	0	0	0	0	4	0	0	0	0	0	1	0	0	0	0	0	0	0	1	0	0	0	0	0	1
KRR1	NM_007043	Homo sapiens KRR1, small subunit (SSU) processome component,homolog (yeast) (KRR1), mRNA.	30	20	10	0	5	0	1	1	0	1	0	4	4	0	1	2	0	3	3	1	1	2	1	0	0	0	4	1	0	0	0	1	1	0	0	0	0	1	0	0	4	0	3	1	0	0	0
FAM64A	NM_019013	Homo sapiens family with sequence similarity 64, member A (FAM64A),mRNA.	19	4	15	0	4	0	1	3	0	0	2	0	0	8	0	0	0	0	0	0	0	1	0	0	0	0	1	3	0	0	0	1	1	2	0	0	0	0	2	0	0	0	0	0	0	8	0
LOC100130015	NR_027335, NR_027336	Homo sapiens hypothetical LOC100130015 (LOC100130015), transcriptvariant 2, non-coding RNA., Homo sapiens hypothetical LOC100130015 (LOC100130015), transcriptvariant 1, non-coding RNA.	7	4	3	0	4	0	0	0	0	0	0	1	0	0	0	0	0	0	0	0	0	2	0	0	0	0	4	0	0	0	0	0	0	0	0	0	0	0	0	0	0	1	0	0	0	0	0
LOC100130017	NR_015446	Homo sapiens ferritin, light polypeptide pseudogene (LOC100130017),non-coding RNA.	1	0	1	0	0	0	0	0	0	1	0	0	0	0	0	0	0	0	0	0	0	0	0	0	0	0	0	0	0	0	0	0	0	0	0	0	0	1	0	0	0	0	0	0	0	0	0
FAM92A1	NM_145269	Homo sapiens family with sequence similarity 92, member A1(FAM92A1), mRNA.	32	28	4	1	8	0	0	0	0	0	3	0	1	0	0	0	0	4	0	0	10	4	1	0	1	0	8	0	0	0	0	0	0	0	0	0	0	0	2	1	0	0	1	0	0	0	0
FAM92A3	NR_003612	Homo sapiens family with sequence similarity 92, member A3(FAM92A3), non-coding RNA.	1	1	0	0	0	0	0	0	0	0	0	0	0	0	0	0	0	0	0	0	1	0	0	0	0	0	0	0	0	0	0	0	0	0	0	0	0	0	0	0	0	0	0	0	0	0	0
UGT2A1	NM_006798	Homo sapiens UDP glucuronosyltransferase 2 family, polypeptide A1(UGT2A1), mRNA.	3	3	0	0	2	0	0	0	0	0	1	0	0	0	0	0	0	0	0	0	0	0	0	0	0	0	2	0	0	0	0	0	0	0	0	0	0	0	1	0	0	0	0	0	0	0	0
C8orf49	XR_040404	PREDICTED: Homo sapiens chromosome 8 open reading frame 49(C8orf49), miscRNA.	0	0	0	0	0	0	0	0	0	0	0	0	0	0	0	0	0	0	0	0	0	0	0	0	0	0	0	0	0	0	0	0	0	0	0	0	0	0	0	0	0	0	0	0	0	0	0
C8orf48	NM_001007090	Homo sapiens chromosome 8 open reading frame 48 (C8orf48), mRNA.	1	1	0	0	0	0	0	0	0	0	0	0	0	0	0	0	0	0	0	0	1	0	0	0	0	0	0	0	0	0	0	0	0	0	0	0	0	0	0	0	0	0	0	0	0	0	0
C8orf47	NM_173549	Homo sapiens chromosome 8 open reading frame 47 (C8orf47), mRNA.	3	1	2	0	0	0	0	1	0	0	0	0	0	0	0	0	0	0	0	0	0	2	0	0	0	0	0	0	0	0	0	0	1	0	0	0	0	0	0	0	0	0	0	0	0	0	0
C8orf45	NM_001136161, NM_173518, NM_001136160	Homo sapiens chromosome 8 open reading frame 45 (C8orf45),transcript variant 3, mRNA., Homo sapiens chromosome 8 open reading frame 45 (C8orf45),transcript variant 1, mRNA., Homo sapiens chromosome 8 open reading frame 45 (C8orf45),transcript variant 2, mRNA.	10	8	2	0	0	0	0	0	0	0	0	0	1	0	0	0	1	0	0	0	7	1	0	0	0	0	0	0	0	0	0	0	0	0	0	0	0	0	0	0	0	0	0	1	0	0	0
C8orf44	NM_019607	Homo sapiens chromosome 8 open reading frame 44 (C8orf44), mRNA.	9	6	3	1	3	0	0	0	1	1	0	0	0	1	0	0	0	1	0	0	0	0	0	1	0	1	3	0	0	0	0	0	0	0	1	0	0	1	0	0	0	0	0	0	1	0	0
C8orf42	NM_175075	Homo sapiens chromosome 8 open reading frame 42 (C8orf42), mRNA.	11	10	1	0	2	0	0	2	0	0	0	1	1	0	0	0	0	2	0	0	1	2	0	0	0	0	2	0	0	0	0	0	2	0	0	0	0	0	0	0	1	0	1	0	0	0	0
TP53I3	NM_004881, NM_147184	Homo sapiens tumor protein p53 inducible protein 3 (TP53I3),transcript variant 1, mRNA., Homo sapiens tumor protein p53 inducible protein 3 (TP53I3),transcript variant 2, mRNA.	19	14	5	0	3	0	2	0	0	1	0	0	1	0	0	1	0	0	2	0	7	2	0	0	0	0	3	0	0	0	2	0	0	0	0	0	0	1	0	0	0	0	0	1	0	0	0
SLC18A3	NM_003055	Homo sapiens solute carrier family 18 (vesicular acetylcholine),member 3 (SLC18A3), mRNA.	6	6	0	0	6	0	0	0	0	0	0	0	0	0	0	0	0	0	0	0	0	0	0	0	0	0	6	0	0	0	0	0	0	0	0	0	0	0	0	0	0	0	0	0	0	0	0
SLC18A2	NM_003054	Homo sapiens solute carrier family 18 (vesicular monoamine), member2 (SLC18A2), mRNA.	4	3	1	0	1	0	0	0	0	0	0	0	0	0	0	0	0	1	0	0	1	1	0	0	0	0	0	1	0	0	0	0	0	0	0	0	0	0	0	0	0	0	0	0	0	0	0
SLC18A1	NM_001142325, NM_001135691, NM_003053	Homo sapiens solute carrier family 18 (vesicular monoamine), member1 (SLC18A1), transcript variant 4, mRNA., Homo sapiens solute carrier family 18 (vesicular monoamine), member1 (SLC18A1), transcript variant 1, mRNA., Homo sapiens solute carrier family 18 (vesicular monoamine), member1 (SLC18A1), transcript variant 2, mRNA.	6	6	0	1	0	0	0	0	0	0	0	0	0	4	0	0	1	0	0	0	0	0	0	0	1	0	0	0	0	0	0	0	0	0	0	0	0	0	0	0	0	0	0	0	4	0	0
ZNF831	NM_178457	Homo sapiens zinc finger protein 831 (ZNF831), mRNA.	2	2	0	0	0	0	0	0	0	0	0	0	0	0	0	0	0	0	0	0	0	0	0	2	0	0	0	0	0	0	0	0	0	0	0	0	0	0	0	0	0	0	0	0	0	0	0
ZNF830	NM_052857	Homo sapiens zinc finger protein 830 (ZNF830), mRNA.	19	15	4	0	3	0	1	1	2	0	2	0	0	0	0	1	0	1	2	0	3	2	0	1	0	0	3	0	0	0	1	0	1	0	2	0	0	0	1	1	0	0	0	0	0	0	0
ZNF833	NR_028594	Homo sapiens zinc finger protein 833 (ZNF833), non-coding RNA.	3	3	0	0	2	0	0	0	0	0	0	0	0	0	0	0	0	0	0	0	1	0	0	0	0	0	2	0	0	0	0	0	0	0	0	0	0	0	0	0	0	0	0	0	0	0	0
ZNF835	NM_001005850	Homo sapiens zinc finger protein 835 (ZNF835), mRNA.	5	3	2	0	2	0	0	0	0	0	2	0	0	0	0	0	1	0	0	0	0	0	0	0	0	0	2	0	0	0	0	0	0	0	0	0	0	0	0	2	0	0	0	0	0	0	0
ZNF837	NM_138466	Homo sapiens zinc finger protein 837 (ZNF837), transcript variant2, mRNA.	6	1	5	0	0	0	0	0	0	0	0	0	0	0	0	3	0	0	0	0	0	3	0	0	0	0	0	0	0	0	0	0	0	0	0	0	0	0	0	0	0	0	0	0	0	0	0
ZNF836	NM_001102657	Homo sapiens zinc finger protein 836 (ZNF836), mRNA.	15	13	2	3	7	0	0	0	0	0	0	1	0	0	0	0	0	0	0	1	2	1	0	0	2	1	7	0	0	0	0	0	0	0	0	0	0	0	0	0	1	0	0	0	0	0	0
ZNF839	NM_018335	Homo sapiens zinc finger protein 839 (ZNF839), mRNA.	21	12	9	0	2	3	2	0	0	0	1	0	2	2	3	0	0	0	1	1	2	2	0	0	0	0	2	0	2	1	1	1	0	0	0	0	0	0	1	0	0	0	2	0	2	0	0
LOC100130906	XM_001724400	PREDICTED: Homo sapiens hypothetical LOC100130906 (LOC100130906),mRNA.	2	2	0	0	1	0	0	0	0	0	1	0	0	0	0	0	0	0	0	0	0	0	0	0	0	0	1	0	0	0	0	0	0	0	0	0	0	0	1	0	0	0	0	0	0	0	0
LOC100130905	XM_001718747	PREDICTED: Homo sapiens hypothetical LOC100130905 (LOC100130905),mRNA.	23	11	12	1	1	0	3	2	1	0	1	0	0	0	3	0	0	4	4	1	0	0	2	0	0	1	1	0	0	0	0	3	2	0	1	0	0	0	1	0	0	0	0	0	0	0	0
ZPBP	NM_007009	Homo sapiens zona pellucida binding protein (ZPBP), transcriptvariant 1, mRNA.	2	2	0	0	0	0	0	0	0	0	0	0	0	0	0	0	0	1	0	0	1	0	0	0	0	0	0	0	0	0	0	0	0	0	0	0	0	0	0	0	0	0	0	0	0	0	0
TSPY2	NM_022573	Homo sapiens testis specific protein, Y-linked 2 (TSPY2), mRNA.	1	1	0	0	0	0	0	0	0	0	0	0	0	0	0	0	0	0	0	0	1	0	0	0	0	0	0	0	0	0	0	0	0	0	0	0	0	0	0	0	0	0	0	0	0	0	0
SLC17A8	NM_139319	Homo sapiens solute carrier family 17 (sodium-dependent inorganicphosphate cotransporter), member 8 (SLC17A8), transcript variant 1,mRNA.	0	0	0	0	0	0	0	0	0	0	0	0	0	0	0	0	0	0	0	0	0	0	0	0	0	0	0	0	0	0	0	0	0	0	0	0	0	0	0	0	0	0	0	0	0	0	0
SLC17A9	NM_022082	Homo sapiens solute carrier family 17, member 9 (SLC17A9), mRNA.	20	11	9	0	3	0	2	0	0	1	1	5	0	0	0	2	0	1	0	2	0	1	0	2	0	0	3	0	0	0	1	1	0	0	0	0	0	1	1	0	3	2	0	0	0	0	0
RAB33B	NM_031296	Homo sapiens RAB33B, member RAS oncogene family (RAB33B), mRNA.	9	8	1	0	3	0	0	0	0	1	0	0	0	2	0	0	0	2	0	0	0	0	0	1	0	0	3	0	0	0	0	0	0	0	0	0	0	1	0	0	0	0	0	0	2	0	0
SLC17A4	NM_005495	Homo sapiens solute carrier family 17 (sodium phosphate), member 4(SLC17A4), mRNA.	9	5	4	0	0	2	3	0	0	0	0	3	0	0	0	0	0	0	0	0	1	0	0	0	0	0	0	0	2	0	2	1	0	0	0	0	0	0	0	0	0	3	0	0	0	0	0
SLC17A6	NM_020346	Homo sapiens solute carrier family 17 (sodium-dependent inorganicphosphate cotransporter), member 6 (SLC17A6), mRNA.	41	36	5	0	36	0	0	1	0	0	4	0	0	0	0	0	0	0	0	0	0	0	0	0	0	0	35	1	0	0	0	0	1	0	0	0	0	0	0	4	0	0	0	0	0	0	0
SLC17A7	NM_020309	Homo sapiens solute carrier family 17 (sodium-dependent inorganicphosphate cotransporter), member 7 (SLC17A7), mRNA.	56	55	1	0	41	0	0	13	0	0	1	0	0	0	0	0	0	1	0	0	0	0	0	0	0	0	41	0	0	0	0	0	13	0	0	0	0	0	0	1	0	0	0	0	0	0	0
SLC17A1	NM_005074	Homo sapiens solute carrier family 17 (sodium phosphate), member 1(SLC17A1), mRNA.	16	16	0	0	2	0	0	0	0	0	13	0	0	0	0	0	0	0	0	0	1	0	0	0	0	0	2	0	0	0	0	0	0	0	0	0	0	0	13	0	0	0	0	0	0	0	0
SLC17A2	NM_005835	Homo sapiens solute carrier family 17 (sodium phosphate), member 2(SLC17A2), mRNA.	2	2	0	0	0	0	0	0	0	0	1	1	0	0	0	0	0	0	0	0	0	0	0	0	0	0	0	0	0	0	0	0	0	0	0	0	0	0	1	0	1	0	0	0	0	0	0
SLC17A3	NM_001098486, NM_006632	Homo sapiens solute carrier family 17 (sodium phosphate), member 3(SLC17A3), transcript variant 1, mRNA., Homo sapiens solute carrier family 17 (sodium phosphate), member 3(SLC17A3), transcript variant 2, mRNA.	37	37	0	0	24	0	0	0	0	0	12	1	0	0	0	0	0	0	0	0	0	0	0	0	0	0	24	0	0	0	0	0	0	0	0	0	0	0	12	0	1	0	0	0	0	0	0
C16orf59	NM_025108	Homo sapiens chromosome 16 open reading frame 59 (C16orf59), mRNA.	20	11	9	0	5	2	0	2	0	0	1	0	0	5	0	0	0	0	0	1	3	1	0	0	0	0	5	0	2	0	0	0	0	2	0	0	0	0	0	1	0	0	0	0	1	4	0
C16orf52	NM_001164579	Homo sapiens chromosome 16 open reading frame 52 (C16orf52), mRNA.	29	20	9	1	6	0	1	4	0	0	5	0	2	2	0	3	1	1	0	2	1	0	0	0	1	0	6	0	0	0	0	1	4	0	0	0	0	0	0	5	0	0	1	1	2	0	0
C16orf54	NM_175900	Homo sapiens chromosome 16 open reading frame 54 (C16orf54), mRNA.	2	2	0	0	0	0	1	0	1	0	0	0	0	0	0	0	0	0	0	0	0	0	0	0	0	0	0	0	0	0	1	0	0	0	1	0	0	0	0	0	0	0	0	0	0	0	0
C16orf55	NM_153025	Homo sapiens chromosome 16 open reading frame 55 (C16orf55), mRNA.	16	10	6	1	6	2	0	0	0	0	1	0	0	1	0	0	0	0	1	0	4	0	0	0	0	1	4	2	0	2	0	0	0	0	0	0	0	0	0	1	0	0	0	0	1	0	0
CHMP4A	NM_014169	Homo sapiens chromatin modifying protein 4A (CHMP4A), mRNA.	38	25	13	2	5	1	1	1	7	0	0	2	1	1	6	3	0	1	4	0	0	1	2	0	1	1	5	0	0	1	1	0	1	0	6	1	0	0	0	0	2	0	0	1	1	0	2
CHMP4C	NM_152284	Homo sapiens chromatin modifying protein 4C (CHMP4C), mRNA.	17	6	11	0	0	0	2	0	0	0	1	0	0	0	0	4	0	1	0	0	0	8	1	0	0	0	0	0	0	0	1	1	0	0	0	0	0	0	1	0	0	0	0	0	0	0	0
STL	NR_026876	Homo sapiens six-twelve leukemia (STL), non-coding RNA.	2	2	0	0	0	0	0	0	1	0	0	0	0	0	0	0	0	0	0	0	0	1	0	0	0	0	0	0	0	0	0	0	0	0	1	0	0	0	0	0	0	0	0	0	0	0	0
ZNF304	NM_020657	Homo sapiens zinc finger protein 304 (ZNF304), mRNA.	1	1	0	0	0	0	0	0	0	0	1	0	0	0	0	0	0	0	0	0	0	0	0	0	0	0	0	0	0	0	0	0	0	0	0	0	0	0	1	0	0	0	0	0	0	0	0
STH	NM_001007532	Homo sapiens saitohin (STH), mRNA.	1	1	0	0	1	0	0	0	0	0	0	0	0	0	0	0	0	0	0	0	0	0	0	0	0	0	1	0	0	0	0	0	0	0	0	0	0	0	0	0	0	0	0	0	0	0	0
ZNF300	NM_052860	Homo sapiens zinc finger protein 300 (ZNF300), mRNA.	40	33	7	0	14	0	0	1	0	0	1	0	0	1	0	0	3	8	2	0	7	3	0	0	0	0	14	0	0	0	0	0	1	0	0	0	0	0	0	1	0	0	0	0	0	1	0
LOC100290115	XM_002347482	PREDICTED: Homo sapiens similar to hCG2042717 (LOC100290115), mRNA.	20	18	2	0	0	0	5	0	1	0	0	0	2	0	0	0	0	1	0	4	0	0	0	7	0	0	0	0	0	0	4	1	0	0	1	0	0	0	0	0	0	0	1	1	0	0	0
STS	NM_000351	Homo sapiens steroid sulfatase (microsomal), isozyme S (STS), mRNA.	22	19	3	0	13	0	1	0	1	0	1	0	0	0	0	0	0	1	4	1	0	0	0	0	0	0	13	0	0	0	0	1	0	0	1	0	0	0	0	1	0	0	0	0	0	0	0
HOXB13	NM_006361	Homo sapiens homeobox B13 (HOXB13), mRNA.	24	22	2	0	1	0	2	0	0	0	0	0	0	0	0	0	19	1	0	0	0	1	0	0	0	0	1	0	0	0	2	0	0	0	0	0	0	0	0	0	0	0	0	0	0	0	0
TP53TG1	NR_015381	Homo sapiens TP53 target 1 (non-protein coding) (TP53TG1),non-coding RNA.	10	6	4	1	2	0	0	0	0	0	1	0	0	1	0	2	0	0	2	0	1	0	0	0	1	0	1	1	0	0	0	0	0	0	0	0	0	0	0	1	0	0	0	0	1	0	0
PPP3CC	NM_005605	Homo sapiens protein phosphatase 3 (formerly 2B), catalyticsubunit, gamma isoform (PPP3CC), mRNA.	40	28	12	1	7	1	0	4	1	1	1	1	0	1	7	0	0	3	1	0	3	4	1	3	1	0	7	0	1	0	0	0	4	0	1	0	1	0	0	1	1	0	0	0	1	0	0
LIF	NM_002309	Homo sapiens leukemia inhibitory factor (cholinergicdifferentiation factor) (LIF), mRNA.	7	5	2	0	1	0	0	0	0	0	0	0	2	0	0	0	0	1	0	0	0	3	0	0	0	0	0	1	0	0	0	0	0	0	0	0	0	0	0	0	0	0	2	0	0	0	0
IFT88	NM_175605, NM_006531	Homo sapiens intraflagellar transport 88 homolog (Chlamydomonas)(IFT88), transcript variant 1, mRNA., Homo sapiens intraflagellar transport 88 homolog (Chlamydomonas)(IFT88), transcript variant 2, mRNA.	75	68	7	0	10	0	0	1	3	3	3	3	1	0	0	2	1	4	0	0	41	3	0	0	0	0	10	0	0	0	0	0	1	0	3	0	2	1	1	2	3	0	1	0	0	0	0
GPATCH2	NM_018040	Homo sapiens G patch domain containing 2 (GPATCH2), mRNA.	40	33	7	0	7	0	0	0	0	2	0	5	2	0	3	0	3	5	0	0	11	2	0	0	0	0	7	0	0	0	0	0	0	0	0	0	0	2	0	0	4	1	2	0	0	0	0
LOC169834	NM_001101338	Homo sapiens hypothetical protein LOC169834 (LOC169834), mRNA.	2	2	0	0	2	0	0	0	0	0	0	0	0	0	0	0	0	0	0	0	0	0	0	0	0	0	2	0	0	0	0	0	0	0	0	0	0	0	0	0	0	0	0	0	0	0	0
ADRA2A	NM_000681	Homo sapiens adrenergic, alpha-2A-, receptor (ADRA2A), mRNA.	15	4	11	1	0	0	7	2	0	0	0	0	0	1	0	3	0	0	0	1	0	0	0	0	1	0	0	0	0	0	0	7	2	0	0	0	0	0	0	0	0	0	0	0	1	0	0
ADRA2B	NM_000682	Homo sapiens adrenergic, alpha-2B-, receptor (ADRA2B), mRNA.	2	2	0	0	0	0	0	0	0	0	0	0	0	2	0	0	0	0	0	0	0	0	0	0	0	0	0	0	0	0	0	0	0	0	0	0	0	0	0	0	0	0	0	0	2	0	0
ADRA2C	NM_000683	Homo sapiens adrenergic, alpha-2C-, receptor (ADRA2C), mRNA.	8	2	6	0	0	0	0	0	0	0	1	0	0	0	1	1	0	0	0	0	0	5	0	0	0	0	0	0	0	0	0	0	0	0	0	0	0	0	0	1	0	0	0	0	0	0	0
TEX28	NM_001586	Homo sapiens testis expressed 28 (TEX28), mRNA.	1	1	0	0	0	0	0	0	0	0	0	0	0	0	0	0	0	0	0	0	1	0	0	0	0	0	0	0	0	0	0	0	0	0	0	0	0	0	0	0	0	0	0	0	0	0	0
SYT8	NM_138567	Homo sapiens synaptotagmin VIII (SYT8), mRNA.	2	0	2	0	0	0	0	0	0	0	0	1	0	0	0	1	0	0	0	0	0	0	0	0	0	0	0	0	0	0	0	0	0	0	0	0	0	0	0	0	0	1	0	0	0	0	0
SYT9	NM_175733	Homo sapiens synaptotagmin IX (SYT9), mRNA.	12	12	0	0	10	0	0	0	0	0	0	0	0	1	0	0	0	0	0	0	1	0	0	0	0	0	10	0	0	0	0	0	0	0	0	0	0	0	0	0	0	0	0	0	1	0	0
SYT2	NM_177402	Homo sapiens synaptotagmin II (SYT2), transcript variant 1, mRNA.	33	32	1	1	32	0	0	0	0	0	0	0	0	0	0	0	0	0	0	0	0	0	0	0	0	1	32	0	0	0	0	0	0	0	0	0	0	0	0	0	0	0	0	0	0	0	0
SYT3	NM_032298, NM_001160329	Homo sapiens synaptotagmin III (SYT3), transcript variant 1, mRNA., Homo sapiens synaptotagmin III (SYT3), transcript variant 3, mRNA.	5	3	2	1	0	0	0	2	0	0	0	0	0	1	0	0	0	0	1	0	0	0	0	0	0	1	0	0	0	0	0	0	2	0	0	0	0	0	0	0	0	0	0	0	1	0	0
SYT5	NM_003180	Homo sapiens synaptotagmin V (SYT5), mRNA.	17	13	4	0	12	0	0	0	0	0	1	0	0	0	0	4	0	0	0	0	0	0	0	0	0	0	12	0	0	0	0	0	0	0	0	0	0	0	0	1	0	0	0	0	0	0	0
SYT6	NM_205848	Homo sapiens synaptotagmin VI (SYT6), mRNA.	4	4	0	0	3	0	0	0	0	0	0	0	0	0	0	0	1	0	0	0	0	0	0	0	0	0	3	0	0	0	0	0	0	0	0	0	0	0	0	0	0	0	0	0	0	0	0
SYT7	NM_004200	Homo sapiens synaptotagmin VII (SYT7), mRNA.	26	21	5	0	12	0	0	2	0	0	2	0	0	0	0	6	2	0	0	1	0	1	0	0	0	0	11	1	0	0	0	0	2	0	0	0	0	0	2	0	0	0	0	0	0	0	0
LOC100287376	XM_002347973	PREDICTED: Homo sapiens hypothetical protein LOC100287376(LOC100287376), mRNA.	1	1	0	0	0	0	1	0	0	0	0	0	0	0	0	0	0	0	0	0	0	0	0	0	0	0	0	0	0	0	1	0	0	0	0	0	0	0	0	0	0	0	0	0	0	0	0
LOC727878	XM_001724658	PREDICTED: Homo sapiens hypothetical LOC727878 (LOC727878), mRNA.	1	1	0	0	0	0	0	0	0	0	0	0	0	0	0	0	0	0	0	0	1	0	0	0	0	0	0	0	0	0	0	0	0	0	0	0	0	0	0	0	0	0	0	0	0	0	0
FUBP3	NM_003934	Homo sapiens far upstream element (FUSE) binding protein 3 (FUBP3),mRNA.	21	13	8	0	3	0	0	2	0	0	0	0	0	1	3	0	1	6	1	0	1	2	0	1	0	0	1	2	0	0	0	0	2	0	0	0	0	0	0	0	0	0	0	0	1	0	0
FUBP1	NM_003902	Homo sapiens far upstream element (FUSE) binding protein 1 (FUBP1),mRNA.	27	21	6	0	2	0	1	1	1	0	0	4	0	3	0	5	0	2	1	0	3	3	1	0	0	0	2	0	0	0	0	1	1	0	1	0	0	0	0	0	4	0	0	0	3	0	0
SCHIP1	NM_014575	Homo sapiens schwannomin interacting protein 1 (SCHIP1), mRNA.	39	28	11	0	24	0	1	3	0	0	1	1	1	3	0	1	0	1	0	1	0	2	0	0	0	0	17	7	0	0	1	0	3	0	0	0	0	0	0	1	1	0	1	0	3	0	0
LOC100289985	XM_002346498	PREDICTED: Homo sapiens hypothetical protein LOC100289985(LOC100289985), mRNA.	11	10	1	0	4	0	0	0	0	0	1	0	0	0	1	0	1	0	0	0	4	0	0	0	0	0	4	0	0	0	0	0	0	0	0	0	0	0	1	0	0	0	0	0	0	0	0
MARCO	NM_006770	Homo sapiens macrophage receptor with collagenous structure(MARCO), mRNA.	18	13	5	1	2	0	0	0	0	0	0	0	9	0	3	0	0	1	0	0	0	0	2	0	1	0	1	1	0	0	0	0	0	0	0	0	0	0	0	0	0	0	8	1	0	0	0
SAP30	NM_003864	Homo sapiens Sin3A-associated protein, 30kDa (SAP30), mRNA.	5	2	3	1	0	0	0	2	0	0	0	0	0	0	0	0	0	0	0	2	0	0	0	0	0	1	0	0	0	0	0	0	2	0	0	0	0	0	0	0	0	0	0	0	0	0	0
LOC100289981	XM_002346984	PREDICTED: Homo sapiens hypothetical protein LOC100289981(LOC100289981), mRNA.	6	5	1	0	1	0	0	0	0	2	0	0	1	0	1	0	0	1	0	0	0	0	0	0	0	0	1	0	0	0	0	0	0	0	0	0	2	0	0	0	0	0	1	0	0	0	0
HSFX2	NM_001164415	Homo sapiens heat shock transcription factor family, X linked 2(HSFX2), mRNA.	2	1	1	0	1	0	0	0	0	0	0	0	0	0	1	0	0	0	0	0	0	0	0	0	0	0	1	0	0	0	0	0	0	0	0	0	0	0	0	0	0	0	0	0	0	0	0
HSFX1	NM_016153	Homo sapiens heat shock transcription factor family, X linked 1(HSFX1), mRNA.	4	4	0	0	1	0	0	0	0	0	0	0	0	0	0	0	0	0	0	0	3	0	0	0	0	0	1	0	0	0	0	0	0	0	0	0	0	0	0	0	0	0	0	0	0	0	0
LOC643085	XR_041322	PREDICTED: Homo sapiens hypothetical LOC643085 (LOC643085),miscRNA.	8	5	3	0	1	0	0	0	0	0	2	0	1	0	0	0	0	0	2	1	1	0	0	0	0	0	1	0	0	0	0	0	0	0	0	0	0	0	0	2	0	0	0	1	0	0	0
LOC100128064	XM_001725877	PREDICTED: Homo sapiens hypothetical LOC100128064 (LOC100128064),mRNA.	1	1	0	0	1	0	0	0	0	0	0	0	0	0	0	0	0	0	0	0	0	0	0	0	0	0	1	0	0	0	0	0	0	0	0	0	0	0	0	0	0	0	0	0	0	0	0
C1orf53	NM_001024594	Homo sapiens chromosome 1 open reading frame 53 (C1orf53), mRNA.	0	0	0	0	0	0	0	0	0	0	0	0	0	0	0	0	0	0	0	0	0	0	0	0	0	0	0	0	0	0	0	0	0	0	0	0	0	0	0	0	0	0	0	0	0	0	0
C1orf52	NM_198077, NR_024113	Homo sapiens chromosome 1 open reading frame 52 (C1orf52),transcript variant 1, mRNA., Homo sapiens chromosome 1 open reading frame 52 (C1orf52),transcript variant 2, transcribed RNA.	9	5	4	0	3	0	0	1	0	0	1	0	1	0	0	0	0	1	2	0	0	0	0	0	0	0	2	1	0	0	0	0	1	0	0	0	0	0	0	1	0	0	0	1	0	0	0
C1orf51	NM_144697	Homo sapiens chromosome 1 open reading frame 51 (C1orf51), mRNA.	20	18	2	0	11	0	0	0	0	0	0	1	0	2	0	3	0	2	0	0	1	0	0	0	0	0	10	1	0	0	0	0	0	0	0	0	0	0	0	0	1	0	0	0	1	1	0
C1orf50	NM_024097	Homo sapiens chromosome 1 open reading frame 50 (C1orf50), mRNA.	1	0	1	0	0	0	0	0	0	0	1	0	0	0	0	0	0	0	0	0	0	0	0	0	0	0	0	0	0	0	0	0	0	0	0	0	0	0	0	1	0	0	0	0	0	0	0
C1orf57	NM_032324	Homo sapiens chromosome 1 open reading frame 57 (C1orf57), mRNA.	25	18	7	1	2	0	5	2	3	1	1	0	2	0	2	1	0	1	4	0	0	0	0	0	1	0	2	0	0	0	2	3	2	0	3	0	0	1	0	1	0	0	2	0	0	0	0
C1orf56	NM_017860	Homo sapiens chromosome 1 open reading frame 56 (C1orf56), mRNA.	27	22	5	1	6	0	2	0	0	1	1	0	0	1	1	0	1	2	0	0	9	2	0	0	1	0	5	1	0	0	1	1	0	0	0	0	0	1	0	1	0	0	0	0	1	0	0
C1orf55	NM_152608	Homo sapiens chromosome 1 open reading frame 55 (C1orf55), mRNA.	12	12	0	0	2	0	0	0	1	0	0	0	0	1	0	0	0	3	0	0	2	2	0	1	0	0	2	0	0	0	0	0	0	0	1	0	0	0	0	0	0	0	0	0	1	0	0
C1orf54	NM_024579	Homo sapiens chromosome 1 open reading frame 54 (C1orf54), mRNA.	6	6	0	0	1	0	0	0	0	0	0	1	0	1	0	0	0	0	0	0	1	0	2	0	0	0	1	0	0	0	0	0	0	0	0	0	0	0	0	0	1	0	0	0	1	0	0
C1orf59	NM_144584, NM_001102592	Homo sapiens chromosome 1 open reading frame 59 (C1orf59),transcript variant 1, mRNA., Homo sapiens chromosome 1 open reading frame 59 (C1orf59),transcript variant 2, mRNA.	38	33	5	0	7	0	0	0	2	0	0	0	1	0	1	2	1	0	0	0	22	2	0	0	0	0	6	1	0	0	0	0	0	0	2	0	0	0	0	0	0	0	1	0	0	0	0
C1orf58	NM_144695	Homo sapiens chromosome 1 open reading frame 58 (C1orf58), mRNA.	29	28	1	0	11	0	0	0	1	0	0	1	0	0	0	1	0	6	0	0	6	3	0	0	0	0	11	0	0	0	0	0	0	0	1	0	0	0	0	0	1	0	0	0	0	0	0
LOC100128025	XM_001718515	PREDICTED: Homo sapiens hypothetical LOC100128025 (LOC100128025),mRNA.	13	9	4	0	3	0	0	0	0	4	0	0	0	0	0	0	0	0	0	1	0	5	0	0	0	0	3	0	0	0	0	0	0	0	0	0	0	4	0	0	0	0	0	0	0	0	0
SMPD1	NR_027400, NM_000543, NM_001007593	Homo sapiens sphingomyelin phosphodiesterase 1, acid lysosomal(SMPD1), transcript variant ASM-3, non-coding RNA., Homo sapiens sphingomyelin phosphodiesterase 1, acid lysosomal(SMPD1), transcript variant ASM-1, mRNA., Homo sapiens sphingomyelin phosphodiesterase 1, acid lysosomal(SMPD1), transcript variant ASM-2, mRNA.	34	20	14	0	7	0	0	2	1	0	1	0	0	0	2	6	1	1	4	2	2	1	4	0	0	0	6	1	0	0	0	0	2	0	0	1	0	0	0	1	0	0	0	0	0	0	0
SMPD3	NM_018667	Homo sapiens sphingomyelin phosphodiesterase 3, neutral membrane(neutral sphingomyelinase II) (SMPD3), mRNA.	9	6	3	0	1	1	1	2	0	0	0	0	0	2	0	0	0	0	0	1	0	1	0	0	0	0	1	0	0	1	1	0	2	0	0	0	0	0	0	0	0	0	0	0	2	0	0
SMPD2	NM_003080	Homo sapiens sphingomyelin phosphodiesterase 2, neutral membrane(neutral sphingomyelinase) (SMPD2), mRNA.	8	6	2	0	1	0	1	4	0	0	0	0	1	0	0	1	0	0	0	0	0	0	0	0	0	0	1	0	0	0	0	1	4	0	0	0	0	0	0	0	0	0	1	0	0	0	0
BRIP1	NM_032043	Homo sapiens BRCA1 interacting protein C-terminal helicase 1(BRIP1), mRNA.	16	16	0	0	1	0	0	0	0	0	0	0	0	0	0	0	0	2	0	0	11	0	0	2	0	0	1	0	0	0	0	0	0	0	0	0	0	0	0	0	0	0	0	0	0	0	0
PDE11A	NM_016953, NM_001077358	Homo sapiens phosphodiesterase 11A (PDE11A), transcript variant 4,mRNA., Homo sapiens phosphodiesterase 11A (PDE11A), transcript variant 2,mRNA.	12	11	1	0	10	0	0	0	0	1	0	0	0	1	0	0	0	0	0	0	0	0	0	0	0	0	10	0	0	0	0	0	0	0	0	0	0	1	0	0	0	0	0	0	1	0	0
TTC29	NM_031956	Homo sapiens tetratricopeptide repeat domain 29 (TTC29), mRNA.	38	35	3	0	1	0	0	0	2	0	1	0	1	0	0	0	0	0	0	0	31	2	0	0	0	0	1	0	0	0	0	0	0	0	2	0	0	0	0	1	0	0	1	0	0	0	0
TTC24	NM_001105669	Homo sapiens tetratricopeptide repeat domain 24 (TTC24), mRNA.	0	0	0	0	0	0	0	0	0	0	0	0	0	0	0	0	0	0	0	0	0	0	0	0	0	0	0	0	0	0	0	0	0	0	0	0	0	0	0	0	0	0	0	0	0	0	0
TTC25	NM_031421	Homo sapiens tetratricopeptide repeat domain 25 (TTC25), mRNA.	8	7	1	0	0	0	0	1	3	0	0	0	0	0	0	0	0	0	0	0	3	1	0	0	0	0	0	0	0	0	0	0	1	0	3	0	0	0	0	0	0	0	0	0	0	0	0
TTC26	NM_001144923, NM_024926	Homo sapiens tetratricopeptide repeat domain 26 (TTC26), transcriptvariant 3, mRNA., Homo sapiens tetratricopeptide repeat domain 26 (TTC26), transcriptvariant 1, mRNA.	41	39	2	0	6	1	0	0	3	0	0	3	1	0	0	0	0	1	3	0	22	1	0	0	0	0	6	0	0	1	0	0	0	0	3	0	0	0	0	0	3	0	1	0	0	0	0
PATL2	NM_001145112	Homo sapiens protein associated with topoisomerase II homolog 2(yeast) (PATL2), mRNA.	2	0	2	0	0	0	0	0	0	0	0	0	0	0	0	0	0	0	0	0	0	0	0	2	0	0	0	0	0	0	0	0	0	0	0	0	0	0	0	0	0	0	0	0	0	0	0
TTC22	NM_017904	Homo sapiens tetratricopeptide repeat domain 22 (TTC22), transcriptvariant 2, mRNA.	0	0	0	0	0	0	0	0	0	0	0	0	0	0	0	0	0	0	0	0	0	0	0	0	0	0	0	0	0	0	0	0	0	0	0	0	0	0	0	0	0	0	0	0	0	0	0
PATL1	NM_152716	Homo sapiens protein associated with topoisomerase II homolog 1(yeast) (PATL1), mRNA.	20	14	6	1	7	0	1	0	0	0	0	2	0	1	0	0	0	1	1	2	1	2	1	0	1	0	6	1	0	0	0	1	0	0	0	0	0	0	0	0	2	0	0	0	1	0	0
LOC728615	XR_042381	PREDICTED: Homo sapiens similar to capicua-like protein/doublehomeodomain 4 fusion protein (LOC728615), miscRNA.	1	1	0	0	0	0	0	0	0	0	0	0	0	0	0	0	0	0	0	0	1	0	0	0	0	0	0	0	0	0	0	0	0	0	0	0	0	0	0	0	0	0	0	0	0	0	0
LOC728613	NR_003713	Homo sapiens programmed cell death 6 pseudogene (LOC728613),non-coding RNA.	27	24	3	0	15	0	0	0	2	0	1	0	0	0	1	0	0	4	0	0	1	3	0	0	0	0	15	0	0	0	0	0	0	0	2	0	0	0	1	0	0	0	0	0	0	0	0
CFD	NM_001928	Homo sapiens complement factor D (adipsin) (CFD), mRNA.	27	22	5	1	1	0	1	0	0	1	0	0	0	2	3	5	0	8	2	0	1	1	1	0	1	0	1	0	0	0	1	0	0	0	0	0	1	0	0	0	0	0	0	0	2	0	0
OBSCN	NM_052843, NM_001098623	Homo sapiens obscurin, cytoskeletal calmodulin andtitin-interacting RhoGEF (OBSCN), transcript variant 1, mRNA., Homo sapiens obscurin, cytoskeletal calmodulin andtitin-interacting RhoGEF (OBSCN), transcript variant 2, mRNA.	33	28	5	0	7	0	0	3	0	0	0	0	0	1	0	0	0	16	0	0	2	4	0	0	0	0	3	4	0	0	0	0	3	0	0	0	0	0	0	0	0	0	0	0	1	0	0
LOC399965	XR_036921	PREDICTED: Homo sapiens similar to keratin 18 (LOC399965), miscRNA.	0	0	0	0	0	0	0	0	0	0	0	0	0	0	0	0	0	0	0	0	0	0	0	0	0	0	0	0	0	0	0	0	0	0	0	0	0	0	0	0	0	0	0	0	0	0	0
IL17RE	NM_153483, NM_153481, NM_153480	Homo sapiens interleukin 17 receptor E (IL17RE), transcript variant5, mRNA., Homo sapiens interleukin 17 receptor E (IL17RE), transcript variant2, mRNA., Homo sapiens interleukin 17 receptor E (IL17RE), transcript variant1, mRNA.	16	15	1	0	3	0	0	0	0	0	1	0	4	0	0	0	4	0	1	1	0	1	0	1	0	0	3	0	0	0	0	0	0	0	0	0	0	0	1	0	0	0	4	0	0	0	0
IL18RAP	NM_003853	Homo sapiens interleukin 18 receptor accessory protein (IL18RAP),mRNA.	2	0	2	0	0	0	0	0	0	0	0	0	0	0	0	1	0	0	0	0	0	0	1	0	0	0	0	0	0	0	0	0	0	0	0	0	0	0	0	0	0	0	0	0	0	0	0
EOMES	NM_005442	Homo sapiens eomesodermin homolog (Xenopus laevis) (EOMES), mRNA.	8	7	1	0	4	0	0	0	3	0	0	0	0	0	0	0	0	0	0	0	0	0	1	0	0	0	4	0	0	0	0	0	0	0	3	0	0	0	0	0	0	0	0	0	0	0	0
PDSS2	NM_020381	Homo sapiens prenyl (decaprenyl) diphosphate synthase, subunit 2(PDSS2), mRNA.	41	32	9	0	17	0	0	0	2	6	1	0	2	2	1	0	0	0	0	0	3	3	3	1	0	0	17	0	0	0	0	0	0	0	2	0	0	6	0	1	0	0	2	0	2	0	0
LOC729057	XR_079436	PREDICTED: Homo sapiens similar to Probable mitochondrial importreceptor subunit TOM40 homolog (Translocase of outer membrane 40kDa subunit homolog) (Haymaker protein) (p38.5) (LOC729057),miscRNA.	5	1	4	0	0	0	0	0	0	0	0	0	0	0	2	1	0	0	0	1	0	1	0	0	0	0	0	0	0	0	0	0	0	0	0	0	0	0	0	0	0	0	0	0	0	0	0
LOC729051	XR_042043	PREDICTED: Homo sapiens hypothetical protein LOC729051 (LOC729051),miscRNA.	6	6	0	0	6	0	0	0	0	0	0	0	0	0	0	0	0	0	0	0	0	0	0	0	0	0	6	0	0	0	0	0	0	0	0	0	0	0	0	0	0	0	0	0	0	0	0
FKBP14	NM_017946	Homo sapiens FK506 binding protein 14, 22 kDa (FKBP14), mRNA.	16	13	3	0	4	0	0	0	0	0	0	0	0	0	1	1	1	1	0	1	1	5	1	0	0	0	4	0	0	0	0	0	0	0	0	0	0	0	0	0	0	0	0	0	0	0	1
FKBP11	NM_016594, NM_001143781, NM_001143782	Homo sapiens FK506 binding protein 11, 19 kDa (FKBP11), transcriptvariant 1, mRNA., Homo sapiens FK506 binding protein 11, 19 kDa (FKBP11), transcriptvariant 2, mRNA., Homo sapiens FK506 binding protein 11, 19 kDa (FKBP11), transcriptvariant 3, mRNA.	24	16	8	1	3	0	0	0	0	0	1	0	1	0	0	5	0	0	9	0	0	3	1	0	0	1	3	0	0	0	0	0	0	0	0	0	0	0	0	1	0	0	1	0	0	0	0
FBXO10	NM_012166	Homo sapiens F-box protein 10 (FBXO10), mRNA.	6	2	4	0	1	0	0	0	0	0	2	0	0	0	0	0	0	0	0	0	0	3	0	0	0	0	1	0	0	0	0	0	0	0	0	0	0	0	0	2	0	0	0	0	0	0	0
FBXO16	NM_172366	Homo sapiens F-box protein 16 (FBXO16), mRNA.	10	6	4	0	1	1	0	0	2	0	0	0	0	0	0	0	0	1	1	0	0	4	0	0	0	0	1	0	0	1	0	0	0	0	2	0	0	0	0	0	0	0	0	0	0	0	0
FBXO17	NM_024907, NM_148169	Homo sapiens F-box protein 17 (FBXO17), transcript variant 2, mRNA., Homo sapiens F-box protein 17 (FBXO17), transcript variant 1, mRNA.	14	13	1	0	4	0	0	4	0	0	0	1	0	0	0	1	0	0	0	0	2	2	0	0	0	0	4	0	0	0	0	0	4	0	0	0	0	0	0	0	1	0	0	0	0	0	0
FBXO15	NM_001142958, NM_152676	Homo sapiens F-box protein 15 (FBXO15), transcript variant 2, mRNA., Homo sapiens F-box protein 15 (FBXO15), transcript variant 1, mRNA.	9	9	0	0	4	0	0	1	0	0	0	0	0	0	0	0	0	0	0	0	4	0	0	0	0	0	4	0	0	0	0	0	1	0	0	0	0	0	0	0	0	0	0	0	0	0	0
SFTA3	NM_001101341	Homo sapiens surfactant associated 3 (SFTA3), mRNA.	1	0	1	0	0	0	0	0	0	0	0	0	1	0	0	0	0	0	0	0	0	0	0	0	0	0	0	0	0	0	0	0	0	0	0	0	0	0	0	0	0	0	0	1	0	0	0
SFTA2	NM_205854	Homo sapiens surfactant associated 2 (SFTA2), mRNA.	1	1	0	0	0	0	0	0	0	0	0	0	1	0	0	0	0	0	0	0	0	0	0	0	0	0	0	0	0	0	0	0	0	0	0	0	0	0	0	0	0	0	1	0	0	0	0
CNGB1	NM_001135639, NM_001297	Homo sapiens cyclic nucleotide gated channel beta 1 (CNGB1),transcript variant 2, mRNA., Homo sapiens cyclic nucleotide gated channel beta 1 (CNGB1),transcript variant 1, mRNA.	17	17	0	0	6	0	1	8	0	0	0	1	0	0	0	0	0	0	0	0	1	0	0	0	0	0	6	0	0	0	1	0	8	0	0	0	0	0	0	0	1	0	0	0	0	0	0
CNGB3	NM_019098	Homo sapiens cyclic nucleotide gated channel beta 3 (CNGB3), mRNA.	7	7	0	0	1	0	0	4	0	0	0	0	0	0	0	0	0	1	0	0	1	0	0	0	0	0	1	0	0	0	0	0	4	0	0	0	0	0	0	0	0	0	0	0	0	0	0
CLK2P	NR_002711	Homo sapiens CDC-like kinase 2, pseudogene (CLK2P), non-coding RNA.	12	12	0	0	0	0	0	0	0	0	0	0	0	0	0	0	0	0	0	0	12	0	0	0	0	0	0	0	0	0	0	0	0	0	0	0	0	0	0	0	0	0	0	0	0	0	0
PLA2G7	NM_005084	Homo sapiens phospholipase A2, group VII (platelet-activatingfactor acetylhydrolase, plasma) (PLA2G7), mRNA.	7	6	1	0	1	0	0	0	2	0	0	0	0	0	0	0	0	0	0	0	0	0	4	0	0	0	1	0	0	0	0	0	0	0	2	0	0	0	0	0	0	0	0	0	0	0	0
PLA2G5	NM_000929	Homo sapiens phospholipase A2, group V (PLA2G5), mRNA.	17	17	0	1	1	0	0	9	0	0	0	0	0	0	0	1	1	0	0	0	4	0	0	0	1	0	1	0	0	0	0	0	9	0	0	0	0	0	0	0	0	0	0	0	0	0	0
CCDC76	NM_019083	Homo sapiens coiled-coil domain containing 76 (CCDC76), mRNA.	27	18	9	1	5	0	0	2	0	1	2	0	0	1	2	2	0	3	3	0	0	4	0	1	1	0	5	0	0	0	0	0	2	0	0	0	0	1	2	0	0	0	0	0	1	0	0
CCDC77	NM_001130148, NM_001130146, NM_001130147, NM_032358	Homo sapiens coiled-coil domain containing 77 (CCDC77), transcriptvariant 4, mRNA., Homo sapiens coiled-coil domain containing 77 (CCDC77), transcriptvariant 2, mRNA., Homo sapiens coiled-coil domain containing 77 (CCDC77), transcriptvariant 3, mRNA., Homo sapiens coiled-coil domain containing 77 (CCDC77), transcriptvariant 1, mRNA.	17	13	4	0	9	0	0	0	0	0	1	0	0	1	0	0	0	0	0	0	3	3	0	0	0	0	9	0	0	0	0	0	0	0	0	0	0	0	0	1	0	0	0	0	0	1	0
CCDC75	NM_174931	Homo sapiens coiled-coil domain containing 75 (CCDC75), mRNA.	11	11	0	0	4	0	1	0	1	0	0	4	0	0	0	0	0	1	0	0	0	0	0	0	0	0	4	0	0	0	1	0	0	0	1	0	0	0	0	0	4	0	0	0	0	0	0
CCDC70	NM_031290	Homo sapiens coiled-coil domain containing 70 (CCDC70), mRNA.	1	1	0	0	0	0	0	0	0	0	0	0	0	0	0	0	0	0	0	0	1	0	0	0	0	0	0	0	0	0	0	0	0	0	0	0	0	0	0	0	0	0	0	0	0	0	0
CCDC71	NM_022903	Homo sapiens coiled-coil domain containing 71 (CCDC71), mRNA.	14	13	1	0	7	0	0	0	0	0	1	0	2	1	0	0	0	1	0	1	1	0	0	0	0	0	7	0	0	0	0	0	0	0	0	0	0	0	1	0	0	0	2	0	0	1	0
CCDC78	NM_001031737	Homo sapiens coiled-coil domain containing 78 (CCDC78), mRNA.	16	10	6	0	4	0	0	0	0	0	0	0	6	0	0	0	0	0	0	2	0	4	0	0	0	0	3	1	0	0	0	0	0	0	0	0	0	0	0	0	0	0	5	1	0	0	0
CCDC79	NM_001136505	Homo sapiens coiled-coil domain containing 79 (CCDC79), mRNA.	3	3	0	0	0	0	0	0	0	0	0	0	0	0	0	0	0	0	0	0	3	0	0	0	0	0	0	0	0	0	0	0	0	0	0	0	0	0	0	0	0	0	0	0	0	0	0
LOC100292270	XM_002346039	PREDICTED: Homo sapiens similar to hCG2002958 (LOC100292270), mRNA.	0	0	0	0	0	0	0	0	0	0	0	0	0	0	0	0	0	0	0	0	0	0	0	0	0	0	0	0	0	0	0	0	0	0	0	0	0	0	0	0	0	0	0	0	0	0	0
HIST3H2BB	NM_175055	Homo sapiens histone cluster 3, H2bb (HIST3H2BB), mRNA.	5	3	2	0	2	0	1	0	1	1	0	0	0	0	0	0	0	0	0	0	0	0	0	0	0	0	2	0	0	0	0	1	0	0	1	0	0	1	0	0	0	0	0	0	0	0	0
LOC440181	XR_039094	PREDICTED: Homo sapiens similar to transmembrane protein 98(LOC440181), miscRNA.	1	1	0	0	0	0	0	0	0	0	0	0	0	0	0	0	0	0	0	0	1	0	0	0	0	0	0	0	0	0	0	0	0	0	0	0	0	0	0	0	0	0	0	0	0	0	0
LOC100127888	NR_024470	Homo sapiens hypothetical protein LOC100127888 (LOC100127888),non-coding RNA.	3	3	0	0	0	0	1	1	0	0	1	0	0	0	0	0	0	0	0	0	0	0	0	0	0	0	0	0	0	0	1	0	1	0	0	0	0	0	1	0	0	0	0	0	0	0	0
CNTLN	NM_001114395, NM_017738	Homo sapiens centlein, centrosomal protein (CNTLN), transcriptvariant 2, mRNA., Homo sapiens centlein, centrosomal protein (CNTLN), transcriptvariant 1, mRNA.	24	15	9	0	2	0	0	1	0	0	4	5	0	1	3	0	1	0	0	0	3	4	0	0	0	0	2	0	0	0	0	0	1	0	0	0	0	0	0	4	5	0	0	0	1	0	0
LOC100127886	XM_001721647	PREDICTED: Homo sapiens uncharacterized protein PRO0628-like(LOC100127886), mRNA.	2	2	0	0	0	0	0	0	0	0	0	0	0	0	0	0	1	1	0	0	0	0	0	0	0	0	0	0	0	0	0	0	0	0	0	0	0	0	0	0	0	0	0	0	0	0	0
CSHL1	NM_001318, NM_022579, NM_022581	Homo sapiens chorionic somatomammotropin hormone-like 1 (CSHL1),transcript variant 3, mRNA., Homo sapiens chorionic somatomammotropin hormone-like 1 (CSHL1),transcript variant 1, mRNA., Homo sapiens chorionic somatomammotropin hormone-like 1 (CSHL1),transcript variant 2, mRNA.	1	1	0	0	0	0	0	0	0	0	0	0	0	0	0	0	0	0	1	0	0	0	0	0	0	0	0	0	0	0	0	0	0	0	0	0	0	0	0	0	0	0	0	0	0	0	0
FKBP1B	NM_004116, NM_054033	Homo sapiens FK506 binding protein 1B, 12.6 kDa (FKBP1B),transcript variant 1, mRNA., Homo sapiens FK506 binding protein 1B, 12.6 kDa (FKBP1B),transcript variant 2, mRNA.	6	5	1	0	1	0	0	0	0	0	0	1	1	1	0	0	0	1	0	0	0	1	0	0	0	0	1	0	0	0	0	0	0	0	0	0	0	0	0	0	1	0	1	0	1	0	0
LOC100293897	XM_002344463	PREDICTED: Homo sapiens hypothetical protein LOC100293897(LOC100293897), mRNA.	1	0	1	0	0	0	0	0	0	0	0	0	0	0	0	0	1	0	0	0	0	0	0	0	0	0	0	0	0	0	0	0	0	0	0	0	0	0	0	0	0	0	0	0	0	0	0
LOC100293890	XM_002344715	PREDICTED: Homo sapiens hypothetical protein LOC100293890(LOC100293890), mRNA.	10	3	7	0	8	0	0	1	0	0	0	0	0	0	0	1	0	0	0	0	0	0	0	0	0	0	2	6	0	0	0	0	1	0	0	0	0	0	0	0	0	0	0	0	0	0	0
KIAA1486	NM_020864	Homo sapiens KIAA1486 (KIAA1486), mRNA.	2	1	1	0	1	0	0	0	0	0	0	0	0	0	0	0	0	0	0	0	0	1	0	0	0	0	1	0	0	0	0	0	0	0	0	0	0	0	0	0	0	0	0	0	0	0	0
LGALS9C	NM_001040078	Homo sapiens lectin, galactoside-binding, soluble, 9C (LGALS9C),mRNA.	13	11	2	0	0	1	11	0	0	0	0	0	0	0	0	0	0	0	1	0	0	0	0	0	0	0	0	0	0	1	10	1	0	0	0	0	0	0	0	0	0	0	0	0	0	0	0
LGALS9B	NM_001042685	Homo sapiens lectin, galactoside-binding, soluble, 9B (LGALS9B),mRNA.	2	2	0	0	0	0	2	0	0	0	0	0	0	0	0	0	0	0	0	0	0	0	0	0	0	0	0	0	0	0	2	0	0	0	0	0	0	0	0	0	0	0	0	0	0	0	0
UNC50	NM_014044	Homo sapiens unc-50 homolog (C. elegans) (UNC50), mRNA.	24	14	10	0	5	0	0	0	0	1	0	3	0	0	1	1	0	1	3	1	1	7	0	0	0	0	5	0	0	0	0	0	0	0	0	0	0	1	0	0	3	0	0	0	0	0	0
NKAIN4	NM_152864	Homo sapiens Na+/K+ transporting ATPase interacting 4 (NKAIN4),mRNA.	23	13	10	0	13	0	0	2	0	0	5	0	0	0	0	1	0	0	0	0	0	2	0	0	0	0	10	3	0	0	0	0	2	0	0	0	0	0	1	4	0	0	0	0	0	0	0
NKAIN3	NM_173688	Homo sapiens Na+/K+ transporting ATPase interacting 3 (NKAIN3),mRNA.	1	1	0	0	1	0	0	0	0	0	0	0	0	0	0	0	0	0	0	0	0	0	0	0	0	0	1	0	0	0	0	0	0	0	0	0	0	0	0	0	0	0	0	0	0	0	0
NKAIN2	NM_001040214	Homo sapiens Na+/K+ transporting ATPase interacting 2 (NKAIN2),mRNA.	23	20	3	0	17	0	0	0	0	0	3	0	0	3	0	0	0	0	0	0	0	0	0	0	0	0	17	0	0	0	0	0	0	0	0	0	0	0	0	3	0	0	0	0	3	0	0
NKAIN1	NM_024522	Homo sapiens Na+/K+ transporting ATPase interacting 1 (NKAIN1),mRNA.	10	6	4	1	5	0	0	0	0	0	1	0	0	1	0	1	0	1	0	0	0	0	0	0	1	0	3	2	0	0	0	0	0	0	0	0	0	0	0	1	0	0	0	0	1	0	0
IGSF9B	NM_014987	Homo sapiens immunoglobulin superfamily, member 9B (IGSF9B), mRNA.	6	4	2	1	2	0	0	1	0	0	0	0	0	0	0	0	0	0	0	0	2	0	0	0	0	1	1	1	0	0	0	0	1	0	0	0	0	0	0	0	0	0	0	0	0	0	0
LOC100292853	XM_002345599	PREDICTED: Homo sapiens hypothetical protein LOC100292853(LOC100292853), mRNA.	27	23	4	0	14	1	0	0	0	3	1	0	0	0	1	0	0	4	0	0	3	0	0	0	0	0	14	0	1	0	0	0	0	0	0	0	0	3	1	0	0	0	0	0	0	0	0
LOC100292852	XM_002345548	PREDICTED: Homo sapiens hypothetical protein LOC100292852(LOC100292852), mRNA.	1	1	0	0	0	0	0	0	0	0	0	0	0	0	0	0	0	0	0	0	1	0	0	0	0	0	0	0	0	0	0	0	0	0	0	0	0	0	0	0	0	0	0	0	0	0	0
UNC5B	NM_170744	Homo sapiens unc-5 homolog B (C. elegans) (UNC5B), mRNA.	27	18	9	1	13	0	0	1	0	0	2	0	0	0	1	1	0	1	2	1	1	3	0	0	0	1	12	1	0	0	0	0	1	0	0	0	0	0	0	2	0	0	0	0	0	0	0
UNC5C	NM_003728	Homo sapiens unc-5 homolog C (C. elegans) (UNC5C), mRNA.	12	9	3	0	8	0	0	0	0	0	1	0	0	0	0	2	0	0	0	0	1	0	0	0	0	0	8	0	0	0	0	0	0	0	0	0	0	0	0	1	0	0	0	0	0	0	0
VGF	NM_003378	Homo sapiens VGF nerve growth factor inducible (VGF), mRNA.	23	9	14	0	9	0	0	2	0	0	1	0	0	1	1	6	0	0	2	1	0	0	0	0	0	0	5	4	0	0	0	0	2	0	0	0	0	0	0	1	0	0	0	0	1	0	0
UNC5A	NM_133369	Homo sapiens unc-5 homolog A (C. elegans) (UNC5A), mRNA.	13	1	12	0	6	1	0	0	0	0	0	0	0	0	6	0	0	0	0	0	0	0	0	0	0	0	1	5	0	1	0	0	0	0	0	0	0	0	0	0	0	0	0	0	0	0	0
UNC5D	NM_080872	Homo sapiens unc-5 homolog D (C. elegans) (UNC5D), mRNA.	9	8	1	0	8	0	0	1	0	0	0	0	0	0	0	0	0	0	0	0	0	0	0	0	0	0	7	1	0	0	0	0	1	0	0	0	0	0	0	0	0	0	0	0	0	0	0
TESSP1	NM_001135086	Homo sapiens testis serine protease 1 (TESSP1), mRNA.	1	0	1	0	0	0	0	0	0	0	0	0	0	0	0	1	0	0	0	0	0	0	0	0	0	0	0	0	0	0	0	0	0	0	0	0	0	0	0	0	0	0	0	0	0	0	0
TESSP2	NM_182702	Homo sapiens testis serine protease 2 (TESSP2), mRNA.	1	1	0	0	0	0	0	0	0	0	0	0	0	0	0	0	0	1	0	0	0	0	0	0	0	0	0	0	0	0	0	0	0	0	0	0	0	0	0	0	0	0	0	0	0	0	0
CLEC18A	NM_001136214, NM_182619	Homo sapiens C-type lectin domain family 18, member A (CLEC18A),transcript variant 2, mRNA., Homo sapiens C-type lectin domain family 18, member A (CLEC18A),transcript variant 1, mRNA.	23	21	2	0	6	0	0	0	0	0	12	0	0	0	0	0	0	0	0	0	5	0	0	0	0	0	5	1	0	0	0	0	0	0	0	0	0	0	11	1	0	0	0	0	0	0	0
CLEC18B	NM_001011880	Homo sapiens C-type lectin domain family 18, member B (CLEC18B),mRNA.	14	12	2	0	7	0	0	0	0	0	5	0	0	1	0	0	0	0	0	0	1	0	0	0	0	0	7	0	0	0	0	0	0	0	0	0	0	0	3	2	0	0	0	0	1	0	0
MGC23284	NR_024402	Homo sapiens hypothetical LOC197187 (MGC23284), transcript variant1, non-coding RNA.	4	4	0	0	2	0	0	0	0	0	0	0	0	0	0	0	1	0	0	0	1	0	0	0	0	0	2	0	0	0	0	0	0	0	0	0	0	0	0	0	0	0	0	0	0	0	0
SDR42E1	NM_145168	Homo sapiens short chain dehydrogenase/reductase family 42E, member1 (SDR42E1), mRNA.	5	3	2	0	0	1	0	0	0	1	1	0	0	0	0	0	0	1	0	0	1	0	0	0	0	0	0	0	0	1	0	0	0	0	0	0	0	1	1	0	0	0	0	0	0	0	0
ALOX12B	NM_001139	Homo sapiens arachidonate 12-lipoxygenase, 12R type (ALOX12B),mRNA.	3	3	0	0	2	0	0	0	0	0	0	0	0	0	0	0	0	0	1	0	0	0	0	0	0	0	2	0	0	0	0	0	0	0	0	0	0	0	0	0	0	0	0	0	0	0	0
PPCDC	NM_021823	Homo sapiens phosphopantothenoylcysteine decarboxylase (PPCDC),mRNA.	11	8	3	2	2	0	0	0	2	0	0	1	0	1	0	1	0	1	0	0	0	0	0	1	1	1	1	1	0	0	0	0	0	0	2	0	0	0	0	0	1	0	0	0	1	0	0
EPB41L5	NM_020909	Homo sapiens erythrocyte membrane protein band 4.1 like 5(EPB41L5), mRNA.	47	38	9	0	20	0	0	3	0	0	2	0	2	0	0	0	0	2	1	0	11	6	0	0	0	0	20	0	0	0	0	0	3	0	0	0	0	0	0	2	0	0	0	2	0	0	0
ACSS3	NM_024560	Homo sapiens acyl-CoA synthetase short-chain family member 3(ACSS3), mRNA.	26	21	5	0	13	0	0	0	0	0	1	0	1	0	0	0	0	0	0	0	1	9	1	0	0	0	11	2	0	0	0	0	0	0	0	0	0	0	0	1	0	0	1	0	0	0	0
PCOLCE2	NM_013363	Homo sapiens procollagen C-endopeptidase enhancer 2 (PCOLCE2),mRNA.	14	13	1	0	4	1	1	0	0	0	2	0	0	0	0	0	0	0	1	0	2	3	0	0	0	0	4	0	1	0	0	1	0	0	0	0	0	0	2	0	0	0	0	0	0	0	0
WNT2	NR_024047, NM_003391	Homo sapiens wingless-type MMTV integration site family member 2(WNT2), transcript variant 2, transcribed RNA., Homo sapiens wingless-type MMTV integration site family member 2(WNT2), transcript variant 1, mRNA.	7	3	4	0	1	0	0	0	0	0	1	0	1	0	0	0	0	0	0	0	0	4	0	0	0	0	1	0	0	0	0	0	0	0	0	0	0	0	0	1	0	0	1	0	0	0	0
LRRN4	NM_152611	Homo sapiens leucine rich repeat neuronal 4 (LRRN4), mRNA.	15	12	3	0	2	0	0	0	0	0	10	0	0	0	3	0	0	0	0	0	0	0	0	0	0	0	2	0	0	0	0	0	0	0	0	0	0	0	10	0	0	0	0	0	0	0	0
LRRN3	NM_001099658, NM_018334, NM_001099660	Homo sapiens leucine rich repeat neuronal 3 (LRRN3), transcriptvariant 2, mRNA., Homo sapiens leucine rich repeat neuronal 3 (LRRN3), transcriptvariant 3, mRNA., Homo sapiens leucine rich repeat neuronal 3 (LRRN3), transcriptvariant 1, mRNA.	70	60	10	0	34	0	0	1	1	0	3	1	0	2	0	0	0	3	0	0	24	1	0	0	0	0	30	4	0	0	0	0	1	0	1	0	0	0	0	3	1	0	0	0	0	2	0
LRRN2	NM_006338, NM_201630	Homo sapiens leucine rich repeat neuronal 2 (LRRN2), transcriptvariant 1, mRNA., Homo sapiens leucine rich repeat neuronal 2 (LRRN2), transcriptvariant 2, mRNA.	15	8	7	0	6	0	0	2	0	0	1	0	0	0	3	0	0	0	0	0	0	3	0	0	0	0	6	0	0	0	0	0	2	0	0	0	0	0	0	1	0	0	0	0	0	0	0
LRRN1	NM_020873	Homo sapiens leucine rich repeat neuronal 1 (LRRN1), mRNA.	14	10	4	0	6	0	0	2	0	0	2	0	0	0	0	0	0	3	0	0	1	0	0	0	0	0	5	1	0	0	0	0	2	0	0	0	0	0	0	2	0	0	0	0	0	0	0
WNT4	NM_030761	Homo sapiens wingless-type MMTV integration site family, member 4(WNT4), mRNA.	8	3	5	0	1	1	0	0	0	0	1	0	0	0	1	4	0	0	0	0	0	0	0	0	0	0	1	0	0	1	0	0	0	0	0	0	0	0	0	1	0	0	0	0	0	0	0
RNF175	NM_173662	Homo sapiens ring finger protein 175 (RNF175), mRNA.	8	8	0	0	5	0	0	1	0	0	0	0	2	0	0	0	0	0	0	0	0	0	0	0	0	0	5	0	0	0	0	0	1	0	0	0	0	0	0	0	0	0	2	0	0	0	0
ZBTB7A	NM_015898	Homo sapiens zinc finger and BTB domain containing 7A (ZBTB7A),mRNA.	17	12	5	1	3	0	2	5	0	0	1	0	0	1	0	3	0	0	0	0	0	0	0	1	0	1	3	0	0	0	1	1	5	0	0	0	0	0	0	1	0	0	0	0	1	0	0
ZBTB7C	NM_001039360	Homo sapiens zinc finger and BTB domain containing 7C (ZBTB7C),mRNA.	13	8	5	0	1	0	6	1	1	1	0	0	0	0	0	0	0	0	2	0	0	1	0	0	0	0	0	1	0	0	4	2	1	0	1	0	0	1	0	0	0	0	0	0	0	0	0
ZBTB7B	NM_015872	Homo sapiens zinc finger and BTB domain containing 7B (ZBTB7B),mRNA.	5	3	2	0	0	0	0	0	0	0	0	0	0	0	0	0	1	0	2	0	0	2	0	0	0	0	0	0	0	0	0	0	0	0	0	0	0	0	0	0	0	0	0	0	0	0	0
LOC144776	NR_027039	Homo sapiens hypothetical protein LOC144776 (LOC144776), non-codingRNA.	2	2	0	0	0	0	0	0	0	0	2	0	0	0	0	0	0	0	0	0	0	0	0	0	0	0	0	0	0	0	0	0	0	0	0	0	0	0	2	0	0	0	0	0	0	0	0
UTY	NM_182659, NM_182660, NM_007125	Homo sapiens ubiquitously transcribed tetratricopeptide repeatgene, Y-linked (UTY), transcript variant 2, mRNA., Homo sapiens ubiquitously transcribed tetratricopeptide repeatgene, Y-linked (UTY), transcript variant 1, mRNA., Homo sapiens ubiquitously transcribed tetratricopeptide repeatgene, Y-linked (UTY), transcript variant 3, mRNA.	18	18	0	0	10	0	0	1	0	0	0	0	0	0	0	0	0	2	0	0	4	0	0	1	0	0	10	0	0	0	0	0	1	0	0	0	0	0	0	0	0	0	0	0	0	0	0
LOC92659	NR_015454	Homo sapiens hypothetical LOC92659 (LOC92659), non-coding RNA.	4	1	3	0	0	0	0	1	0	0	0	0	0	2	0	0	0	0	0	0	0	1	0	0	0	0	0	0	0	0	0	0	1	0	0	0	0	0	0	0	0	0	0	0	0	2	0
PACRG	NM_001080379, NM_152410	Homo sapiens PARK2 co-regulated (PACRG), transcript variant 3,mRNA., Homo sapiens PARK2 co-regulated (PACRG), transcript variant 1,mRNA.	8	7	1	0	1	0	0	1	3	0	0	0	0	0	0	0	0	0	0	0	2	1	0	0	0	0	1	0	0	0	0	0	1	0	3	0	0	0	0	0	0	0	0	0	0	0	0
LOC100293074	XM_002345502	PREDICTED: Homo sapiens hypothetical protein LOC100293074(LOC100293074), mRNA.	3	2	1	0	1	0	0	0	0	0	0	0	0	0	0	0	0	0	1	0	0	0	0	1	0	0	0	1	0	0	0	0	0	0	0	0	0	0	0	0	0	0	0	0	0	0	0
LOC100293076	XM_002344754	PREDICTED: Homo sapiens hypothetical protein LOC100293076(LOC100293076), mRNA.	23	20	3	0	5	2	0	0	0	1	3	0	0	5	1	0	0	0	0	0	3	1	2	0	0	0	5	0	0	2	0	0	0	0	0	0	1	0	3	0	0	0	0	0	5	0	0
LOC100271722	NR_027036	Homo sapiens hypothetical LOC100271722 (LOC100271722), non-codingRNA.	2	2	0	0	1	0	0	0	0	0	0	0	0	0	0	0	0	1	0	0	0	0	0	0	0	0	1	0	0	0	0	0	0	0	0	0	0	0	0	0	0	0	0	0	0	0	0
BOK	NM_032515	Homo sapiens BCL2-related ovarian killer (BOK), mRNA.	19	9	10	0	2	0	1	0	0	0	3	0	3	1	0	3	2	0	1	0	0	3	0	0	0	0	2	0	0	0	0	1	0	0	0	0	0	0	1	2	0	0	0	3	1	0	0
DENND2C	NM_198459	Homo sapiens DENN/MADD domain containing 2C (DENND2C), mRNA.	4	3	1	0	1	0	0	0	0	0	0	1	0	0	0	0	0	0	0	0	2	0	0	0	0	0	1	0	0	0	0	0	0	0	0	0	0	0	0	0	0	1	0	0	0	0	0
LOC100133920	NR_024443	Homo sapiens hypothetical protein LOC100133920 (LOC100133920),non-coding RNA.	0	0	0	0	0	0	0	0	0	0	0	0	0	0	0	0	0	0	0	0	0	0	0	0	0	0	0	0	0	0	0	0	0	0	0	0	0	0	0	0	0	0	0	0	0	0	0
GAGE1	NM_001040663, NM_001468	Homo sapiens G antigen 1 (GAGE1), transcript variant 2, mRNA., Homo sapiens G antigen 1 (GAGE1), transcript variant 1, mRNA.	1	1	0	0	0	0	0	0	0	0	0	0	0	0	0	0	0	0	0	0	1	0	0	0	0	0	0	0	0	0	0	0	0	0	0	0	0	0	0	0	0	0	0	0	0	0	0
INPP4B	NM_001101669, NM_003866	Homo sapiens inositol polyphosphate-4-phosphatase, type II, 105kDa(INPP4B), transcript variant 2, mRNA., Homo sapiens inositol polyphosphate-4-phosphatase, type II, 105kDa(INPP4B), transcript variant 1, mRNA.	43	36	7	0	10	0	0	0	0	0	0	0	3	1	0	2	0	0	9	0	12	4	1	1	0	0	10	0	0	0	0	0	0	0	0	0	0	0	0	0	0	0	3	0	1	0	0
INPP4A	NM_001134225, NM_004027, NM_001566	Homo sapiens inositol polyphosphate-4-phosphatase, type I, 107kDa(INPP4A), transcript variant c, mRNA., Homo sapiens inositol polyphosphate-4-phosphatase, type I, 107kDa(INPP4A), transcript variant a, mRNA., Homo sapiens inositol polyphosphate-4-phosphatase, type I, 107kDa(INPP4A), transcript variant b, mRNA.	36	22	14	1	16	1	2	5	0	2	0	1	0	0	1	1	0	0	0	1	0	3	1	1	0	1	15	1	0	1	0	2	5	0	0	0	0	2	0	0	1	0	0	0	0	0	0
TRNP1	NM_001013642	Homo sapiens TMF1-regulated nuclear protein 1 (TRNP1), mRNA.	7	4	3	0	1	0	0	2	0	0	0	0	0	0	0	1	0	0	2	1	0	0	0	0	0	0	1	0	0	0	0	0	2	0	0	0	0	0	0	0	0	0	0	0	0	0	0
LOC100288615	XM_002343335	PREDICTED: Homo sapiens similar to WAS protein homolog associatedwith actin, golgi membranes and microtubules (LOC100288615), mRNA.	1	1	0	0	0	0	0	0	0	0	0	0	0	0	0	0	0	1	0	0	0	0	0	0	0	0	0	0	0	0	0	0	0	0	0	0	0	0	0	0	0	0	0	0	0	0	0
LOC100288616	XM_002342155	PREDICTED: Homo sapiens hypothetical protein LOC100288616(LOC100288616), mRNA.	1	0	1	0	0	0	1	0	0	0	0	0	0	0	0	0	0	0	0	0	0	0	0	0	0	0	0	0	0	0	0	1	0	0	0	0	0	0	0	0	0	0	0	0	0	0	0
LOC100288612	XM_002347514	PREDICTED: Homo sapiens hypothetical protein LOC100288612(LOC100288612), mRNA.	3	3	0	0	0	0	0	0	0	0	0	0	0	0	0	0	0	0	1	0	0	0	0	2	0	0	0	0	0	0	0	0	0	0	0	0	0	0	0	0	0	0	0	0	0	0	0
LMX1A	NM_177399, NM_177398	Homo sapiens LIM homeobox transcription factor 1, alpha (LMX1A),transcript variant 2, mRNA., Homo sapiens LIM homeobox transcription factor 1, alpha (LMX1A),transcript variant 1, mRNA.	3	1	2	0	1	0	0	0	0	0	2	0	0	0	0	0	0	0	0	0	0	0	0	0	0	0	1	0	0	0	0	0	0	0	0	0	0	0	0	2	0	0	0	0	0	0	0
LMX1B	NM_002316	Homo sapiens LIM homeobox transcription factor 1, beta (LMX1B),mRNA.	3	3	0	0	1	0	0	2	0	0	0	0	0	0	0	0	0	0	0	0	0	0	0	0	0	0	1	0	0	0	0	0	2	0	0	0	0	0	0	0	0	0	0	0	0	0	0
LOC731682	XM_001129369	PREDICTED: Homo sapiens similar to major histocompatibilitycomplex, class II, DQ alpha 1 (LOC731682), mRNA.	1	1	0	0	0	0	0	0	0	0	0	0	1	0	0	0	0	0	0	0	0	0	0	0	0	0	0	0	0	0	0	0	0	0	0	0	0	0	0	0	0	0	1	0	0	0	0
ETV3L	NM_001004341	Homo sapiens ets variant 3-like (ETV3L), mRNA.	1	0	1	0	0	0	0	0	0	0	0	0	0	0	0	0	0	0	1	0	0	0	0	0	0	0	0	0	0	0	0	0	0	0	0	0	0	0	0	0	0	0	0	0	0	0	0
KCP	NM_199349, NM_001135914	Homo sapiens kielin/chordin-like protein (KCP), transcript variant2, mRNA., Homo sapiens kielin/chordin-like protein (KCP), transcript variant1, mRNA.	9	8	1	0	7	0	0	1	0	0	0	0	0	0	0	1	0	0	0	0	0	0	0	0	0	0	7	0	0	0	0	0	1	0	0	0	0	0	0	0	0	0	0	0	0	0	0
LOC100132339	XM_001719300	PREDICTED: Homo sapiens hypothetical LOC100132339 (LOC100132339),mRNA.	2	0	2	0	0	2	0	0	0	0	0	0	0	0	0	0	0	0	0	0	0	0	0	0	0	0	0	0	0	2	0	0	0	0	0	0	0	0	0	0	0	0	0	0	0	0	0
LOC100132336	XM_001714378	PREDICTED: Homo sapiens similar to GDNF family receptor alpha 2(LOC100132336), mRNA.	1	1	0	0	0	0	0	1	0	0	0	0	0	0	0	0	0	0	0	0	0	0	0	0	0	0	0	0	0	0	0	0	1	0	0	0	0	0	0	0	0	0	0	0	0	0	0
CNR1	NM_001160226, NM_016083, NM_001160259, NM_033181	Homo sapiens cannabinoid receptor 1 (brain) (CNR1), transcriptvariant 3, mRNA., Homo sapiens cannabinoid receptor 1 (brain) (CNR1), transcriptvariant 1, mRNA., Homo sapiens cannabinoid receptor 1 (brain) (CNR1), transcriptvariant 5, mRNA., Homo sapiens cannabinoid receptor 1 (brain) (CNR1), transcriptvariant 2, mRNA.	50	39	11	0	38	0	0	0	0	0	0	0	2	0	0	0	0	7	0	0	1	1	0	1	0	0	35	3	0	0	0	0	0	0	0	0	0	0	0	0	0	0	2	0	0	0	0
GBX2	NM_001485	Homo sapiens gastrulation brain homeobox 2 (GBX2), mRNA.	1	1	0	0	1	0	0	0	0	0	0	0	0	0	0	0	0	0	0	0	0	0	0	0	0	0	1	0	0	0	0	0	0	0	0	0	0	0	0	0	0	0	0	0	0	0	0
GBX1	NM_001098834	Homo sapiens gastrulation brain homeobox 1 (GBX1), mRNA.	1	1	0	0	0	0	0	0	0	0	0	0	0	0	0	0	0	0	0	0	1	0	0	0	0	0	0	0	0	0	0	0	0	0	0	0	0	0	0	0	0	0	0	0	0	0	0
CNR2	NM_001841	Homo sapiens cannabinoid receptor 2 (macrophage) (CNR2), mRNA.	4	2	2	0	0	0	0	0	0	0	0	0	0	0	0	0	0	0	0	0	0	0	1	3	0	0	0	0	0	0	0	0	0	0	0	0	0	0	0	0	0	0	0	0	0	0	0
TGS1	NM_024831	Homo sapiens trimethylguanosine synthase homolog (S. cerevisiae)(TGS1), mRNA.	23	13	10	0	7	2	0	0	0	3	0	1	0	0	1	2	0	2	1	0	2	0	2	0	0	0	6	1	0	2	0	0	0	0	0	0	0	3	0	0	0	1	0	0	0	0	0
LOC100129272	XR_079454	PREDICTED: Homo sapiens similar to translocase of outermitochondrial membrane 20 homolog (LOC100129272), miscRNA.	0	0	0	0	0	0	0	0	0	0	0	0	0	0	0	0	0	0	0	0	0	0	0	0	0	0	0	0	0	0	0	0	0	0	0	0	0	0	0	0	0	0	0	0	0	0	0
ANKS1A	NM_015245	Homo sapiens ankyrin repeat and sterile alpha motif domaincontaining 1A (ANKS1A), mRNA.	40	31	9	1	19	0	0	1	1	0	2	1	0	2	0	0	3	1	1	2	4	2	0	0	1	0	18	1	0	0	0	0	1	0	1	0	0	0	1	1	1	0	0	0	2	0	0
LOC100289252	XM_002342115	PREDICTED: Homo sapiens similar to Bem46 (LOC100289252), mRNA.	1	0	1	0	1	0	0	0	0	0	0	0	0	0	0	0	0	0	0	0	0	0	0	0	0	0	0	1	0	0	0	0	0	0	0	0	0	0	0	0	0	0	0	0	0	0	0
ADAM12	NM_021641, NM_003474	Homo sapiens ADAM metallopeptidase domain 12 (ADAM12), transcriptvariant 2, mRNA., Homo sapiens ADAM metallopeptidase domain 12 (ADAM12), transcriptvariant 1, mRNA.	27	21	6	0	11	0	0	0	0	3	0	0	0	0	1	1	0	6	2	0	2	1	0	0	0	0	10	1	0	0	0	0	0	0	0	0	0	3	0	0	0	0	0	0	0	0	1
LOC100289256	XM_002342260	PREDICTED: Homo sapiens hypothetical protein LOC100289256(LOC100289256), mRNA.	1	1	0	0	1	0	0	0	0	0	0	0	0	0	0	0	0	0	0	0	0	0	0	0	0	0	1	0	0	0	0	0	0	0	0	0	0	0	0	0	0	0	0	0	0	0	0
LOC100289254	XR_078243	PREDICTED: Homo sapiens hypothetical LOC100289254 (LOC100289254),miscRNA.	4	3	1	0	0	0	0	1	0	0	0	0	0	0	0	0	1	2	0	0	0	0	0	0	0	0	0	0	0	0	0	0	1	0	0	0	0	0	0	0	0	0	0	0	0	0	0
ADAM18	NM_014237	Homo sapiens ADAM metallopeptidase domain 18 (ADAM18), mRNA.	5	5	0	0	0	0	0	0	0	0	0	0	0	0	0	0	0	0	0	0	5	0	0	0	0	0	0	0	0	0	0	0	0	0	0	0	0	0	0	0	0	0	0	0	0	0	0
ADAM19	NM_033274	Homo sapiens ADAM metallopeptidase domain 19 (meltrin beta)(ADAM19), mRNA.	9	8	1	0	4	0	0	0	0	0	0	0	2	0	0	0	0	1	0	0	0	1	0	1	0	0	3	1	0	0	0	0	0	0	0	0	0	0	0	0	0	0	2	0	0	0	0
LOC148430	XR_038750	PREDICTED: Homo sapiens similar to ribosomal protein S2(LOC148430), miscRNA.	9	0	9	1	0	0	0	0	0	0	2	0	0	0	1	1	1	0	0	2	0	0	0	1	0	1	0	0	0	0	0	0	0	0	0	0	0	0	0	2	0	0	0	0	0	0	0
MEPE	NM_020203	Homo sapiens matrix extracellular phosphoglycoprotein (MEPE), mRNA.	4	4	0	0	4	0	0	0	0	0	0	0	0	0	0	0	0	0	0	0	0	0	0	0	0	0	4	0	0	0	0	0	0	0	0	0	0	0	0	0	0	0	0	0	0	0	0
HAGH	NM_005326, NM_001040427	Homo sapiens hydroxyacylglutathione hydrolase (HAGH), nuclear geneencoding mitochondrial protein, transcript variant 1, mRNA., Homo sapiens hydroxyacylglutathione hydrolase (HAGH), nuclear geneencoding mitochondrial protein, transcript variant 2, mRNA.	29	23	6	0	14	0	0	2	0	0	2	0	1	3	0	0	0	2	2	0	2	0	0	1	0	0	11	3	0	0	0	0	2	0	0	0	0	0	2	0	0	0	1	0	1	2	0
LOC100294475	XM_002347725	PREDICTED: Homo sapiens hypothetical protein LOC100294475(LOC100294475), mRNA.	26	24	2	1	17	0	1	0	0	1	2	1	0	0	0	0	2	0	0	0	0	1	0	0	1	0	17	0	0	0	1	0	0	0	0	0	1	0	0	2	1	0	0	0	0	0	0
LOC100294474	XM_002347444	PREDICTED: Homo sapiens hypothetical protein LOC100294474(LOC100294474), mRNA.	3	3	0	0	3	0	0	0	0	0	0	0	0	0	0	0	0	0	0	0	0	0	0	0	0	0	3	0	0	0	0	0	0	0	0	0	0	0	0	0	0	0	0	0	0	0	0
GLYAT	NM_005838, NM_201648	Homo sapiens glycine-N-acyltransferase (GLYAT), nuclear geneencoding mitochondrial protein, transcript variant 2, mRNA., Homo sapiens glycine-N-acyltransferase (GLYAT), nuclear geneencoding mitochondrial protein, transcript variant 1, mRNA.	18	18	0	0	0	0	0	0	0	0	6	10	0	0	0	0	0	0	0	0	2	0	0	0	0	0	0	0	0	0	0	0	0	0	0	0	0	0	6	0	10	0	0	0	0	0	0
LOC100294479	XR_079242	PREDICTED: Homo sapiens hypothetical LOC100294479 (LOC100294479),miscRNA.	2	2	0	0	0	0	0	0	0	0	0	0	0	0	0	0	0	0	2	0	0	0	0	0	0	0	0	0	0	0	0	0	0	0	0	0	0	0	0	0	0	0	0	0	0	0	0
U2AF1L4	NM_144987, NM_001040425	Homo sapiens U2 small nuclear RNA auxiliary factor 1-like 4(U2AF1L4), transcript variant 2, mRNA., Homo sapiens U2 small nuclear RNA auxiliary factor 1-like 4(U2AF1L4), transcript variant 1, mRNA.	17	11	6	0	4	0	1	2	0	0	0	0	0	0	1	2	1	0	0	2	1	1	1	1	0	0	4	0	0	0	0	1	2	0	0	0	0	0	0	0	0	0	0	0	0	0	0
SHANK3	NM_001080420	Homo sapiens SH3 and multiple ankyrin repeat domains 3 (SHANK3),mRNA.	13	5	8	1	2	1	0	2	0	0	1	0	0	2	0	0	1	0	0	1	0	2	0	0	1	0	0	2	0	1	0	0	2	0	0	0	0	0	0	1	0	0	0	0	2	0	0
SHANK2	NM_012309, NM_133266	Homo sapiens SH3 and multiple ankyrin repeat domains 2 (SHANK2),transcript variant 1, mRNA., Homo sapiens SH3 and multiple ankyrin repeat domains 2 (SHANK2),transcript variant 2, mRNA.	29	22	7	0	14	1	0	3	0	0	1	0	0	0	1	1	0	3	0	0	1	4	0	0	0	0	14	0	0	1	0	0	3	0	0	0	0	0	0	1	0	0	0	0	0	0	0
SHANK1	NM_016148	Homo sapiens SH3 and multiple ankyrin repeat domains 1 (SHANK1),mRNA.	2	2	0	0	2	0	0	0	0	0	0	0	0	0	0	0	0	0	0	0	0	0	0	0	0	0	2	0	0	0	0	0	0	0	0	0	0	0	0	0	0	0	0	0	0	0	0
LOC100130207	XR_079132	PREDICTED: Homo sapiens hypothetical protein LOC100130207(LOC100130207), miscRNA.	1	1	0	0	1	0	0	0	0	0	0	0	0	0	0	0	0	0	0	0	0	0	0	0	0	0	1	0	0	0	0	0	0	0	0	0	0	0	0	0	0	0	0	0	0	0	0
PCSK9	NM_174936	Homo sapiens proprotein convertase subtilisin/kexin type 9 (PCSK9),mRNA.	22	6	16	0	5	0	2	0	0	13	0	1	0	0	0	0	0	0	0	0	0	1	0	0	0	0	5	0	0	0	0	2	0	0	0	0	0	13	0	0	1	0	0	0	0	0	0
PCSK6	NM_138321, NM_138319, NM_138320, NM_138325	Homo sapiens proprotein convertase subtilisin/kexin type 6 (PCSK6),transcript variant 8, mRNA., Homo sapiens proprotein convertase subtilisin/kexin type 6 (PCSK6),transcript variant 2, mRNA., Homo sapiens proprotein convertase subtilisin/kexin type 6 (PCSK6),transcript variant 7, mRNA., Homo sapiens proprotein convertase subtilisin/kexin type 6 (PCSK6),transcript variant 6, mRNA.	34	30	4	0	5	0	2	2	0	0	0	16	0	0	1	1	0	1	0	0	6	0	0	0	0	0	5	0	0	0	0	2	2	0	0	0	0	0	0	0	15	1	0	0	0	0	0
PCSK4	NM_017573	Homo sapiens proprotein convertase subtilisin/kexin type 4 (PCSK4),mRNA.	17	15	2	0	0	0	0	1	0	1	0	0	0	0	0	0	0	0	0	0	14	1	0	0	0	0	0	0	0	0	0	0	1	0	0	0	0	1	0	0	0	0	0	0	0	0	0
PCSK5	NM_006200	Homo sapiens proprotein convertase subtilisin/kexin type 5 (PCSK5),mRNA.	12	10	2	0	7	0	0	1	0	0	0	0	0	0	0	1	0	1	0	0	1	1	0	0	0	0	7	0	0	0	0	0	1	0	0	0	0	0	0	0	0	0	0	0	0	0	0
SP140L	NM_138402	Homo sapiens SP140 nuclear body protein-like (SP140L), mRNA.	6	6	0	0	2	0	0	0	0	0	0	2	0	0	0	0	1	1	0	0	0	0	0	0	0	0	2	0	0	0	0	0	0	0	0	0	0	0	0	0	2	0	0	0	0	0	0
TRYX3	NM_001001317	Homo sapiens trypsin X3 (TRYX3), mRNA.	1	1	0	0	0	0	0	0	0	0	0	0	0	0	0	0	0	0	0	0	1	0	0	0	0	0	0	0	0	0	0	0	0	0	0	0	0	0	0	0	0	0	0	0	0	0	0
LOC100287771	XM_002347231	PREDICTED: Homo sapiens hypothetical protein LOC100287771(LOC100287771), mRNA.	10	0	10	0	0	1	0	0	0	0	0	0	2	0	1	1	0	0	0	1	0	4	0	0	0	0	0	0	0	1	0	0	0	0	0	0	0	0	0	0	0	0	0	2	0	0	0
LOC100287774	XM_002346632	PREDICTED: Homo sapiens hypothetical protein LOC100287774(LOC100287774), mRNA.	6	2	4	0	0	4	0	0	0	0	0	1	0	0	0	0	0	0	0	0	0	1	0	0	0	0	0	0	0	4	0	0	0	0	0	0	0	0	0	0	1	0	0	0	0	0	0
TC2N	NM_152332, NM_001128595, NM_001128596	Homo sapiens tandem C2 domains, nuclear (TC2N), transcript variant1, mRNA., Homo sapiens tandem C2 domains, nuclear (TC2N), transcript variant2, mRNA., Homo sapiens tandem C2 domains, nuclear (TC2N), transcript variant3, mRNA.	29	12	17	0	4	1	1	0	2	5	0	0	0	0	3	2	0	3	0	2	2	2	2	0	0	0	4	0	0	1	0	1	0	0	2	0	0	5	0	0	0	0	0	0	0	0	0
LOC100287779	XM_002343450	PREDICTED: Homo sapiens hypothetical protein LOC100287779(LOC100287779), mRNA.	0	0	0	0	0	0	0	0	0	0	0	0	0	0	0	0	0	0	0	0	0	0	0	0	0	0	0	0	0	0	0	0	0	0	0	0	0	0	0	0	0	0	0	0	0	0	0
LOC100131156	XR_079468	PREDICTED: Homo sapiens similar to NECAP endocytosis associated 2(LOC100131156), miscRNA.	1	0	1	0	0	0	0	0	0	0	0	0	0	0	1	0	0	0	0	0	0	0	0	0	0	0	0	0	0	0	0	0	0	0	0	0	0	0	0	0	0	0	0	0	0	0	0
C11orf1	NM_022761	Homo sapiens chromosome 11 open reading frame 1 (C11orf1), mRNA.	9	5	4	1	1	0	0	1	0	0	1	0	0	0	0	0	1	0	0	0	2	2	0	0	0	1	1	0	0	0	0	0	1	0	0	0	0	0	0	1	0	0	0	0	0	0	0
LOC100287488	XM_002343548	PREDICTED: Homo sapiens hypothetical protein LOC100287488(LOC100287488), mRNA.	0	0	0	0	0	0	0	0	0	0	0	0	0	0	0	0	0	0	0	0	0	0	0	0	0	0	0	0	0	0	0	0	0	0	0	0	0	0	0	0	0	0	0	0	0	0	0
SETBP1	NM_015559	Homo sapiens SET binding protein 1 (SETBP1), transcript variant 1,mRNA.	30	20	10	0	3	0	0	2	0	1	2	0	0	0	0	4	0	0	0	2	5	5	0	6	0	0	2	1	0	0	0	0	2	0	0	0	1	0	0	2	0	0	0	0	0	0	0
SAMSN1	NM_022136	Homo sapiens SAM domain, SH3 domain and nuclear localizationsignals 1 (SAMSN1), mRNA.	14	7	7	1	0	0	0	1	5	0	2	0	0	0	0	1	0	0	0	0	0	0	2	2	0	1	0	0	0	0	0	0	1	0	5	0	0	0	1	1	0	0	0	0	0	0	0
LOC100287486	XM_002343161	PREDICTED: Homo sapiens hypothetical protein LOC100287486(LOC100287486), mRNA.	3	3	0	0	1	0	0	0	0	0	0	0	0	0	0	0	0	0	1	0	0	1	0	0	0	0	1	0	0	0	0	0	0	0	0	0	0	0	0	0	0	0	0	0	0	0	0
FAM151B	NM_205548	Homo sapiens family with sequence similarity 151, member B(FAM151B), mRNA.	1	1	0	0	1	0	0	0	0	0	0	0	0	0	0	0	0	0	0	0	0	0	0	0	0	0	1	0	0	0	0	0	0	0	0	0	0	0	0	0	0	0	0	0	0	0	0
PAXIP1	NM_007349	Homo sapiens PAX interacting (with transcription-activation domain)protein 1 (PAXIP1), mRNA.	33	24	9	1	7	0	3	1	0	3	2	1	3	1	1	1	1	0	3	0	3	2	0	0	1	0	7	0	0	0	1	2	1	0	0	0	1	2	0	2	1	0	3	0	1	0	0
VPRBP	NM_014703	Homo sapiens Vpr (HIV-1) binding protein (VPRBP), mRNA.	34	31	3	0	2	0	0	1	0	1	0	0	1	1	1	0	0	1	1	0	23	0	0	2	0	0	2	0	0	0	0	0	1	0	0	0	0	1	0	0	0	0	1	0	1	0	0
RPL13AP6	NR_026715	Homo sapiens ribosomal protein L13a pseudogene 6 (RPL13AP6),non-coding RNA.	1	1	0	0	0	0	0	0	0	0	0	0	0	1	0	0	0	0	0	0	0	0	0	0	0	0	0	0	0	0	0	0	0	0	0	0	0	0	0	0	0	0	0	0	1	0	0
RPL13AP3	NR_004844	Homo sapiens ribosomal protein L13a pseudogene 3 (RPL13AP3),non-coding RNA.	2	0	2	0	0	0	0	0	0	0	0	0	0	0	1	0	1	0	0	0	0	0	0	0	0	0	0	0	0	0	0	0	0	0	0	0	0	0	0	0	0	0	0	0	0	0	0
USE1	NM_018467	Homo sapiens unconventional SNARE in the ER 1 homolog (S.cerevisiae) (USE1), mRNA.	14	9	5	1	3	1	1	1	0	0	0	1	0	0	0	0	0	0	2	1	0	2	0	1	0	1	2	1	1	0	0	1	1	0	0	0	0	0	0	0	1	0	0	0	0	0	0
CNRIP1	NM_015463, NM_001111101	Homo sapiens cannabinoid receptor interacting protein 1 (CNRIP1),transcript variant CRIP1a, mRNA., Homo sapiens cannabinoid receptor interacting protein 1 (CNRIP1),transcript variant CRIP1b, mRNA.	40	36	4	0	24	0	0	1	1	0	0	0	1	5	1	3	1	0	1	0	1	1	0	0	0	0	23	1	0	0	0	0	1	0	1	0	0	0	0	0	0	0	1	0	5	0	1
LOC100288938	XM_002343363	PREDICTED: Homo sapiens hypothetical protein LOC100288938,transcript variant 1 (LOC100288938), mRNA.	1	1	0	0	0	0	0	0	0	0	0	0	0	0	0	0	0	0	0	0	0	0	0	1	0	0	0	0	0	0	0	0	0	0	0	0	0	0	0	0	0	0	0	0	0	0	0
LOC100288933	XR_078718	PREDICTED: Homo sapiens hypothetical LOC100288933 (LOC100288933),miscRNA.	3	2	1	0	1	0	0	0	0	1	0	0	0	1	0	0	0	0	0	0	0	0	0	0	0	0	1	0	0	0	0	0	0	0	0	0	0	1	0	0	0	0	0	0	1	0	0
CDC34	NM_004359	Homo sapiens cell division cycle 34 homolog (S. cerevisiae)(CDC34), mRNA.	35	18	17	0	6	1	1	6	0	0	1	0	0	1	3	4	0	4	4	1	0	3	0	0	0	0	3	3	0	1	0	1	5	1	0	0	0	0	0	1	0	0	0	0	1	0	0
LOC400499	XR_041133	PREDICTED: Homo sapiens hypothetical LOC400499 (LOC400499),miscRNA.	1	1	0	0	0	0	0	0	0	0	0	0	0	0	0	0	0	0	0	0	0	1	0	0	0	0	0	0	0	0	0	0	0	0	0	0	0	0	0	0	0	0	0	0	0	0	0
SPIN2A	NM_019003	Homo sapiens spindlin family, member 2A (SPIN2A), mRNA.	0	0	0	0	0	0	0	0	0	0	0	0	0	0	0	0	0	0	0	0	0	0	0	0	0	0	0	0	0	0	0	0	0	0	0	0	0	0	0	0	0	0	0	0	0	0	0
SPIN2B	NM_001006681, NM_001006683	Homo sapiens spindlin family, member 2B (SPIN2B), transcriptvariant 1, mRNA., Homo sapiens spindlin family, member 2B (SPIN2B), transcriptvariant 3, mRNA.	7	4	3	1	3	0	0	1	0	0	0	0	0	0	1	0	0	0	0	1	0	0	0	0	0	1	3	0	0	0	0	0	1	0	0	0	0	0	0	0	0	0	0	0	0	0	0
PGLS	NM_012088	Homo sapiens 6-phosphogluconolactonase (PGLS), mRNA.	28	7	21	1	3	0	0	2	0	0	1	0	0	0	13	4	0	0	0	0	1	2	0	1	0	1	0	3	0	0	0	0	2	0	0	0	0	0	0	1	0	0	0	0	0	0	0
IRAK4	NM_016123, NM_001145256, NM_001145257, NM_001145258	Homo sapiens interleukin-1 receptor-associated kinase 4 (IRAK4),transcript variant 2, mRNA., Homo sapiens interleukin-1 receptor-associated kinase 4 (IRAK4),transcript variant 3, mRNA., Homo sapiens interleukin-1 receptor-associated kinase 4 (IRAK4),transcript variant 4, mRNA., Homo sapiens interleukin-1 receptor-associated kinase 4 (IRAK4),transcript variant 5, mRNA.	19	15	4	0	8	0	0	0	0	3	0	0	0	0	1	0	0	2	1	0	1	2	0	1	0	0	8	0	0	0	0	0	0	0	0	0	0	3	0	0	0	0	0	0	0	0	0
MRPL42P5	NR_002208	Homo sapiens mitochondrial ribosomal protein L42 pseudogene 5(MRPL42P5), non-coding RNA.	1	1	0	0	0	0	0	0	1	0	0	0	0	0	0	0	0	0	0	0	0	0	0	0	0	0	0	0	0	0	0	0	0	0	1	0	0	0	0	0	0	0	0	0	0	0	0
CCDC42B	NM_001144872	Homo sapiens coiled-coil domain containing 42B (CCDC42B), mRNA.	2	0	2	0	0	0	0	0	0	0	0	0	0	0	0	0	0	0	0	0	0	2	0	0	0	0	0	0	0	0	0	0	0	0	0	0	0	0	0	0	0	0	0	0	0	0	0
DIAPH2	NM_006729, NM_007309	Homo sapiens diaphanous homolog 2 (Drosophila) (DIAPH2), transcriptvariant 156, mRNA., Homo sapiens diaphanous homolog 2 (Drosophila) (DIAPH2), transcriptvariant 12C, mRNA.	36	29	7	0	1	0	0	0	0	1	0	2	1	0	1	1	1	2	1	1	18	5	0	1	0	0	1	0	0	0	0	0	0	0	0	0	0	1	0	0	2	0	0	1	0	0	0
CCNA1	NM_001111045, NM_001111046, NM_001111047, NM_003914	Homo sapiens cyclin A1 (CCNA1), transcript variant 2, mRNA., Homo sapiens cyclin A1 (CCNA1), transcript variant 3, mRNA., Homo sapiens cyclin A1 (CCNA1), transcript variant 4, mRNA., Homo sapiens cyclin A1 (CCNA1), transcript variant 1, mRNA.	31	25	6	0	4	0	0	0	0	0	1	0	0	0	5	1	0	1	0	0	18	0	1	0	0	0	3	1	0	0	0	0	0	0	0	0	0	0	0	1	0	0	0	0	0	0	3
SKA1	NM_145060, NM_001039535	Homo sapiens spindle and kinetochore associated complex subunit 1(SKA1), transcript variant 2, mRNA., Homo sapiens spindle and kinetochore associated complex subunit 1(SKA1), transcript variant 1, mRNA.	7	4	3	0	1	0	2	0	2	0	0	0	0	0	0	0	0	0	0	0	0	2	0	0	0	0	1	0	0	0	1	1	0	0	2	0	0	0	0	0	0	0	0	0	0	0	0
SKA3	NM_145061, NM_001166017	Homo sapiens spindle and kinetochore associated complex subunit 3(SKA3), transcript variant 1, mRNA., Homo sapiens spindle and kinetochore associated complex subunit 3(SKA3), transcript variant 2, mRNA.	2	2	0	0	2	0	0	0	0	0	0	0	0	0	0	0	0	0	0	0	0	0	0	0	0	0	2	0	0	0	0	0	0	0	0	0	0	0	0	0	0	0	0	0	0	0	0
SKA2	NM_182620, NM_001100595	Homo sapiens spindle and kinetochore associated complex subunit 2(SKA2), transcript variant 1, mRNA., Homo sapiens spindle and kinetochore associated complex subunit 2(SKA2), transcript variant 2, mRNA.	29	20	9	0	9	1	0	1	0	1	3	5	0	0	3	1	0	0	1	0	0	4	0	0	0	0	9	0	0	1	0	0	1	0	0	0	0	1	0	3	5	0	0	0	0	0	0
GRID2IP	NM_001145118	Homo sapiens glutamate receptor, ionotropic, delta 2 (Grid2)interacting protein (GRID2IP), mRNA.	1	1	0	0	0	0	0	0	0	0	0	0	0	0	0	0	0	1	0	0	0	0	0	0	0	0	0	0	0	0	0	0	0	0	0	0	0	0	0	0	0	0	0	0	0	0	0
PCDH20	NM_022843	Homo sapiens protocadherin 20 (PCDH20), mRNA.	22	16	6	0	12	0	0	0	0	0	3	0	0	0	0	4	1	0	1	0	0	1	0	0	0	0	11	1	0	0	0	0	0	0	0	0	0	0	1	2	0	0	0	0	0	0	0
PCDH24	NM_017675	Homo sapiens protocadherin 24 (PCDH24), mRNA.	8	7	1	0	1	0	1	0	0	0	1	0	0	0	0	1	0	2	0	0	2	0	0	0	0	0	1	0	0	0	1	0	0	0	0	0	0	0	1	0	0	0	0	0	0	0	0
LOC643321	XM_002347121	PREDICTED: Homo sapiens similar to hCG1644292 (LOC643321), mRNA.	2	2	0	0	0	0	0	0	0	0	0	0	0	0	0	0	0	0	0	0	2	0	0	0	0	0	0	0	0	0	0	0	0	0	0	0	0	0	0	0	0	0	0	0	0	0	0
LOC643327	XR_041726	PREDICTED: Homo sapiens hypothetical LOC643327 (LOC643327),miscRNA.	1	1	0	0	1	0	0	0	0	0	0	0	0	0	0	0	0	0	0	0	0	0	0	0	0	0	1	0	0	0	0	0	0	0	0	0	0	0	0	0	0	0	0	0	0	0	0
WDR8	NM_017818	Homo sapiens WD repeat domain 8 (WDR8), mRNA.	22	21	1	0	13	0	0	0	0	0	2	0	0	0	0	1	0	2	0	0	3	1	0	0	0	0	12	1	0	0	0	0	0	0	0	0	0	0	2	0	0	0	0	0	0	0	0
C6orf81	NM_145028	Homo sapiens chromosome 6 open reading frame 81 (C6orf81), mRNA.	5	4	1	0	0	0	0	0	0	0	0	0	0	0	0	1	0	0	0	0	4	0	0	0	0	0	0	0	0	0	0	0	0	0	0	0	0	0	0	0	0	0	0	0	0	0	0
LOC100290742	XM_002346557	PREDICTED: Homo sapiens hypothetical protein LOC100290742(LOC100290742), mRNA.	3	3	0	0	2	0	0	0	0	0	0	0	1	0	0	0	0	0	0	0	0	0	0	0	0	0	2	0	0	0	0	0	0	0	0	0	0	0	0	0	0	0	1	0	0	0	0
LOC100290746	XM_002348173	PREDICTED: Homo sapiens hypothetical protein LOC100290746(LOC100290746), mRNA.	2	2	0	0	0	0	0	0	0	0	0	0	0	0	0	0	0	0	0	0	2	0	0	0	0	0	0	0	0	0	0	0	0	0	0	0	0	0	0	0	0	0	0	0	0	0	0
LOC100290745	XM_002348026	PREDICTED: Homo sapiens hypothetical protein LOC100290745(LOC100290745), mRNA.	3	3	0	0	1	0	0	0	0	0	0	0	0	0	0	0	0	0	2	0	0	0	0	0	0	0	1	0	0	0	0	0	0	0	0	0	0	0	0	0	0	0	0	0	0	0	0
LOC100288474	XM_002343568	PREDICTED: Homo sapiens hypothetical protein LOC100288474(LOC100288474), mRNA.	6	6	0	0	5	0	0	0	0	0	1	0	0	0	0	0	0	0	0	0	0	0	0	0	0	0	5	0	0	0	0	0	0	0	0	0	0	0	1	0	0	0	0	0	0	0	0
PPP1R13L	NM_006663	Homo sapiens protein phosphatase 1, regulatory (inhibitor) subunit13 like (PPP1R13L), transcript variant 2, mRNA.	20	4	16	0	0	0	3	1	0	0	0	0	1	2	0	2	0	0	2	2	0	7	0	0	0	0	0	0	0	0	0	3	1	0	0	0	0	0	0	0	0	0	0	1	2	0	0
LOC100292453	XM_002345306	PREDICTED: Homo sapiens hypothetical protein LOC100292453(LOC100292453), mRNA.	3	3	0	0	3	0	0	0	0	0	0	0	0	0	0	0	0	0	0	0	0	0	0	0	0	0	3	0	0	0	0	0	0	0	0	0	0	0	0	0	0	0	0	0	0	0	0
LOC100292458	XM_002345954	PREDICTED: Homo sapiens hypothetical protein LOC100292458(LOC100292458), mRNA.	0	0	0	0	0	0	0	0	0	0	0	0	0	0	0	0	0	0	0	0	0	0	0	0	0	0	0	0	0	0	0	0	0	0	0	0	0	0	0	0	0	0	0	0	0	0	0
LOC100128239	NR_027276	Homo sapiens hypothetical LOC100128239 (LOC100128239), non-codingRNA.	8	8	0	0	8	0	0	0	0	0	0	0	0	0	0	0	0	0	0	0	0	0	0	0	0	0	8	0	0	0	0	0	0	0	0	0	0	0	0	0	0	0	0	0	0	0	0
LOC100128230	XR_038083	PREDICTED: Homo sapiens similar to JTV1 (LOC100128230), miscRNA.	1	1	0	0	1	0	0	0	0	0	0	0	0	0	0	0	0	0	0	0	0	0	0	0	0	0	1	0	0	0	0	0	0	0	0	0	0	0	0	0	0	0	0	0	0	0	0
WNT10A	NM_025216	Homo sapiens wingless-type MMTV integration site family, member 10A(WNT10A), mRNA.	2	0	2	0	0	0	1	0	0	0	0	0	0	0	0	0	0	0	0	0	0	1	0	0	0	0	0	0	0	0	0	1	0	0	0	0	0	0	0	0	0	0	0	0	0	0	0
WNT10B	NM_003394	Homo sapiens wingless-type MMTV integration site family, member 10B(WNT10B), mRNA.	6	6	0	0	5	0	0	0	0	0	0	0	0	1	0	0	0	0	0	0	0	0	0	0	0	0	5	0	0	0	0	0	0	0	0	0	0	0	0	0	0	0	0	0	1	0	0
HSP90B3P	NR_003130	Homo sapiens heat shock protein 90kDa beta (Grp94), member 3(pseudogene) (HSP90B3P), non-coding RNA.	1	1	0	0	1	0	0	0	0	0	0	0	0	0	0	0	0	0	0	0	0	0	0	0	0	0	1	0	0	0	0	0	0	0	0	0	0	0	0	0	0	0	0	0	0	0	0
PYY	NM_004160	Homo sapiens peptide YY (PYY), mRNA.	0	0	0	0	0	0	0	0	0	0	0	0	0	0	0	0	0	0	0	0	0	0	0	0	0	0	0	0	0	0	0	0	0	0	0	0	0	0	0	0	0	0	0	0	0	0	0
TM4SF18	NM_138786	Homo sapiens transmembrane 4 L six family member 18 (TM4SF18),mRNA.	22	21	1	0	10	1	0	0	2	0	1	0	0	0	0	0	0	1	0	0	0	7	0	0	0	0	10	0	0	1	0	0	0	0	2	0	0	0	1	0	0	0	0	0	0	0	0
TM4SF19	NM_138461	Homo sapiens transmembrane 4 L six family member 19 (TM4SF19),mRNA.	10	10	0	0	1	0	0	0	0	0	0	2	0	0	0	2	0	0	0	0	0	0	5	0	0	0	1	0	0	0	0	0	0	0	0	0	0	0	0	0	2	0	0	0	0	0	0
LOC100291902	XM_002344468	PREDICTED: Homo sapiens hypothetical protein LOC100291902(LOC100291902), mRNA.	2	2	0	0	0	0	0	0	0	0	2	0	0	0	0	0	0	0	0	0	0	0	0	0	0	0	0	0	0	0	0	0	0	0	0	0	0	0	2	0	0	0	0	0	0	0	0
LOC100291900	XM_002345439	PREDICTED: Homo sapiens similar to hCG2006635 (LOC100291900),partial mRNA.	1	1	0	0	1	0	0	0	0	0	0	0	0	0	0	0	0	0	0	0	0	0	0	0	0	0	1	0	0	0	0	0	0	0	0	0	0	0	0	0	0	0	0	0	0	0	0
CYSLTR2	NM_020377	Homo sapiens cysteinyl leukotriene receptor 2 (CYSLTR2), mRNA.	1	1	0	0	0	0	0	0	0	0	0	0	0	0	0	0	0	1	0	0	0	0	0	0	0	0	0	0	0	0	0	0	0	0	0	0	0	0	0	0	0	0	0	0	0	0	0
LAMB4	NM_007356	Homo sapiens laminin, beta 4 (LAMB4), mRNA.	5	5	0	0	0	0	0	0	0	0	0	0	0	0	0	0	0	0	0	0	5	0	0	0	0	0	0	0	0	0	0	0	0	0	0	0	0	0	0	0	0	0	0	0	0	0	0
ATP7B	NM_000053, NM_001005918	Homo sapiens ATPase, Cu++ transporting, beta polypeptide (ATP7B),transcript variant 1, mRNA., Homo sapiens ATPase, Cu++ transporting, beta polypeptide (ATP7B),transcript variant 2, mRNA.	36	35	1	0	8	0	0	1	0	0	0	0	0	1	0	0	0	3	3	0	20	0	0	0	0	0	7	1	0	0	0	0	1	0	0	0	0	0	0	0	0	0	0	0	1	0	0
MPHOSPH9	NM_022782	Homo sapiens M-phase phosphoprotein 9 (MPHOSPH9), mRNA.	17	4	13	0	0	0	0	0	0	2	0	0	0	0	3	8	1	0	0	0	2	0	0	1	0	0	0	0	0	0	0	0	0	0	0	0	0	2	0	0	0	0	0	0	0	0	0
MPHOSPH6	NM_005792	Homo sapiens M-phase phosphoprotein 6 (MPHOSPH6), mRNA.	22	12	10	0	4	0	1	2	2	0	1	2	0	0	1	2	0	1	0	0	1	2	1	2	0	0	2	2	0	0	0	1	2	0	2	0	0	0	0	1	2	0	0	0	0	0	0
ASTN1	NM_207108, NM_004319	Homo sapiens astrotactin 1 (ASTN1), transcript variant 2, mRNA., Homo sapiens astrotactin 1 (ASTN1), transcript variant 1, mRNA.	45	41	4	0	34	0	0	4	0	0	1	0	0	2	0	0	0	2	0	0	2	0	0	0	0	0	31	3	0	0	0	0	4	0	0	0	0	0	0	1	0	0	0	0	2	0	0
RSPH9	NM_152732	Homo sapiens radial spoke head 9 homolog (Chlamydomonas) (RSPH9),mRNA.	5	4	1	0	1	0	0	1	1	0	0	0	0	0	0	0	0	0	1	0	0	0	1	0	0	0	0	1	0	0	0	0	1	0	1	0	0	0	0	0	0	0	0	0	0	0	0
LOC100293467	XM_002346045	PREDICTED: Homo sapiens similar to hCG1737378 (LOC100293467), mRNA.	0	0	0	0	0	0	0	0	0	0	0	0	0	0	0	0	0	0	0	0	0	0	0	0	0	0	0	0	0	0	0	0	0	0	0	0	0	0	0	0	0	0	0	0	0	0	0
LOC100293466	XM_002344610	PREDICTED: Homo sapiens hypothetical protein LOC100293466(LOC100293466), mRNA.	1	1	0	0	0	0	0	0	0	0	0	0	0	0	0	0	0	1	0	0	0	0	0	0	0	0	0	0	0	0	0	0	0	0	0	0	0	0	0	0	0	0	0	0	0	0	0
LOC729153	XR_037314	PREDICTED: Homo sapiens similar to glutaredoxin 5 (LOC729153),miscRNA.	1	1	0	0	0	0	0	0	0	0	0	0	0	0	0	0	0	1	0	0	0	0	0	0	0	0	0	0	0	0	0	0	0	0	0	0	0	0	0	0	0	0	0	0	0	0	0
LOC729154	XM_001715046	PREDICTED: Homo sapiens hypothetical LOC729154 (LOC729154), mRNA.	1	1	0	0	0	0	0	0	0	0	0	1	0	0	0	0	0	0	0	0	0	0	0	0	0	0	0	0	0	0	0	0	0	0	0	0	0	0	0	0	1	0	0	0	0	0	0
LOC729156	NR_003934	Homo sapiens GTF2I repeat domain containing 1-like (LOC729156),non-coding RNA.	15	4	11	0	0	0	0	0	0	0	3	0	0	0	2	1	0	0	1	0	2	3	1	2	0	0	0	0	0	0	0	0	0	0	0	0	0	0	0	3	0	0	0	0	0	0	0
FLJ31945	XM_001718431	PREDICTED: Homo sapiens hypothetical protein LOC440137 (FLJ31945),mRNA.	0	0	0	0	0	0	0	0	0	0	0	0	0	0	0	0	0	0	0	0	0	0	0	0	0	0	0	0	0	0	0	0	0	0	0	0	0	0	0	0	0	0	0	0	0	0	0
SAMD4B	NM_018028	Homo sapiens sterile alpha motif domain containing 4B (SAMD4B),mRNA.	24	8	16	0	8	2	0	0	0	1	1	0	0	1	0	4	1	1	0	3	0	1	0	1	0	0	5	3	1	1	0	0	0	0	0	0	0	1	0	1	0	0	0	0	1	0	0
GAS2L3	NM_174942	Homo sapiens growth arrest-specific 2 like 3 (GAS2L3), mRNA.	6	5	1	0	2	0	0	0	0	0	0	0	0	1	0	0	0	0	3	0	0	0	0	0	0	0	1	1	0	0	0	0	0	0	0	0	0	0	0	0	0	0	0	0	1	0	0
GAS2L2	NM_139285	Homo sapiens growth arrest-specific 2 like 2 (GAS2L2), mRNA.	1	0	1	0	0	0	0	0	0	0	0	0	0	0	1	0	0	0	0	0	0	0	0	0	0	0	0	0	0	0	0	0	0	0	0	0	0	0	0	0	0	0	0	0	0	0	0
HPGDS	NM_014485	Homo sapiens hematopoietic prostaglandin D synthase (HPGDS), mRNA.	3	3	0	0	2	0	0	1	0	0	0	0	0	0	0	0	0	0	0	0	0	0	0	0	0	0	2	0	0	0	0	0	1	0	0	0	0	0	0	0	0	0	0	0	0	0	0
XRRA1	NM_182969	Homo sapiens X-ray radiation resistance associated 1 (XRRA1), mRNA.	26	22	4	0	10	0	0	2	0	0	0	0	0	0	0	1	0	2	1	0	8	2	0	0	0	0	9	1	0	0	0	0	2	0	0	0	0	0	0	0	0	0	0	0	0	0	0
ZW10	NM_004724	Homo sapiens ZW10, kinetochore associated, homolog (Drosophila)(ZW10), mRNA.	37	30	7	1	15	0	0	0	0	6	2	0	0	0	0	1	1	4	0	0	3	1	1	2	1	0	13	2	0	0	0	0	0	0	0	0	1	5	2	0	0	0	0	0	0	0	0
LOC100292334	XM_002344840	PREDICTED: Homo sapiens similar to GOLGA8B protein (LOC100292334),partial mRNA.	33	25	8	1	13	0	0	1	0	0	1	4	0	1	0	3	0	2	1	0	3	1	0	2	0	1	13	0	0	0	0	0	1	0	0	0	0	0	0	1	3	1	0	0	1	0	0
LOC100292331	XM_002345683	PREDICTED: Homo sapiens hypothetical protein LOC100292331(LOC100292331), mRNA.	1	1	0	0	0	0	0	0	0	0	0	0	0	0	0	0	0	0	1	0	0	0	0	0	0	0	0	0	0	0	0	0	0	0	0	0	0	0	0	0	0	0	0	0	0	0	0
LOC100292339	XM_002344777	PREDICTED: Homo sapiens hypothetical protein LOC100292339(LOC100292339), mRNA.	1	1	0	0	0	0	0	0	0	0	0	0	0	1	0	0	0	0	0	0	0	0	0	0	0	0	0	0	0	0	0	0	0	0	0	0	0	0	0	0	0	0	0	0	1	0	0
LOC646719	XR_041070, XR_041072	PREDICTED: Homo sapiens hypothetical LOC646719 (LOC646719),miscRNA., PREDICTED: Homo sapiens hypothetical LOC646719 (LOC646719),miscRNA.	13	11	2	0	6	0	0	0	0	1	0	0	0	1	0	1	0	0	0	0	1	3	0	0	0	0	6	0	0	0	0	0	0	0	0	0	0	1	0	0	0	0	0	0	0	1	0
CPN2	NM_001080513	Homo sapiens carboxypeptidase N, polypeptide 2 (CPN2), mRNA.	4	4	0	0	0	0	0	0	0	0	0	4	0	0	0	0	0	0	0	0	0	0	0	0	0	0	0	0	0	0	0	0	0	0	0	0	0	0	0	0	4	0	0	0	0	0	0
CPN1	NM_001308	Homo sapiens carboxypeptidase N, polypeptide 1 (CPN1), mRNA.	5	2	3	0	0	1	0	0	0	0	0	2	0	0	0	0	0	0	2	0	0	0	0	0	0	0	0	0	1	0	0	0	0	0	0	0	0	0	0	0	1	1	0	0	0	0	0
PYY2	NR_003064	Homo sapiens peptide YY, 2 (seminalplasmin) (PYY2), non-coding RNA.	0	0	0	0	0	0	0	0	0	0	0	0	0	0	0	0	0	0	0	0	0	0	0	0	0	0	0	0	0	0	0	0	0	0	0	0	0	0	0	0	0	0	0	0	0	0	0
CDADC1	NM_030911	Homo sapiens cytidine and dCMP deaminase domain containing 1(CDADC1), mRNA.	35	32	3	0	12	0	1	1	0	3	0	8	0	0	0	0	1	0	0	0	4	4	1	0	0	0	12	0	0	0	1	0	1	0	0	0	1	2	0	0	8	0	0	0	0	0	0
NLGN2	NM_020795	Homo sapiens neuroligin 2 (NLGN2), mRNA.	24	11	13	2	10	1	0	2	0	0	0	0	0	1	0	7	0	0	0	0	0	1	0	0	2	0	2	8	0	1	0	0	2	0	0	0	0	0	0	0	0	0	0	0	1	0	0
CASQ1	NM_001231	Homo sapiens calsequestrin 1 (fast-twitch, skeletal muscle)(CASQ1), nuclear gene encoding mitochondrial protein, mRNA.	72	69	3	0	2	0	1	3	0	2	0	0	0	0	0	0	2	62	0	0	0	0	0	0	0	0	2	0	0	0	0	1	3	0	0	0	2	0	0	0	0	0	0	0	0	0	0
NLGN1	NM_014932	Homo sapiens neuroligin 1 (NLGN1), mRNA.	20	17	3	1	13	0	0	0	0	0	2	0	0	0	0	0	0	0	0	0	4	0	0	0	0	1	13	0	0	0	0	0	0	0	0	0	0	0	0	2	0	0	0	0	0	0	0
CDC42EP2	NM_006779	Homo sapiens CDC42 effector protein (Rho GTPase binding) 2(CDC42EP2), mRNA.	23	21	2	0	8	0	2	0	0	0	0	0	0	0	1	1	0	8	0	0	2	1	0	0	0	0	8	0	0	0	2	0	0	0	0	0	0	0	0	0	0	0	0	0	0	0	0
CDC42EP5	NM_145057	Homo sapiens CDC42 effector protein (Rho GTPase binding) 5(CDC42EP5), mRNA.	1	1	0	0	0	0	0	0	0	0	0	0	0	0	0	0	0	0	1	0	0	0	0	0	0	0	0	0	0	0	0	0	0	0	0	0	0	0	0	0	0	0	0	0	0	0	0
TBKBP1	NM_014726	Homo sapiens TBK1 binding protein 1 (TBKBP1), mRNA.	15	9	6	0	7	0	0	1	0	0	1	0	0	2	0	3	0	0	1	0	0	0	0	0	0	0	4	3	0	0	0	0	1	0	0	0	0	0	0	1	0	0	0	0	2	0	0
ABI3	NM_016428	Homo sapiens ABI family, member 3 (ABI3), transcript variant 1,mRNA.	5	4	1	1	1	0	0	0	0	0	0	0	1	0	0	1	0	1	0	0	0	0	0	0	1	0	1	0	0	0	0	0	0	0	0	0	0	0	0	0	0	0	0	1	0	0	0
TESC	NM_017899	Homo sapiens tescalcin (TESC), mRNA.	6	1	5	1	0	0	4	0	0	0	0	0	0	0	0	1	0	0	0	0	0	0	0	0	1	0	0	0	0	0	0	4	0	0	0	0	0	0	0	0	0	0	0	0	0	0	0
LOC100294271	XM_002344006	PREDICTED: Homo sapiens hypothetical protein LOC100294271(LOC100294271), mRNA.	1	0	1	0	1	0	0	0	0	0	0	0	0	0	0	0	0	0	0	0	0	0	0	0	0	0	0	1	0	0	0	0	0	0	0	0	0	0	0	0	0	0	0	0	0	0	0
PITPNC1	NM_181671, NM_012417	Homo sapiens phosphatidylinositol transfer protein, cytoplasmic 1(PITPNC1), transcript variant 2, mRNA., Homo sapiens phosphatidylinositol transfer protein, cytoplasmic 1(PITPNC1), transcript variant 1, mRNA.	28	21	7	0	4	0	1	11	1	0	1	1	0	0	0	2	1	0	0	1	0	0	1	4	0	0	4	0	0	0	0	1	11	0	1	0	0	0	1	0	1	0	0	0	0	0	0
LOC100294278	XM_002344017	PREDICTED: Homo sapiens similar to major histocompatibilitycomplex, class II, DR beta 5 (LOC100294278), mRNA.	1	0	1	1	0	0	0	0	0	0	0	0	0	0	0	0	0	0	0	0	0	0	0	0	0	1	0	0	0	0	0	0	0	0	0	0	0	0	0	0	0	0	0	0	0	0	0
KRT31	NM_002277	Homo sapiens keratin 31 (KRT31), mRNA.	12	11	1	0	10	0	0	0	0	0	0	0	0	0	0	0	0	1	0	0	0	1	0	0	0	0	10	0	0	0	0	0	0	0	0	0	0	0	0	0	0	0	0	0	0	0	0
KRT32	NM_002278	Homo sapiens keratin 32 (KRT32), mRNA.	1	1	0	0	0	0	0	0	1	0	0	0	0	0	0	0	0	0	0	0	0	0	0	0	0	0	0	0	0	0	0	0	0	0	1	0	0	0	0	0	0	0	0	0	0	0	0
KRT34	NM_021013	Homo sapiens keratin 34 (KRT34), mRNA.	1	1	0	0	0	0	0	0	0	0	0	0	0	0	0	0	0	0	1	0	0	0	0	0	0	0	0	0	0	0	0	0	0	0	0	0	0	0	0	0	0	0	0	0	0	0	0
IL21	NM_021803	Homo sapiens interleukin 21 (IL21), mRNA.	1	1	0	0	0	0	0	0	0	0	0	0	0	0	0	0	0	0	0	0	1	0	0	0	0	0	0	0	0	0	0	0	0	0	0	0	0	0	0	0	0	0	0	0	0	0	0
TIMP4	NM_003256	Homo sapiens TIMP metallopeptidase inhibitor 4 (TIMP4), mRNA.	12	8	4	0	12	0	0	0	0	0	0	0	0	0	0	0	0	0	0	0	0	0	0	0	0	0	8	4	0	0	0	0	0	0	0	0	0	0	0	0	0	0	0	0	0	0	0
IL24	NM_181339, NM_006850	Homo sapiens interleukin 24 (IL24), transcript variant 2, mRNA., Homo sapiens interleukin 24 (IL24), transcript variant 1, mRNA.	9	3	6	0	0	0	0	0	0	0	0	0	0	0	0	0	1	0	3	1	0	0	0	4	0	0	0	0	0	0	0	0	0	0	0	0	0	0	0	0	0	0	0	0	0	0	0
IL26	NM_018402	Homo sapiens interleukin 26 (IL26), mRNA.	0	0	0	0	0	0	0	0	0	0	0	0	0	0	0	0	0	0	0	0	0	0	0	0	0	0	0	0	0	0	0	0	0	0	0	0	0	0	0	0	0	0	0	0	0	0	0
EPX	NM_000502	Homo sapiens eosinophil peroxidase (EPX), mRNA.	1	0	1	0	0	0	0	0	0	0	0	0	0	0	0	0	0	0	0	0	0	0	1	0	0	0	0	0	0	0	0	0	0	0	0	0	0	0	0	0	0	0	0	0	0	0	0
LOC100291172	XM_002347843	PREDICTED: Homo sapiens hypothetical protein LOC100291172(LOC100291172), mRNA.	0	0	0	0	0	0	0	0	0	0	0	0	0	0	0	0	0	0	0	0	0	0	0	0	0	0	0	0	0	0	0	0	0	0	0	0	0	0	0	0	0	0	0	0	0	0	0
LOC100291171	XM_002346560	PREDICTED: Homo sapiens hypothetical protein LOC100291171(LOC100291171), mRNA.	1	1	0	0	1	0	0	0	0	0	0	0	0	0	0	0	0	0	0	0	0	0	0	0	0	0	1	0	0	0	0	0	0	0	0	0	0	0	0	0	0	0	0	0	0	0	0
LOC100291176	XM_002346913	PREDICTED: Homo sapiens hypothetical protein LOC100291176(LOC100291176), mRNA.	11	11	0	1	6	0	0	0	0	1	0	0	1	2	0	0	0	0	0	0	0	0	0	0	1	0	6	0	0	0	0	0	0	0	0	0	1	0	0	0	0	0	1	0	2	0	0
LOC100291179	XM_002347549	PREDICTED: Homo sapiens hypothetical protein LOC100291179(LOC100291179), mRNA.	0	0	0	0	0	0	0	0	0	0	0	0	0	0	0	0	0	0	0	0	0	0	0	0	0	0	0	0	0	0	0	0	0	0	0	0	0	0	0	0	0	0	0	0	0	0	0
LOC393078	XR_079042, XR_079227	PREDICTED: Homo sapiens hypothetical LOC393078 (LOC393078),miscRNA., PREDICTED: Homo sapiens hypothetical LOC393078 (LOC393078),miscRNA.	2	2	0	0	0	0	0	0	0	0	0	0	0	0	0	0	0	0	0	0	2	0	0	0	0	0	0	0	0	0	0	0	0	0	0	0	0	0	0	0	0	0	0	0	0	0	0
AHRR	NM_020731	Homo sapiens aryl-hydrocarbon receptor repressor (AHRR), mRNA.	11	11	0	1	1	0	0	0	0	0	0	0	0	0	0	0	0	2	0	0	7	0	0	0	1	0	1	0	0	0	0	0	0	0	0	0	0	0	0	0	0	0	0	0	0	0	0
LOC389024	XM_944196	PREDICTED: Homo sapiens similar to hCG2005742 (LOC389024), mRNA.	4	3	1	0	2	0	0	0	0	0	1	0	0	0	0	0	0	1	0	0	0	0	0	0	0	0	2	0	0	0	0	0	0	0	0	0	0	0	0	1	0	0	0	0	0	0	0
ADCY4	NM_139247	Homo sapiens adenylate cyclase 4 (ADCY4), mRNA.	18	12	6	0	2	0	0	0	0	2	1	0	0	2	0	2	0	1	0	0	4	4	0	0	0	0	2	0	0	0	0	0	0	0	0	0	0	2	0	1	0	0	0	0	2	0	0
ADCY5	NM_183357	Homo sapiens adenylate cyclase 5 (ADCY5), mRNA.	29	28	1	0	20	0	0	1	0	0	1	0	0	0	0	0	0	1	0	0	3	3	0	0	0	0	20	0	0	0	0	0	1	0	0	0	0	0	0	1	0	0	0	0	0	0	0
ADCY1	NM_021116	Homo sapiens adenylate cyclase 1 (brain) (ADCY1), mRNA.	62	54	8	0	36	0	0	10	0	0	0	1	0	1	0	0	0	9	1	0	1	3	0	0	0	0	33	3	0	0	0	0	8	2	0	0	0	0	0	0	1	0	0	0	1	0	0
ADCY2	NM_020546	Homo sapiens adenylate cyclase 2 (brain) (ADCY2), mRNA.	60	58	2	1	47	0	0	1	0	0	0	0	0	2	0	0	0	4	1	0	3	1	0	0	1	0	45	2	0	0	0	0	1	0	0	0	0	0	0	0	0	0	0	0	2	0	0
LOC100130776	NR_027032	Homo sapiens hypothetical LOC100130776 (LOC100130776), non-codingRNA.	2	2	0	0	0	0	0	1	0	0	0	0	0	0	0	0	0	0	1	0	0	0	0	0	0	0	0	0	0	0	0	0	1	0	0	0	0	0	0	0	0	0	0	0	0	0	0
ADCY8	NM_001115	Homo sapiens adenylate cyclase 8 (brain) (ADCY8), mRNA.	1	0	1	0	1	0	0	0	0	0	0	0	0	0	0	0	0	0	0	0	0	0	0	0	0	0	0	1	0	0	0	0	0	0	0	0	0	0	0	0	0	0	0	0	0	0	0
ADCY9	NM_001116	Homo sapiens adenylate cyclase 9 (ADCY9), mRNA.	20	13	7	0	3	0	0	1	0	0	0	0	1	1	1	4	0	2	3	0	1	2	0	1	0	0	3	0	0	0	0	0	1	0	0	0	0	0	0	0	0	0	1	0	1	0	0
DDI2	NM_032341	Homo sapiens DDI1, DNA-damage inducible 1, homolog 2 (S.cerevisiae) (DDI2), mRNA.	4	4	0	0	1	0	0	0	0	0	0	0	0	0	0	0	0	1	0	0	1	1	0	0	0	0	1	0	0	0	0	0	0	0	0	0	0	0	0	0	0	0	0	0	0	0	0
DDI1	NM_001001711	Homo sapiens DDI1, DNA-damage inducible 1, homolog 1 (S.cerevisiae) (DDI1), mRNA.	9	9	0	0	0	0	0	0	0	0	0	0	0	0	0	0	0	0	0	0	9	0	0	0	0	0	0	0	0	0	0	0	0	0	0	0	0	0	0	0	0	0	0	0	0	0	0
XRCC1	NM_006297	Homo sapiens X-ray repair complementing defective repair in Chinesehamster cells 1 (XRCC1), mRNA.	14	12	2	0	5	1	0	2	0	0	0	0	0	2	0	0	0	0	0	0	1	1	0	2	0	0	5	0	0	1	0	0	2	0	0	0	0	0	0	0	0	0	0	0	2	0	0
XRCC3	NM_001100119, NM_005432, NM_001100118	Homo sapiens X-ray repair complementing defective repair in Chinesehamster cells 3 (XRCC3), transcript variant 1, mRNA., Homo sapiens X-ray repair complementing defective repair in Chinesehamster cells 3 (XRCC3), transcript variant 2, mRNA., Homo sapiens X-ray repair complementing defective repair in Chinesehamster cells 3 (XRCC3), transcript variant 3, mRNA.	33	25	8	1	9	0	0	1	0	3	3	0	1	2	0	0	3	0	0	0	5	3	0	2	1	0	9	0	0	0	0	0	1	0	0	0	0	3	2	1	0	0	0	1	1	1	0
XRCC2	NM_005431	Homo sapiens X-ray repair complementing defective repair in Chinesehamster cells 2 (XRCC2), mRNA.	4	4	0	0	1	0	0	0	0	0	0	0	0	0	0	0	0	0	0	0	3	0	0	0	0	0	1	0	0	0	0	0	0	0	0	0	0	0	0	0	0	0	0	0	0	0	0
XRCC4	NM_022550, NM_022406	Homo sapiens X-ray repair complementing defective repair in Chinesehamster cells 4 (XRCC4), transcript variant 3, mRNA., Homo sapiens X-ray repair complementing defective repair in Chinesehamster cells 4 (XRCC4), transcript variant 2, mRNA.	12	6	6	1	2	0	0	2	1	0	0	1	0	0	0	0	0	0	1	1	1	2	0	0	0	1	2	0	0	0	0	0	1	1	1	0	0	0	0	0	1	0	0	0	0	0	0
MEIS3	NM_020160, NM_001009813	Homo sapiens Meis homeobox 3 (MEIS3), transcript variant 1, mRNA., Homo sapiens Meis homeobox 3 (MEIS3), transcript variant 2, mRNA.	14	11	3	0	6	0	0	1	0	0	1	0	0	1	0	3	0	0	0	0	1	1	0	0	0	0	5	1	0	0	0	0	1	0	0	0	0	0	0	1	0	0	0	0	0	1	0
PCDHAC2	NM_031883, NM_018899	Homo sapiens protocadherin alpha subfamily C, 2 (PCDHAC2),transcript variant 2, mRNA., Homo sapiens protocadherin alpha subfamily C, 2 (PCDHAC2),transcript variant 1, mRNA.	7	7	0	0	7	0	0	0	0	0	0	0	0	0	0	0	0	0	0	0	0	0	0	0	0	0	7	0	0	0	0	0	0	0	0	0	0	0	0	0	0	0	0	0	0	0	0
PCDHAC1	NM_031882	Homo sapiens protocadherin alpha subfamily C, 1 (PCDHAC1),transcript variant 2, mRNA.	4	3	1	1	3	0	0	0	0	0	0	0	0	0	0	0	0	0	0	0	0	0	0	0	0	1	3	0	0	0	0	0	0	0	0	0	0	0	0	0	0	0	0	0	0	0	0
LOC100290228	XM_002346588	PREDICTED: Homo sapiens hypothetical protein LOC100290228(LOC100290228), mRNA.	3	3	0	0	2	0	0	0	0	0	0	0	0	0	0	0	0	0	0	0	1	0	0	0	0	0	2	0	0	0	0	0	0	0	0	0	0	0	0	0	0	0	0	0	0	0	0
LOC100290229	XM_002347882	PREDICTED: Homo sapiens hypothetical protein LOC100290229(LOC100290229), mRNA.	4	4	0	0	0	0	0	0	0	0	0	0	0	0	0	0	0	0	0	0	4	0	0	0	0	0	0	0	0	0	0	0	0	0	0	0	0	0	0	0	0	0	0	0	0	0	0
LOC100290225	XM_002347104	PREDICTED: Homo sapiens hypothetical protein LOC100290225(LOC100290225), mRNA.	2	2	0	0	0	0	0	0	0	0	0	0	0	0	0	1	0	0	0	0	0	1	0	0	0	0	0	0	0	0	0	0	0	0	0	0	0	0	0	0	0	0	0	0	0	0	0
LOC100290226	XM_002347176	PREDICTED: Homo sapiens hypothetical protein LOC100290226(LOC100290226), mRNA.	1	1	0	0	0	0	0	0	0	0	0	1	0	0	0	0	0	0	0	0	0	0	0	0	0	0	0	0	0	0	0	0	0	0	0	0	0	0	0	0	1	0	0	0	0	0	0
LOC100290227	XM_002347224	PREDICTED: Homo sapiens similar to syntaxin 5 (LOC100290227), mRNA.	12	11	1	0	1	2	2	1	0	1	1	0	0	2	0	0	0	1	0	0	0	0	1	0	0	0	1	0	1	1	2	0	1	0	0	0	1	0	1	0	0	0	0	0	2	0	0
CTLA4	NM_005214	Homo sapiens cytotoxic T-lymphocyte-associated protein 4 (CTLA4),transcript variant 1, mRNA.	2	0	2	0	0	0	0	0	0	0	0	0	0	0	0	0	0	0	0	0	0	0	0	2	0	0	0	0	0	0	0	0	0	0	0	0	0	0	0	0	0	0	0	0	0	0	0
LOC100128813	XM_001726057	PREDICTED: Homo sapiens hypothetical LOC100128813 (LOC100128813),mRNA.	0	0	0	0	0	0	0	0	0	0	0	0	0	0	0	0	0	0	0	0	0	0	0	0	0	0	0	0	0	0	0	0	0	0	0	0	0	0	0	0	0	0	0	0	0	0	0
ESPNL	NM_194312	Homo sapiens espin-like (ESPNL), mRNA.	16	16	0	0	14	0	0	1	0	0	0	0	0	0	0	0	0	0	0	0	1	0	0	0	0	0	14	0	0	0	0	0	1	0	0	0	0	0	0	0	0	0	0	0	0	0	0
ESPNP	NR_026567	Homo sapiens espin pseudogene (ESPNP), non-coding RNA.	4	4	0	0	2	0	0	2	0	0	0	0	0	0	0	0	0	0	0	0	0	0	0	0	0	0	2	0	0	0	0	0	2	0	0	0	0	0	0	0	0	0	0	0	0	0	0
DDX60	NM_017631	Homo sapiens DEAD (Asp-Glu-Ala-Asp) box polypeptide 60 (DDX60),mRNA.	26	16	10	0	3	0	2	2	0	0	1	0	0	0	0	0	1	2	0	2	3	6	1	3	0	0	3	0	0	0	2	0	2	0	0	0	0	0	1	0	0	0	0	0	0	0	0
LOC100144604	NR_021493	Homo sapiens hypothetical LOC100144604 (LOC100144604), non-codingRNA.	10	10	0	0	0	0	0	0	0	0	0	0	0	0	0	0	0	0	0	0	10	0	0	0	0	0	0	0	0	0	0	0	0	0	0	0	0	0	0	0	0	0	0	0	0	0	0
LOC100131426	XM_002342369, XM_001720383	PREDICTED: Homo sapiens hypothetical LOC100131426, transcriptvariant 2 (LOC100131426), mRNA., PREDICTED: Homo sapiens hypothetical LOC100131426 (LOC100131426),mRNA.	3	0	3	0	1	0	0	0	0	1	0	0	0	0	0	0	0	0	0	0	0	1	0	0	0	0	0	1	0	0	0	0	0	0	0	0	0	1	0	0	0	0	0	0	0	0	0
CTSL2	NM_001333	Homo sapiens cathepsin L2 (CTSL2), mRNA.	31	14	17	0	3	0	1	0	2	2	0	2	1	0	3	0	0	2	3	0	6	5	1	0	0	0	1	2	0	0	0	1	0	0	2	0	0	2	0	0	2	0	0	1	0	0	0
LOC100129857	XM_001725995	PREDICTED: Homo sapiens hypothetical LOC100129857 (LOC100129857),mRNA.	10	10	0	0	0	1	0	0	0	0	0	9	0	0	0	0	0	0	0	0	0	0	0	0	0	0	0	0	1	0	0	0	0	0	0	0	0	0	0	0	9	0	0	0	0	0	0
FRMPD2L1	NM_001042525	Homo sapiens FERM and PDZ domain containing 2 like 1 (FRMPD2L1),transcript variant 4, mRNA.	4	4	0	0	4	0	0	0	0	0	0	0	0	0	0	0	0	0	0	0	0	0	0	0	0	0	4	0	0	0	0	0	0	0	0	0	0	0	0	0	0	0	0	0	0	0	0
ADCY10	NM_018417	Homo sapiens adenylate cyclase 10 (soluble) (ADCY10), mRNA.	16	16	0	0	0	0	0	1	0	0	0	0	0	0	0	0	0	0	0	0	15	0	0	0	0	0	0	0	0	0	0	0	1	0	0	0	0	0	0	0	0	0	0	0	0	0	0
KCNA6	NM_002235	Homo sapiens potassium voltage-gated channel, shaker-relatedsubfamily, member 6 (KCNA6), mRNA.	11	9	2	0	9	0	0	1	0	0	0	0	0	0	0	1	0	0	0	0	0	0	0	0	0	0	8	1	0	0	0	0	1	0	0	0	0	0	0	0	0	0	0	0	0	0	0
KCNA4	NM_002233	Homo sapiens potassium voltage-gated channel, shaker-relatedsubfamily, member 4 (KCNA4), mRNA.	23	21	2	0	20	0	0	0	0	0	0	0	2	0	0	0	0	0	0	0	0	0	0	1	0	0	20	0	0	0	0	0	0	0	0	0	0	0	0	0	0	0	0	2	0	0	0
KCNA5	NM_002234	Homo sapiens potassium voltage-gated channel, shaker-relatedsubfamily, member 5 (KCNA5), mRNA.	4	2	2	0	1	0	1	1	0	0	1	0	0	0	0	0	0	0	0	0	0	0	0	0	0	0	1	0	0	0	0	1	1	0	0	0	0	0	0	1	0	0	0	0	0	0	0
KCNA2	NM_004974	Homo sapiens potassium voltage-gated channel, shaker-relatedsubfamily, member 2 (KCNA2), mRNA.	2	2	0	0	2	0	0	0	0	0	0	0	0	0	0	0	0	0	0	0	0	0	0	0	0	0	2	0	0	0	0	0	0	0	0	0	0	0	0	0	0	0	0	0	0	0	0
KCNA3	NM_002232	Homo sapiens potassium voltage-gated channel, shaker-relatedsubfamily, member 3 (KCNA3), mRNA.	4	4	0	0	3	0	0	0	1	0	0	0	0	0	0	0	0	0	0	0	0	0	0	0	0	0	3	0	0	0	0	0	0	0	1	0	0	0	0	0	0	0	0	0	0	0	0
KCNA1	NM_000217	Homo sapiens potassium voltage-gated channel, shaker-relatedsubfamily, member 1 (episodic ataxia with myokymia) (KCNA1), mRNA.	33	30	3	0	29	0	0	0	0	0	3	0	0	0	0	0	0	1	0	0	0	0	0	0	0	0	29	0	0	0	0	0	0	0	0	0	0	0	0	3	0	0	0	0	0	0	0
OPTC	NM_014359	Homo sapiens opticin (OPTC), mRNA.	52	52	0	0	5	0	0	47	0	0	0	0	0	0	0	0	0	0	0	0	0	0	0	0	0	0	5	0	0	0	0	0	47	0	0	0	0	0	0	0	0	0	0	0	0	0	0
LOC348840	NR_003291	Homo sapiens hypothetical LOC348840 (LOC348840), non-coding RNA.	2	2	0	0	0	0	0	0	0	0	0	1	0	0	0	0	0	0	0	0	1	0	0	0	0	0	0	0	0	0	0	0	0	0	0	0	0	0	0	0	1	0	0	0	0	0	0
ACACB	NM_001093	Homo sapiens acetyl-Coenzyme A carboxylase beta (ACACB), mRNA.	53	49	4	1	10	1	1	3	0	0	0	0	0	3	0	3	0	1	2	0	25	2	0	1	1	0	9	1	1	0	0	1	3	0	0	0	0	0	0	0	0	0	0	0	3	0	0
PLA2G2D	NM_012400	Homo sapiens phospholipase A2, group IID (PLA2G2D), mRNA.	2	2	0	0	0	0	0	0	2	0	0	0	0	0	0	0	0	0	0	0	0	0	0	0	0	0	0	0	0	0	0	0	0	0	2	0	0	0	0	0	0	0	0	0	0	0	0
DEM1	NM_022774	Homo sapiens defects in morphology 1 homolog (S. cerevisiae)(DEM1), mRNA.	31	24	7	1	10	0	1	0	0	1	3	2	0	0	1	0	1	2	0	1	2	6	0	0	1	0	10	0	0	0	0	1	0	0	0	0	0	1	2	1	2	0	0	0	0	0	0
LOC151658	NR_015414, NR_024276	Homo sapiens hypothetical LOC151658 (LOC151658), transcript variant2, non-coding RNA., Homo sapiens hypothetical LOC151658 (LOC151658), transcript variant1, non-coding RNA.	11	11	0	0	0	0	0	0	0	0	0	0	0	0	0	0	0	0	0	0	11	0	0	0	0	0	0	0	0	0	0	0	0	0	0	0	0	0	0	0	0	0	0	0	0	0	0
LHPP	NM_022126	Homo sapiens phospholysine phosphohistidine inorganic pyrophosphatephosphatase (LHPP), mRNA.	24	13	11	1	6	0	0	0	0	0	0	0	1	3	1	1	0	0	3	0	2	3	1	2	1	0	5	1	0	0	0	0	0	0	0	0	0	0	0	0	0	0	0	1	3	0	0
LOC284749	NR_026958	Homo sapiens hypothetical LOC284749 (LOC284749), non-coding RNA.	7	6	1	0	1	0	0	0	0	0	0	0	0	0	0	0	0	0	0	0	5	1	0	0	0	0	1	0	0	0	0	0	0	0	0	0	0	0	0	0	0	0	0	0	0	0	0
GLT8D4	NM_001080393	Homo sapiens glycosyltransferase 8 domain containing 4 (GLT8D4),mRNA.	2	0	2	0	0	0	0	0	0	0	0	0	0	0	0	0	0	0	0	2	0	0	0	0	0	0	0	0	0	0	0	0	0	0	0	0	0	0	0	0	0	0	0	0	0	0	0
GLT8D3	NM_001099650, NM_173601	Homo sapiens glycosyltransferase 8 domain containing 3 (GLT8D3),transcript variant 2, mRNA., Homo sapiens glycosyltransferase 8 domain containing 3 (GLT8D3),transcript variant 1, mRNA.	7	5	2	0	3	0	0	0	0	0	0	1	0	0	0	1	0	1	0	0	0	1	0	0	0	0	3	0	0	0	0	0	0	0	0	0	0	0	0	0	1	0	0	0	0	0	0
GLT8D2	NM_031302	Homo sapiens glycosyltransferase 8 domain containing 2 (GLT8D2),mRNA.	27	21	6	0	2	0	1	4	0	0	1	1	4	0	2	1	0	2	0	2	0	5	2	0	0	0	2	0	0	0	0	1	4	0	0	0	0	0	0	1	1	0	4	0	0	0	1
RUNDC2A	NM_032167	Homo sapiens RUN domain containing 2A (RUNDC2A), mRNA.	5	4	1	0	0	2	0	0	0	0	0	1	0	0	0	0	1	0	0	0	0	1	0	0	0	0	0	0	2	0	0	0	0	0	0	0	0	0	0	0	1	0	0	0	0	0	0
RUNDC2C	NR_002939	Homo sapiens RUN domain containing 2C (RUNDC2C), non-coding RNA.	6	4	2	1	0	0	0	0	1	0	0	0	0	0	0	0	0	0	0	0	0	0	0	4	0	1	0	0	0	0	0	0	0	0	1	0	0	0	0	0	0	0	0	0	0	0	0
MRGPRE	NM_001039165	Homo sapiens MAS-related GPR, member E (MRGPRE), mRNA.	1	1	0	0	1	0	0	0	0	0	0	0	0	0	0	0	0	0	0	0	0	0	0	0	0	0	1	0	0	0	0	0	0	0	0	0	0	0	0	0	0	0	0	0	0	0	0
OSR2	NM_053001, NM_001142462	Homo sapiens odd-skipped related 2 (Drosophila) (OSR2), transcriptvariant 2, mRNA., Homo sapiens odd-skipped related 2 (Drosophila) (OSR2), transcriptvariant 1, mRNA.	23	15	8	0	0	0	0	0	0	0	0	0	0	0	2	0	1	1	0	0	5	14	0	0	0	0	0	0	0	0	0	0	0	0	0	0	0	0	0	0	0	0	0	0	0	0	0
MRGPRG	XM_001715064	PREDICTED: Homo sapiens MAS-related GPR, member G (MRGPRG), mRNA.	2	2	0	0	0	0	0	0	0	0	0	0	0	0	0	0	0	0	0	0	2	0	0	0	0	0	0	0	0	0	0	0	0	0	0	0	0	0	0	0	0	0	0	0	0	0	0
REG1P	NR_002714	Homo sapiens regenerating islet-derived 1 pseudogene (REG1P),non-coding RNA.	1	1	0	0	0	0	0	0	0	0	0	0	0	0	0	1	0	0	0	0	0	0	0	0	0	0	0	0	0	0	0	0	0	0	0	0	0	0	0	0	0	0	0	0	0	0	0
TTC39B	NM_152574	Homo sapiens tetratricopeptide repeat domain 39B (TTC39B), mRNA.	19	15	4	0	5	0	0	0	0	3	0	0	1	0	0	0	0	1	1	0	8	0	0	0	0	0	5	0	0	0	0	0	0	0	0	0	0	3	0	0	0	0	1	0	0	0	0
LOC100289864	XM_002347829	PREDICTED: Homo sapiens hypothetical protein LOC100289864(LOC100289864), mRNA.	3	3	0	0	2	0	0	0	0	0	0	0	0	1	0	0	0	0	0	0	0	0	0	0	0	0	2	0	0	0	0	0	0	0	0	0	0	0	0	0	0	0	0	0	1	0	0
LOC100289866	XR_079171	PREDICTED: Homo sapiens hypothetical LOC100289866 (LOC100289866),miscRNA.	1	0	1	0	1	0	0	0	0	0	0	0	0	0	0	0	0	0	0	0	0	0	0	0	0	0	0	1	0	0	0	0	0	0	0	0	0	0	0	0	0	0	0	0	0	0	0
LOC100289867	XM_002347993	PREDICTED: Homo sapiens hypothetical protein LOC100289867(LOC100289867), mRNA.	4	2	2	0	1	0	0	0	0	0	0	0	0	0	0	0	1	0	0	0	0	2	0	0	0	0	0	1	0	0	0	0	0	0	0	0	0	0	0	0	0	0	0	0	0	0	0
BCL9	NM_004326	Homo sapiens B-cell CLL/lymphoma 9 (BCL9), mRNA.	13	7	6	1	1	1	0	0	0	0	2	0	1	1	0	2	1	0	1	0	1	1	0	0	1	0	1	0	0	1	0	0	0	0	0	0	0	0	0	2	0	0	1	0	1	0	0
BCL8	NR_027992	Homo sapiens B-cell CLL/lymphoma 8 (BCL8), non-coding RNA.	7	7	0	0	1	0	0	0	0	0	0	0	0	0	0	0	0	0	0	0	6	0	0	0	0	0	1	0	0	0	0	0	0	0	0	0	0	0	0	0	0	0	0	0	0	0	0
LOC100289862	XR_079127	PREDICTED: Homo sapiens hypothetical LOC100289862 (LOC100289862),miscRNA.	6	1	5	0	4	0	0	0	0	0	0	0	0	0	1	0	1	0	0	0	0	0	0	0	0	0	0	4	0	0	0	0	0	0	0	0	0	0	0	0	0	0	0	0	0	0	0
BCL3	NM_005178	Homo sapiens B-cell CLL/lymphoma 3 (BCL3), mRNA.	22	9	13	1	1	1	1	5	0	0	0	0	2	0	10	1	0	0	0	0	0	0	0	0	1	0	1	0	0	1	0	1	5	0	0	0	0	0	0	0	0	0	1	1	0	0	0
BCL2	NM_000657, NM_000633	Homo sapiens B-cell CLL/lymphoma 2 (BCL2), nuclear gene encodingmitochondrial protein, transcript variant beta, mRNA., Homo sapiens B-cell CLL/lymphoma 2 (BCL2), nuclear gene encodingmitochondrial protein, transcript variant alpha, mRNA.	21	15	6	0	6	1	2	1	0	0	1	0	1	0	0	0	0	1	5	1	0	1	0	1	0	0	6	0	0	1	1	1	1	0	0	0	0	0	0	1	0	0	1	0	0	0	0
LOC100288406	XM_002343141	PREDICTED: Homo sapiens hypothetical protein LOC100288406(LOC100288406), mRNA.	1	1	0	0	0	0	0	0	0	0	0	0	0	0	0	0	0	0	0	0	1	0	0	0	0	0	0	0	0	0	0	0	0	0	0	0	0	0	0	0	0	0	0	0	0	0	0
LOC100288409	XM_002342252	PREDICTED: Homo sapiens hypothetical protein LOC100288409(LOC100288409), mRNA.	1	0	1	0	0	0	0	0	0	0	0	0	0	0	0	1	0	0	0	0	0	0	0	0	0	0	0	0	0	0	0	0	0	0	0	0	0	0	0	0	0	0	0	0	0	0	0
LOC100288408	XM_002343426	PREDICTED: Homo sapiens hypothetical protein LOC100288408(LOC100288408), mRNA.	3	3	0	0	1	0	0	0	0	0	0	0	0	0	0	0	0	0	0	0	1	1	0	0	0	0	1	0	0	0	0	0	0	0	0	0	0	0	0	0	0	0	0	0	0	0	0
CSNK1G1	NM_022048	Homo sapiens casein kinase 1, gamma 1 (CSNK1G1), mRNA.	43	35	8	0	6	0	0	1	0	1	2	0	1	0	1	0	0	0	0	0	23	7	0	1	0	0	6	0	0	0	0	0	1	0	0	0	0	1	1	1	0	0	1	0	0	0	0
SERPINB3	NM_006919	Homo sapiens serpin peptidase inhibitor, clade B (ovalbumin),member 3 (SERPINB3), mRNA.	24	19	5	0	0	0	0	0	12	3	0	0	4	0	0	2	0	1	0	0	0	2	0	0	0	0	0	0	0	0	0	0	0	0	12	0	1	2	0	0	0	0	4	0	0	0	0
SERPINB2	NM_002575, NM_001143818	Homo sapiens serpin peptidase inhibitor, clade B (ovalbumin),member 2 (SERPINB2), transcript variant 2, mRNA., Homo sapiens serpin peptidase inhibitor, clade B (ovalbumin),member 2 (SERPINB2), transcript variant 1, mRNA.	15	15	0	0	0	0	0	0	1	0	0	0	1	0	0	0	0	1	11	0	0	0	1	0	0	0	0	0	0	0	0	0	0	0	1	0	0	0	0	0	0	0	1	0	0	0	0
SERPINB4	NM_002974	Homo sapiens serpin peptidase inhibitor, clade B (ovalbumin),member 4 (SERPINB4), mRNA.	7	3	4	0	0	0	0	0	0	0	0	0	0	0	0	0	0	3	1	0	0	3	0	0	0	0	0	0	0	0	0	0	0	0	0	0	0	0	0	0	0	0	0	0	0	0	0
SERPINB7	NM_003784, NM_001040147	Homo sapiens serpin peptidase inhibitor, clade B (ovalbumin),member 7 (SERPINB7), transcript variant 1, mRNA., Homo sapiens serpin peptidase inhibitor, clade B (ovalbumin),member 7 (SERPINB7), transcript variant 2, mRNA.	12	10	2	0	0	0	0	0	2	0	3	0	0	0	0	3	0	0	2	0	0	0	2	0	0	0	0	0	0	0	0	0	0	0	2	0	0	0	3	0	0	0	0	0	0	0	0
FAM76B	NM_144664	Homo sapiens family with sequence similarity 76, member B (FAM76B),mRNA.	23	13	10	0	4	0	0	3	2	0	1	0	1	0	0	3	0	1	0	1	3	2	1	1	0	0	4	0	0	0	0	0	3	0	2	0	0	0	0	1	0	0	0	1	0	0	0
FAM76A	NM_152660, NM_001143914, NM_001143913	Homo sapiens family with sequence similarity 76, member A (FAM76A),transcript variant 3, mRNA., Homo sapiens family with sequence similarity 76, member A (FAM76A),transcript variant 4, mRNA., Homo sapiens family with sequence similarity 76, member A (FAM76A),transcript variant 2, mRNA.	13	9	4	0	3	0	0	1	0	0	2	0	0	0	0	0	0	1	0	0	0	5	0	1	0	0	3	0	0	0	0	0	1	0	0	0	0	0	1	1	0	0	0	0	0	0	0
EXD3	NM_017820	Homo sapiens exonuclease 3'-5' domain containing 3 (EXD3), mRNA.	25	19	6	0	15	0	0	1	0	0	0	0	0	0	0	4	1	0	0	0	1	3	0	0	0	0	14	1	0	0	0	0	1	0	0	0	0	0	0	0	0	0	0	0	0	0	0
EXD1	NM_152596	Homo sapiens exonuclease 3'-5' domain containing 1 (EXD1), mRNA.	9	9	0	0	2	0	0	0	0	0	0	0	0	0	0	0	0	1	0	0	6	0	0	0	0	0	2	0	0	0	0	0	0	0	0	0	0	0	0	0	0	0	0	0	0	0	0
ELP4	NM_019040	Homo sapiens elongation protein 4 homolog (S. cerevisiae) (ELP4),mRNA.	23	22	1	0	11	0	1	4	1	0	1	1	0	0	0	0	0	0	1	0	1	1	1	0	0	0	11	0	0	0	1	0	3	1	1	0	0	0	1	0	1	0	0	0	0	0	0
SPRYD4	NM_207344	Homo sapiens SPRY domain containing 4 (SPRYD4), mRNA.	38	30	8	2	16	1	2	1	0	0	1	4	0	1	3	0	3	0	0	0	3	1	0	0	2	0	16	0	0	1	2	0	1	0	0	0	0	0	0	1	3	1	0	0	0	1	0
KLHDC9	NM_152366, NM_001007255, NM_001007256	Homo sapiens kelch domain containing 9 (KLHDC9), transcript variant1, mRNA., Homo sapiens kelch domain containing 9 (KLHDC9), transcript variant2, mRNA., Homo sapiens kelch domain containing 9 (KLHDC9), transcript variant3, mRNA.	13	7	6	1	2	1	0	1	0	0	0	0	0	1	1	0	0	0	0	0	2	4	0	0	1	0	1	1	0	1	0	0	1	0	0	0	0	0	0	0	0	0	0	0	1	0	0
KLHDC1	NM_172193	Homo sapiens kelch domain containing 1 (KLHDC1), mRNA.	4	4	0	0	3	0	0	0	0	0	0	0	0	0	0	0	0	1	0	0	0	0	0	0	0	0	3	0	0	0	0	0	0	0	0	0	0	0	0	0	0	0	0	0	0	0	0
ASXL3	NM_030632	Homo sapiens additional sex combs like 3 (Drosophila) (ASXL3),mRNA.	16	16	0	0	1	0	0	0	0	0	0	0	0	0	0	0	0	0	0	0	14	1	0	0	0	0	1	0	0	0	0	0	0	0	0	0	0	0	0	0	0	0	0	0	0	0	0
ASXL2	NM_018263	Homo sapiens additional sex combs like 2 (Drosophila) (ASXL2),mRNA.	28	24	4	1	5	0	3	0	1	0	2	0	0	0	0	1	1	5	4	0	3	2	0	0	1	0	5	0	0	0	1	2	0	0	1	0	0	0	2	0	0	0	0	0	0	0	0
HDDC2	NM_016063	Homo sapiens HD domain containing 2 (HDDC2), mRNA.	28	20	8	2	3	0	2	3	1	0	1	1	0	1	3	1	0	2	6	0	0	0	1	1	2	0	3	0	0	0	1	1	3	0	1	0	0	0	0	1	1	0	0	0	1	0	0
HDDC3	NM_198527	Homo sapiens HD domain containing 3 (HDDC3), mRNA.	5	4	1	0	0	0	0	0	0	0	0	0	0	0	0	2	2	0	0	0	1	0	0	0	0	0	0	0	0	0	0	0	0	0	0	0	0	0	0	0	0	0	0	0	0	0	0
SPATA17	NM_138796	Homo sapiens spermatogenesis associated 17 (SPATA17), mRNA.	8	7	1	0	0	0	0	1	0	0	0	0	0	0	0	0	0	0	0	0	6	1	0	0	0	0	0	0	0	0	0	0	1	0	0	0	0	0	0	0	0	0	0	0	0	0	0
SPATA16	NM_031955	Homo sapiens spermatogenesis associated 16 (SPATA16), mRNA.	36	36	0	0	0	0	0	0	0	0	0	0	0	0	0	0	0	0	0	0	36	0	0	0	0	0	0	0	0	0	0	0	0	0	0	0	0	0	0	0	0	0	0	0	0	0	0
SPATA18	NM_145263	Homo sapiens spermatogenesis associated 18 homolog (rat) (SPATA18),mRNA.	51	42	9	0	2	1	0	0	0	0	0	0	0	0	1	1	1	1	1	1	37	5	0	0	0	0	2	0	0	1	0	0	0	0	0	0	0	0	0	0	0	0	0	0	0	0	0
EXOC3L	NM_178516	Homo sapiens exocyst complex component 3-like (EXOC3L), mRNA.	9	4	5	1	1	0	0	0	0	0	0	0	1	0	4	2	0	0	0	0	0	0	0	0	1	0	0	1	0	0	0	0	0	0	0	0	0	0	0	0	0	0	1	0	0	0	0
ZNF214	NM_013249	Homo sapiens zinc finger protein 214 (ZNF214), mRNA.	8	5	3	0	2	0	1	0	0	0	2	1	0	0	0	0	0	1	0	0	0	1	0	0	0	0	2	0	0	0	0	1	0	0	0	0	0	0	0	2	1	0	0	0	0	0	0
RINL	NM_198445	Homo sapiens Ras and Rab interactor-like (RINL), mRNA.	8	6	2	0	4	1	0	1	0	0	1	0	0	1	0	0	0	0	0	0	0	0	0	0	0	0	3	1	0	1	0	0	1	0	0	0	0	0	1	0	0	0	0	0	1	0	0
HFE	NM_139006, NM_139004, NM_139008, NM_139009, NM_139011	Homo sapiens hemochromatosis (HFE), transcript variant 6, mRNA., Homo sapiens hemochromatosis (HFE), transcript variant 4, mRNA., Homo sapiens hemochromatosis (HFE), transcript variant 8, mRNA., Homo sapiens hemochromatosis (HFE), transcript variant 9, mRNA., Homo sapiens hemochromatosis (HFE), transcript variant 11, mRNA.	14	13	1	0	1	0	1	0	0	0	3	1	0	0	0	0	3	0	0	1	1	3	0	0	0	0	1	0	0	0	0	1	0	0	0	0	0	0	3	0	1	0	0	0	0	0	0
GPR146	NM_138445	Homo sapiens G protein-coupled receptor 146 (GPR146), mRNA.	28	25	3	0	14	0	0	1	0	0	2	0	3	0	0	1	0	1	0	1	3	2	0	0	0	0	14	0	0	0	0	0	1	0	0	0	0	0	1	1	0	0	3	0	0	0	0
GPR141	NM_181791	Homo sapiens G protein-coupled receptor 141 (GPR141), mRNA.	1	1	0	0	0	0	0	0	1	0	0	0	0	0	0	0	0	0	0	0	0	0	0	0	0	0	0	0	0	0	0	0	0	0	1	0	0	0	0	0	0	0	0	0	0	0	0
GPR143	NM_000273	Homo sapiens G protein-coupled receptor 143 (GPR143), mRNA.	7	2	5	0	0	0	0	0	0	0	0	1	0	1	0	0	0	0	3	0	0	2	0	0	0	0	0	0	0	0	0	0	0	0	0	0	0	0	0	0	1	0	0	0	1	0	0
SLC7A9	NM_014270, NM_001126335	Homo sapiens solute carrier family 7 (cationic amino acidtransporter, y+ system), member 9 (SLC7A9), transcript variant 1,mRNA., Homo sapiens solute carrier family 7 (cationic amino acidtransporter, y+ system), member 9 (SLC7A9), transcript variant 2,mRNA.	8	7	1	0	0	0	1	0	0	0	6	0	0	0	0	0	0	0	0	0	0	1	0	0	0	0	0	0	0	0	1	0	0	0	0	0	0	0	6	0	0	0	0	0	0	0	0
GPR149	NM_001038705	Homo sapiens G protein-coupled receptor 149 (GPR149), mRNA.	2	2	0	0	2	0	0	0	0	0	0	0	0	0	0	0	0	0	0	0	0	0	0	0	0	0	2	0	0	0	0	0	0	0	0	0	0	0	0	0	0	0	0	0	0	0	0
LOC728178	XR_040766	PREDICTED: Homo sapiens hypothetical protein LOC728178 (LOC728178),miscRNA.	1	1	0	0	1	0	0	0	0	0	0	0	0	0	0	0	0	0	0	0	0	0	0	0	0	0	1	0	0	0	0	0	0	0	0	0	0	0	0	0	0	0	0	0	0	0	0
LOC100130431	XM_001724860, XM_001724785	PREDICTED: Homo sapiens hypothetical LOC100130431 (LOC100130431),mRNA., PREDICTED: Homo sapiens hypothetical LOC100130431 (LOC100130431),mRNA.	21	20	1	0	10	0	0	0	0	0	0	1	0	2	0	0	0	0	0	0	4	4	0	0	0	0	10	0	0	0	0	0	0	0	0	0	0	0	0	0	0	1	0	0	2	0	0
CITED4	NM_133467	Homo sapiens Cbp/p300-interacting transactivator, with Glu/Asp-richcarboxy-terminal domain, 4 (CITED4), mRNA.	3	3	0	0	1	0	0	0	0	0	0	0	0	0	0	0	0	2	0	0	0	0	0	0	0	0	1	0	0	0	0	0	0	0	0	0	0	0	0	0	0	0	0	0	0	0	0
DAGLA	NM_006133	Homo sapiens diacylglycerol lipase, alpha (DAGLA), mRNA.	5	5	0	0	4	0	0	0	0	0	0	0	0	0	0	0	0	0	1	0	0	0	0	0	0	0	4	0	0	0	0	0	0	0	0	0	0	0	0	0	0	0	0	0	0	0	0
HLA-G	NM_002127	Homo sapiens major histocompatibility complex, class I, G (HLA-G),mRNA.	6	6	0	0	2	0	0	0	0	0	0	0	1	0	0	0	0	0	0	0	3	0	0	0	0	0	2	0	0	0	0	0	0	0	0	0	0	0	0	0	0	0	1	0	0	0	0
SLC7A3	NM_001048164, NM_032803	Homo sapiens solute carrier family 7 (cationic amino acidtransporter, y+ system), member 3 (SLC7A3), transcript variant 2,mRNA., Homo sapiens solute carrier family 7 (cationic amino acidtransporter, y+ system), member 3 (SLC7A3), transcript variant 1,mRNA.	6	4	2	0	2	0	0	0	0	0	1	0	0	0	0	0	0	0	0	0	0	3	0	0	0	0	2	0	0	0	0	0	0	0	0	0	0	0	0	1	0	0	0	0	0	0	0
HIRA	NM_003325	Homo sapiens HIR histone cell cycle regulation defective homolog A(S. cerevisiae) (HIRA), mRNA.	31	21	10	0	11	2	1	2	0	1	1	0	0	1	1	1	0	1	1	2	1	2	1	2	0	0	10	1	1	1	0	1	2	0	0	0	1	0	0	1	0	0	0	0	1	0	0
RIN1	NM_004292	Homo sapiens Ras and Rab interactor 1 (RIN1), mRNA.	31	10	21	0	8	0	1	0	0	0	0	0	10	1	7	0	0	2	2	0	0	0	0	0	0	0	7	1	0	0	0	1	0	0	0	0	0	0	0	0	0	0	0	10	1	0	0
RIN3	NM_024832	Homo sapiens Ras and Rab interactor 3 (RIN3), mRNA.	14	12	2	0	4	0	0	0	0	0	1	0	2	1	0	1	1	0	0	0	3	1	0	0	0	0	4	0	0	0	0	0	0	0	0	0	0	0	1	0	0	0	2	0	1	0	0
RIN2	NM_018993	Homo sapiens Ras and Rab interactor 2 (RIN2), mRNA.	28	17	11	1	3	0	0	3	2	0	0	0	1	0	3	7	0	8	0	0	0	0	0	0	0	1	3	0	0	0	0	0	3	0	2	0	0	0	0	0	0	0	1	0	0	0	0
RIPK2	NM_003821	Homo sapiens receptor-interacting serine-threonine kinase 2(RIPK2), mRNA.	22	14	8	0	6	0	2	1	0	0	0	0	1	0	0	1	2	3	0	2	0	4	0	0	0	0	6	0	0	0	0	2	1	0	0	0	0	0	0	0	0	0	1	0	0	0	0
PDCL	NM_005388	Homo sapiens phosducin-like (PDCL), mRNA.	29	25	4	0	16	0	0	0	2	0	1	0	0	3	0	2	0	0	1	0	2	2	0	0	0	0	16	0	0	0	0	0	0	0	2	0	0	0	1	0	0	0	0	0	3	0	0
AACSL	NR_024035	Homo sapiens acetoacetyl-CoA synthetase-like (AACSL), non-codingRNA.	1	1	0	0	0	0	0	0	0	0	0	0	0	0	0	0	0	0	0	0	1	0	0	0	0	0	0	0	0	0	0	0	0	0	0	0	0	0	0	0	0	0	0	0	0	0	0
C2orf27A	NM_013310	Homo sapiens chromosome 2 open reading frame 27A (C2orf27A), mRNA.	3	1	2	0	0	0	0	0	0	0	0	0	0	0	0	1	0	0	0	1	0	1	0	0	0	0	0	0	0	0	0	0	0	0	0	0	0	0	0	0	0	0	0	0	0	0	0
CRABP1	NM_004378	Homo sapiens cellular retinoic acid binding protein 1 (CRABP1),mRNA.	21	13	8	0	1	0	0	12	0	0	0	0	0	0	6	0	0	1	0	1	0	0	0	0	0	0	1	0	0	0	0	0	12	0	0	0	0	0	0	0	0	0	0	0	0	0	0
C7orf71	NM_001145531	Homo sapiens chromosome 7 open reading frame 71 (C7orf71), mRNA.	3	3	0	0	1	0	0	1	0	0	0	0	0	0	0	0	0	0	0	0	1	0	0	0	0	0	1	0	0	0	0	0	1	0	0	0	0	0	0	0	0	0	0	0	0	0	0
C7orf70	NM_001037163	Homo sapiens chromosome 7 open reading frame 70 (C7orf70), mRNA.	22	16	6	0	4	0	0	2	0	1	1	0	1	1	0	1	0	0	0	1	6	2	1	1	0	0	4	0	0	0	0	0	2	0	0	0	0	1	0	1	0	0	1	0	1	0	0
LOC100287526	XM_002347974	PREDICTED: Homo sapiens similar to hCG2000413 (LOC100287526), mRNA.	2	1	1	0	1	0	0	0	0	1	0	0	0	0	0	0	0	0	0	0	0	0	0	0	0	0	1	0	0	0	0	0	0	0	0	0	0	1	0	0	0	0	0	0	0	0	0
ZNF419	NM_001098494, NM_001098496, NM_024691, NM_001098492, NM_001098493, NM_001098495	Homo sapiens zinc finger protein 419 (ZNF419), transcript variant5, mRNA., Homo sapiens zinc finger protein 419 (ZNF419), transcript variant7, mRNA., Homo sapiens zinc finger protein 419 (ZNF419), transcript variant2, mRNA., Homo sapiens zinc finger protein 419 (ZNF419), transcript variant3, mRNA., Homo sapiens zinc finger protein 419 (ZNF419), transcript variant4, mRNA., Homo sapiens zinc finger…	41	35	6	0	16	4	0	1	0	2	0	0	1	0	0	1	2	8	0	2	1	3	0	0	0	0	16	0	3	1	0	0	0	1	0	0	0	2	0	0	0	0	1	0	0	0	0
ZNF418	NM_133460	Homo sapiens zinc finger protein 418 (ZNF418), mRNA.	12	12	0	0	8	0	0	0	0	0	0	0	0	0	0	0	0	2	0	0	0	2	0	0	0	0	8	0	0	0	0	0	0	0	0	0	0	0	0	0	0	0	0	0	0	0	0
ZNF417	NM_152475	Homo sapiens zinc finger protein 417 (ZNF417), mRNA.	6	4	2	0	2	0	0	0	0	0	0	1	0	0	0	1	0	1	0	0	0	1	0	0	0	0	2	0	0	0	0	0	0	0	0	0	0	0	0	0	1	0	0	0	0	0	0
ZNF416	NM_017879	Homo sapiens zinc finger protein 416 (ZNF416), mRNA.	2	2	0	0	0	0	0	0	0	0	0	0	0	0	0	0	0	1	0	0	1	0	0	0	0	0	0	0	0	0	0	0	0	0	0	0	0	0	0	0	0	0	0	0	0	0	0
ZNF414	NM_032370, NM_001146175	Homo sapiens zinc finger protein 414 (ZNF414), transcript variant2, mRNA., Homo sapiens zinc finger protein 414 (ZNF414), transcript variant1, mRNA.	9	6	3	0	2	0	0	1	0	0	0	0	0	1	0	0	0	1	0	0	0	2	0	2	0	0	1	1	0	0	0	0	1	0	0	0	0	0	0	0	0	0	0	0	1	0	0
SSSCA1	NM_006396	Homo sapiens Sjogren syndrome/scleroderma autoantigen 1 (SSSCA1),mRNA.	23	11	12	1	1	0	1	0	1	0	0	1	1	0	6	4	0	0	2	2	2	0	1	0	1	0	1	0	0	0	0	1	0	0	1	0	0	0	0	0	1	0	0	1	0	0	0
POU4F1	NM_006237	Homo sapiens POU class 4 homeobox 1 (POU4F1), mRNA.	1	1	0	0	1	0	0	0	0	0	0	0	0	0	0	0	0	0	0	0	0	0	0	0	0	0	1	0	0	0	0	0	0	0	0	0	0	0	0	0	0	0	0	0	0	0	0
POU4F2	NM_004575	Homo sapiens POU class 4 homeobox 2 (POU4F2), mRNA.	3	3	0	0	0	0	0	1	0	0	0	0	0	0	0	0	0	0	0	0	2	0	0	0	0	0	0	0	0	0	0	0	1	0	0	0	0	0	0	0	0	0	0	0	0	0	0
FBF1	NM_001080542	Homo sapiens Fas (TNFRSF6) binding factor 1 (FBF1), mRNA.	12	10	2	0	5	0	0	0	0	0	0	0	0	0	0	0	1	3	1	0	2	0	0	0	0	0	3	2	0	0	0	0	0	0	0	0	0	0	0	0	0	0	0	0	0	0	0
RASA2	NM_006506	Homo sapiens RAS p21 protein activator 2 (RASA2), mRNA.	15	15	0	0	5	0	0	1	0	0	0	0	0	0	0	1	0	3	0	0	2	1	1	1	0	0	5	0	0	0	0	0	1	0	0	0	0	0	0	0	0	0	0	0	0	0	0
ACTN3	NM_001104	Homo sapiens actinin, alpha 3 (ACTN3), mRNA.	9	9	0	0	0	0	0	0	0	0	0	0	0	0	0	0	0	6	0	0	3	0	0	0	0	0	0	0	0	0	0	0	0	0	0	0	0	0	0	0	0	0	0	0	0	0	0
ACTN2	NM_001103	Homo sapiens actinin, alpha 2 (ACTN2), mRNA.	62	56	6	0	16	0	0	2	0	4	2	0	4	2	0	0	0	31	0	0	1	0	0	0	0	0	13	3	0	0	0	0	2	0	0	0	4	0	0	2	0	0	4	0	2	0	0
LOC84740	NR_026892	Homo sapiens hypothetical LOC84740 (LOC84740), non-coding RNA.	4	1	3	0	1	0	3	0	0	0	0	0	0	0	0	0	0	0	0	0	0	0	0	0	0	0	1	0	0	0	0	3	0	0	0	0	0	0	0	0	0	0	0	0	0	0	0
N6AMT1	NM_013240, NM_182749	Homo sapiens N-6 adenine-specific DNA methyltransferase 1(putative) (N6AMT1), transcript variant 1, mRNA., Homo sapiens N-6 adenine-specific DNA methyltransferase 1(putative) (N6AMT1), transcript variant 2, mRNA.	6	6	0	0	2	0	0	0	1	0	0	0	0	0	0	0	0	1	1	0	0	0	0	1	0	0	2	0	0	0	0	0	0	0	1	0	0	0	0	0	0	0	0	0	0	0	0
N6AMT2	NM_174928	Homo sapiens N-6 adenine-specific DNA methyltransferase 2(putative) (N6AMT2), mRNA.	5	4	1	0	0	0	0	0	1	0	0	0	1	0	0	0	0	0	0	1	1	1	0	0	0	0	0	0	0	0	0	0	0	0	1	0	0	0	0	0	0	0	1	0	0	0	0
LOC100288879	XR_078404	PREDICTED: Homo sapiens similar to Uncharacterized protein FLJ76381(LOC100288879), miscRNA.	12	10	2	0	8	0	0	0	0	0	0	0	0	1	0	0	0	1	0	0	0	0	0	2	0	0	7	1	0	0	0	0	0	0	0	0	0	0	0	0	0	0	0	0	1	0	0
LOC100288870	XR_078572, XR_079433	PREDICTED: Homo sapiens similar to erlectin (LOC100288870),miscRNA., PREDICTED: Homo sapiens similar to erlectin (LOC100288870),miscRNA.	5	1	4	0	1	0	0	0	0	0	0	0	0	1	2	0	0	0	0	1	0	0	0	0	0	0	0	1	0	0	0	0	0	0	0	0	0	0	0	0	0	0	0	0	1	0	0
LOC100288873	XR_078605	PREDICTED: Homo sapiens hypothetical LOC100288873 (LOC100288873),partial miscRNA.	1	1	0	0	0	0	0	0	0	0	1	0	0	0	0	0	0	0	0	0	0	0	0	0	0	0	0	0	0	0	0	0	0	0	0	0	0	0	1	0	0	0	0	0	0	0	0
LOC100291379	XM_002346515	PREDICTED: Homo sapiens similar to hCG2041452 (LOC100291379), mRNA.	1	1	0	0	0	0	0	0	0	0	0	0	0	0	0	0	0	0	0	0	1	0	0	0	0	0	0	0	0	0	0	0	0	0	0	0	0	0	0	0	0	0	0	0	0	0	0
LOC100291378	XM_002346388	PREDICTED: Homo sapiens hypothetical protein LOC100291378(LOC100291378), mRNA.	13	12	1	1	2	0	0	0	0	1	0	0	1	3	0	0	0	0	3	0	1	0	1	0	1	0	2	0	0	0	0	0	0	0	0	0	0	1	0	0	0	0	1	0	3	0	0
LOC100291375	XM_002347010	PREDICTED: Homo sapiens hypothetical protein LOC100291375(LOC100291375), mRNA.	2	1	1	0	0	0	1	0	0	0	0	0	0	0	0	0	0	0	0	0	1	0	0	0	0	0	0	0	0	0	0	1	0	0	0	0	0	0	0	0	0	0	0	0	0	0	0
LOC100291371	XM_002347640	PREDICTED: Homo sapiens similar to coiled-coil domain containing101 (LOC100291371), mRNA.	6	2	4	0	2	0	1	1	0	0	0	1	0	0	0	0	0	0	0	0	0	1	0	0	0	0	0	2	0	0	0	1	1	0	0	0	0	0	0	0	0	1	0	0	0	0	0
LOC100291370	XM_002347596	PREDICTED: Homo sapiens similar to ZNF668 protein (LOC100291370),mRNA.	4	3	1	0	3	0	0	0	0	0	0	0	0	0	0	0	0	0	0	0	1	0	0	0	0	0	2	1	0	0	0	0	0	0	0	0	0	0	0	0	0	0	0	0	0	0	0
LOC100291372	XM_002346805	PREDICTED: Homo sapiens similar to hCG2029702 (LOC100291372), mRNA.	3	3	0	0	2	0	0	0	0	0	0	0	0	0	0	0	0	0	0	0	1	0	0	0	0	0	2	0	0	0	0	0	0	0	0	0	0	0	0	0	0	0	0	0	0	0	0
LOC100293208	XM_002346086	PREDICTED: Homo sapiens hypothetical protein LOC100293208(LOC100293208), mRNA.	1	0	1	0	0	0	0	0	0	0	0	0	0	0	0	1	0	0	0	0	0	0	0	0	0	0	0	0	0	0	0	0	0	0	0	0	0	0	0	0	0	0	0	0	0	0	0
LOC646817	XM_937132	PREDICTED: Homo sapiens similar to SET translocation (LOC646817),mRNA.	4	1	3	0	0	0	0	0	0	0	0	1	1	0	0	0	0	0	2	0	0	0	0	0	0	0	0	0	0	0	0	0	0	0	0	0	0	0	0	0	0	1	1	0	0	0	0
TTC30A	NM_152275	Homo sapiens tetratricopeptide repeat domain 30A (TTC30A), mRNA.	28	18	10	0	2	1	0	1	0	3	1	0	0	0	0	0	1	0	0	0	15	4	0	0	0	0	2	0	0	1	0	0	0	1	0	0	0	3	0	1	0	0	0	0	0	0	0
TTC30B	NM_152517	Homo sapiens tetratricopeptide repeat domain 30B (TTC30B), mRNA.	10	7	3	1	2	1	0	0	0	0	1	0	0	0	0	0	1	0	0	0	3	1	0	0	1	0	2	0	0	1	0	0	0	0	0	0	0	0	0	1	0	0	0	0	0	0	0
TFAP4	NM_003223	Homo sapiens transcription factor AP-4 (activating enhancer bindingprotein 4) (TFAP4), mRNA.	7	3	4	0	2	0	0	0	0	1	0	0	0	1	2	0	0	1	0	0	0	0	0	0	0	0	1	1	0	0	0	0	0	0	0	0	0	1	0	0	0	0	0	0	1	0	0
LOC442609	XM_935540	PREDICTED: Homo sapiens similar to speedy homolog A, transcriptvariant 7 (LOC442609), mRNA.	2	2	0	0	0	0	0	0	0	0	0	0	0	0	0	0	0	1	0	0	1	0	0	0	0	0	0	0	0	0	0	0	0	0	0	0	0	0	0	0	0	0	0	0	0	0	0
SPTA1	NM_003126	Homo sapiens spectrin, alpha, erythrocytic 1 (elliptocytosis 2)(SPTA1), mRNA.	0	0	0	0	0	0	0	0	0	0	0	0	0	0	0	0	0	0	0	0	0	0	0	0	0	0	0	0	0	0	0	0	0	0	0	0	0	0	0	0	0	0	0	0	0	0	0
LOC100292556	XR_078903	PREDICTED: Homo sapiens hypothetical LOC100292556 (LOC100292556),miscRNA.	4	2	2	0	0	0	0	0	0	0	0	0	0	0	0	1	2	1	0	0	0	0	0	0	0	0	0	0	0	0	0	0	0	0	0	0	0	0	0	0	0	0	0	0	0	0	0
LOC100292553	XM_002344905	PREDICTED: Homo sapiens hypothetical protein LOC100292553(LOC100292553), mRNA.	8	6	2	0	5	0	0	0	0	0	0	0	0	0	0	0	0	0	0	0	1	2	0	0	0	0	5	0	0	0	0	0	0	0	0	0	0	0	0	0	0	0	0	0	0	0	0
CRYZL1	NM_145858	Homo sapiens crystallin, zeta (quinone reductase)-like 1 (CRYZL1),mRNA.	44	34	10	1	13	0	0	2	5	0	2	2	2	0	3	3	1	0	0	1	6	3	0	0	1	0	12	1	0	0	0	0	0	2	5	0	0	0	1	1	2	0	2	0	0	0	0
LOC100128370	XM_001718097	PREDICTED: Homo sapiens hypothetical LOC100128370 (LOC100128370),mRNA.	3	1	2	0	0	0	0	0	0	0	0	0	0	0	0	0	0	0	0	0	1	2	0	0	0	0	0	0	0	0	0	0	0	0	0	0	0	0	0	0	0	0	0	0	0	0	0
LOC100128372	XM_001724690	PREDICTED: Homo sapiens similar to hCG2040192 (LOC100128372), mRNA.	34	23	11	1	7	0	1	4	5	0	0	0	2	2	1	0	0	5	6	0	0	0	0	0	1	0	1	6	0	0	1	0	3	1	5	0	0	0	0	0	0	0	2	0	2	0	0
NAT8	NM_003960	Homo sapiens N-acetyltransferase 8 (GCN5-related, putative) (NAT8),mRNA.	7	5	2	0	1	0	1	0	0	0	2	2	0	0	0	0	0	1	0	0	0	0	0	0	0	0	1	0	0	0	1	0	0	0	0	0	0	0	0	2	2	0	0	0	0	0	0
NAT2	NM_000015	Homo sapiens N-acetyltransferase 2 (arylamine N-acetyltransferase)(NAT2), mRNA.	2	2	0	0	0	0	0	0	0	0	0	2	0	0	0	0	0	0	0	0	0	0	0	0	0	0	0	0	0	0	0	0	0	0	0	0	0	0	0	0	2	0	0	0	0	0	0
NAT1	NM_001160179, NM_000662	Homo sapiens N-acetyltransferase 1 (arylamine N-acetyltransferase)(NAT1), transcript variant 9, mRNA., Homo sapiens N-acetyltransferase 1 (arylamine N-acetyltransferase)(NAT1), transcript variant 5, mRNA.	1	1	0	0	0	0	0	0	1	0	0	0	0	0	0	0	0	0	0	0	0	0	0	0	0	0	0	0	0	0	0	0	0	0	1	0	0	0	0	0	0	0	0	0	0	0	0
NAT6	NM_012191	Homo sapiens N-acetyltransferase 6 (GCN5-related) (NAT6), mRNA.	9	4	5	0	1	0	0	1	0	0	1	0	0	0	0	3	0	0	0	0	0	3	0	0	0	0	1	0	0	0	0	0	1	0	0	0	0	0	1	0	0	0	0	0	0	0	0
LOC100289699	XM_002347031	PREDICTED: Homo sapiens hypothetical protein LOC100289699(LOC100289699), mRNA.	16	12	4	0	6	1	1	0	0	2	1	0	0	0	0	0	0	1	0	0	1	3	0	0	0	0	5	1	0	1	1	0	0	0	0	0	0	2	1	0	0	0	0	0	0	0	0
CCBL1	NM_001122672, NM_001122671, NM_004059	Homo sapiens cysteine conjugate-beta lyase, cytoplasmic (CCBL1),transcript variant 3, mRNA., Homo sapiens cysteine conjugate-beta lyase, cytoplasmic (CCBL1),transcript variant 2, mRNA., Homo sapiens cysteine conjugate-beta lyase, cytoplasmic (CCBL1),transcript variant 1, mRNA.	29	22	7	0	18	0	1	0	2	0	1	0	3	1	0	0	0	0	0	0	1	1	0	1	0	0	15	3	0	0	0	1	0	0	2	0	0	0	0	1	0	0	2	1	0	1	0
LOC646043	XM_001726269	PREDICTED: Homo sapiens hypothetical LOC646043 (LOC646043), mRNA.	2	1	1	0	0	0	0	1	0	0	0	0	0	0	0	0	0	1	0	0	0	0	0	0	0	0	0	0	0	0	0	0	1	0	0	0	0	0	0	0	0	0	0	0	0	0	0
LOC401588	NR_015378	Homo sapiens hypothetical LOC401588 (LOC401588), non-coding RNA.	13	12	1	0	7	0	0	0	0	0	0	0	1	0	0	0	0	3	0	0	0	2	0	0	0	0	7	0	0	0	0	0	0	0	0	0	0	0	0	0	0	0	1	0	0	0	0
LOC652346	XM_001716106	PREDICTED: Homo sapiens similar to PML protein (LOC652346), mRNA.	22	11	11	1	4	0	1	0	0	0	1	0	4	1	1	1	2	0	1	0	0	4	1	0	1	0	2	2	0	0	0	1	0	0	0	0	0	0	1	0	0	0	2	2	1	0	0
SIPA1L3	NM_015073	Homo sapiens signal-induced proliferation-associated 1 like 3(SIPA1L3), mRNA.	25	19	6	1	3	0	0	2	0	0	1	1	0	1	2	0	1	1	0	0	5	0	0	7	0	1	2	1	0	0	0	0	2	0	0	0	0	0	0	1	1	0	0	0	1	0	0
SLC35F4	NM_001080455	Homo sapiens solute carrier family 35, member F4 (SLC35F4), mRNA.	3	3	0	0	3	0	0	0	0	0	0	0	0	0	0	0	0	0	0	0	0	0	0	0	0	0	3	0	0	0	0	0	0	0	0	0	0	0	0	0	0	0	0	0	0	0	0
SLC35F1	NM_001029858	Homo sapiens solute carrier family 35, member F1 (SLC35F1), mRNA.	16	12	4	0	10	0	1	2	0	0	0	0	0	0	0	0	0	1	0	0	0	2	0	0	0	0	7	3	0	0	0	1	2	0	0	0	0	0	0	0	0	0	0	0	0	0	0
SLC35F3	NM_173508	Homo sapiens solute carrier family 35, member F3 (SLC35F3), mRNA.	3	2	1	0	2	0	0	0	0	0	0	0	0	0	0	0	0	0	0	0	0	1	0	0	0	0	2	0	0	0	0	0	0	0	0	0	0	0	0	0	0	0	0	0	0	0	0
SLC35F2	NM_017515	Homo sapiens solute carrier family 35, member F2 (SLC35F2), mRNA.	33	21	12	0	6	0	1	1	0	6	1	1	0	0	2	1	2	1	1	3	5	2	0	0	0	0	6	0	0	0	1	0	1	0	0	0	0	6	1	0	1	0	0	0	0	0	1
LOC400986	XM_001717763, XM_002348274	PREDICTED: Homo sapiens protein immuno-reactive with anti-PTHpolyclonal antibodies (LOC400986), mRNA., PREDICTED: Homo sapiens protein immuno-reactive with anti-PTHpolyclonal antibodies (LOC400986), mRNA.	31	25	6	0	9	0	0	0	1	0	0	11	0	0	0	0	0	1	0	0	3	2	0	4	0	0	8	1	0	0	0	0	0	0	1	0	0	0	0	0	11	0	0	0	0	0	0
LOC400987	XM_001717577	PREDICTED: Homo sapiens similar to UNCoordinated family member(unc-44) (LOC400987), mRNA.	3	3	0	0	1	0	0	0	1	0	0	1	0	0	0	0	0	0	0	0	0	0	0	0	0	0	1	0	0	0	0	0	0	0	1	0	0	0	0	0	1	0	0	0	0	0	0
LMAN1L	NM_021819	Homo sapiens lectin, mannose-binding, 1 like (LMAN1L), mRNA.	13	12	1	0	4	0	0	0	0	0	0	0	0	1	0	1	7	0	0	0	0	0	0	0	0	0	4	0	0	0	0	0	0	0	0	0	0	0	0	0	0	0	0	0	1	0	0
TSPAN19	NM_001100917	Homo sapiens tetraspanin 19 (TSPAN19), mRNA.	1	1	0	0	0	0	0	0	1	0	0	0	0	0	0	0	0	0	0	0	0	0	0	0	0	0	0	0	0	0	0	0	0	0	1	0	0	0	0	0	0	0	0	0	0	0	0
LOC653562	XR_037879, XR_017514	PREDICTED: Homo sapiens similar to solute carrier family 6 member 8(LOC653562), partial miscRNA., PREDICTED: Homo sapiens similar to solute carrier family 6 member 8(LOC653562), miscRNA.	3	2	1	0	0	0	1	0	0	0	0	0	0	0	0	0	0	0	0	0	2	0	0	0	0	0	0	0	0	0	0	1	0	0	0	0	0	0	0	0	0	0	0	0	0	0	0
TSPAN10	NM_031945	Homo sapiens tetraspanin 10 (TSPAN10), mRNA.	8	5	3	0	0	0	0	4	0	0	0	0	0	1	0	0	0	0	0	0	0	1	0	2	0	0	0	0	0	0	0	0	4	0	0	0	0	0	0	0	0	0	0	0	1	0	0
TSPAN11	NM_001080509	Homo sapiens tetraspanin 11 (TSPAN11), mRNA.	17	9	8	1	9	0	0	0	0	0	2	0	0	1	0	2	0	0	0	0	1	0	0	1	1	0	5	4	0	0	0	0	0	0	0	0	0	0	0	2	0	0	0	0	1	0	0
TSPAN15	NM_012339	Homo sapiens tetraspanin 15 (TSPAN15), mRNA.	18	8	10	1	2	1	3	0	0	0	1	0	0	4	1	0	0	1	0	0	0	3	1	0	1	0	0	2	1	0	0	3	0	0	0	0	0	0	0	1	0	0	0	0	4	0	0
TSPAN16	NM_012466	Homo sapiens tetraspanin 16 (TSPAN16), mRNA.	2	2	0	0	0	0	0	0	0	0	0	0	0	0	0	0	0	0	0	0	2	0	0	0	0	0	0	0	0	0	0	0	0	0	0	0	0	0	0	0	0	0	0	0	0	0	0
TSPAN17	NM_130465	Homo sapiens tetraspanin 17 (TSPAN17), transcript variant 2, mRNA.	14	7	7	1	0	0	1	4	0	0	0	0	1	0	0	1	0	1	3	0	0	2	0	0	0	1	0	0	0	0	0	1	4	0	0	0	0	0	0	0	0	0	0	1	0	0	0
LOC645534	XR_017038	PREDICTED: Homo sapiens similar to OS-4 protein (LOC645534),miscRNA.	1	1	0	0	0	0	0	0	0	0	0	0	0	0	0	0	0	1	0	0	0	0	0	0	0	0	0	0	0	0	0	0	0	0	0	0	0	0	0	0	0	0	0	0	0	0	0
LOC729342	XR_039176	PREDICTED: Homo sapiens similar to nucleophosmin 1 (LOC729342),miscRNA.	13	1	12	0	0	0	1	0	0	0	2	0	0	0	1	2	0	0	1	1	0	3	0	2	0	0	0	0	0	0	0	1	0	0	0	0	0	0	0	2	0	0	0	0	0	0	0
FOXF1	NM_001451	Homo sapiens forkhead box F1 (FOXF1), mRNA.	2	1	1	0	0	0	1	0	0	0	0	0	1	0	0	0	0	0	0	0	0	0	0	0	0	0	0	0	0	0	0	1	0	0	0	0	0	0	0	0	0	0	1	0	0	0	0
FOXF2	NM_001452	Homo sapiens forkhead box F2 (FOXF2), mRNA.	6	3	3	0	0	0	0	1	0	0	0	0	0	1	0	1	0	0	1	2	0	0	0	0	0	0	0	0	0	0	0	0	1	0	0	0	0	0	0	0	0	0	0	0	1	0	0
LOC729348	XR_015993	PREDICTED: Homo sapiens similar to CG32662-PA (LOC729348), miscRNA.	1	1	0	0	1	0	0	0	0	0	0	0	0	0	0	0	0	0	0	0	0	0	0	0	0	0	1	0	0	0	0	0	0	0	0	0	0	0	0	0	0	0	0	0	0	0	0
RBPJL	NM_014276	Homo sapiens recombination signal binding protein forimmunoglobulin kappa J region-like (RBPJL), mRNA.	2	2	0	0	0	0	0	0	0	0	0	0	0	0	0	2	0	0	0	0	0	0	0	0	0	0	0	0	0	0	0	0	0	0	0	0	0	0	0	0	0	0	0	0	0	0	0
TMUB1	NM_031434, NM_001136044	Homo sapiens transmembrane and ubiquitin-like domain containing 1(TMUB1), transcript variant 1, mRNA., Homo sapiens transmembrane and ubiquitin-like domain containing 1(TMUB1), transcript variant 2, mRNA.	21	15	6	0	8	0	0	1	0	0	0	1	1	2	2	0	0	3	0	1	2	0	0	0	0	0	5	3	0	0	0	0	1	0	0	0	0	0	0	0	1	0	0	1	2	0	0
TMUB2	NM_001076674, NM_177441, NM_024107	Homo sapiens transmembrane and ubiquitin-like domain containing 2(TMUB2), transcript variant 3, mRNA., Homo sapiens transmembrane and ubiquitin-like domain containing 2(TMUB2), transcript variant 2, mRNA., Homo sapiens transmembrane and ubiquitin-like domain containing 2(TMUB2), transcript variant 1, mRNA.	28	19	9	0	10	0	2	4	0	1	0	0	2	1	0	2	0	0	1	2	1	2	0	0	0	0	8	2	0	0	2	0	4	0	0	0	0	1	0	0	0	0	1	1	1	0	0
LOC100127937	XM_001725440	PREDICTED: Homo sapiens hypothetical LOC100127937 (LOC100127937),mRNA.	1	1	0	0	0	0	0	0	0	0	0	1	0	0	0	0	0	0	0	0	0	0	0	0	0	0	0	0	0	0	0	0	0	0	0	0	0	0	0	0	1	0	0	0	0	0	0
LOC100127930	XM_001719106	PREDICTED: Homo sapiens hypothetical LOC100127930 (LOC100127930),mRNA.	4	3	1	1	1	0	0	0	0	0	0	0	0	1	0	0	0	1	0	0	0	0	0	0	0	1	1	0	0	0	0	0	0	0	0	0	0	0	0	0	0	0	0	0	1	0	0
FLJ45983	NR_024256, NR_024255	Homo sapiens hypothetical LOC399717 (FLJ45983), transcript variant2, non-coding RNA., Homo sapiens hypothetical LOC399717 (FLJ45983), transcript variant1, non-coding RNA.	2	2	0	0	0	0	0	0	0	0	0	0	0	0	0	0	2	0	0	0	0	0	0	0	0	0	0	0	0	0	0	0	0	0	0	0	0	0	0	0	0	0	0	0	0	0	0
KIAA1644	NM_001099294	Homo sapiens KIAA1644 (KIAA1644), mRNA.	8	7	1	0	3	0	0	0	0	0	0	0	0	1	1	0	0	0	0	0	0	3	0	0	0	0	3	0	0	0	0	0	0	0	0	0	0	0	0	0	0	0	0	0	1	0	0
LOC100290848	XM_002346381	PREDICTED: Homo sapiens hypothetical protein LOC100290848(LOC100290848), mRNA.	11	11	0	1	8	0	0	0	0	0	0	0	0	0	0	0	0	0	0	0	0	2	0	0	1	0	8	0	0	0	0	0	0	0	0	0	0	0	0	0	0	0	0	0	0	0	0
LOC100240726	NR_026640	Homo sapiens makorin ring finger protein 1 pseudogene(LOC100240726), non-coding RNA.	0	0	0	0	0	0	0	0	0	0	0	0	0	0	0	0	0	0	0	0	0	0	0	0	0	0	0	0	0	0	0	0	0	0	0	0	0	0	0	0	0	0	0	0	0	0	0
LOC100290847	XR_079328	PREDICTED: Homo sapiens similar to heat shock 10kDa protein 1(LOC100290847), miscRNA.	1	0	1	0	0	0	0	0	0	0	0	0	0	0	0	0	0	1	0	0	0	0	0	0	0	0	0	0	0	0	0	0	0	0	0	0	0	0	0	0	0	0	0	0	0	0	0
LOC100290840	XM_002346728	PREDICTED: Homo sapiens similar to PL-5283 protein (LOC100290840),mRNA.	0	0	0	0	0	0	0	0	0	0	0	0	0	0	0	0	0	0	0	0	0	0	0	0	0	0	0	0	0	0	0	0	0	0	0	0	0	0	0	0	0	0	0	0	0	0	0
MMAA	NM_172250	Homo sapiens methylmalonic aciduria (cobalamin deficiency) cblAtype (MMAA), nuclear gene encoding mitochondrial protein, mRNA.	7	7	0	0	6	0	0	0	0	0	0	0	0	0	0	0	0	1	0	0	0	0	0	0	0	0	6	0	0	0	0	0	0	0	0	0	0	0	0	0	0	0	0	0	0	0	0
MMAB	NM_052845	Homo sapiens methylmalonic aciduria (cobalamin deficiency) cblBtype (MMAB), nuclear gene encoding mitochondrial protein, mRNA.	28	22	6	4	11	0	2	0	0	0	0	3	0	0	1	1	2	0	1	1	2	0	0	0	4	0	9	2	0	0	0	2	0	0	0	0	0	0	0	0	3	0	0	0	0	0	1
TYR	NM_000372	Homo sapiens tyrosinase (oculocutaneous albinism IA) (TYR), mRNA.	17	12	5	0	0	0	0	5	0	0	0	0	0	0	0	0	0	0	12	0	0	0	0	0	0	0	0	0	0	0	0	0	5	0	0	0	0	0	0	0	0	0	0	0	0	0	0
ALG3	NM_001006941, NM_005787, NR_024533, NR_024534	Homo sapiens asparagine-linked glycosylation 3, alpha-1,3-mannosyltransferase homolog (S. cerevisiae) (ALG3), transcriptvariant 4, mRNA., Homo sapiens asparagine-linked glycosylation 3, alpha-1,3-mannosyltransferase homolog (S. cerevisiae) (ALG3), transcriptvariant 1, mRNA., Homo sapiens asparagine-linked glycosylation 3, alpha-1,3-mannosyltransferase homolog (S. cerevisiae) (ALG3), transcriptvar…	23	11	12	0	9	0	2	0	0	0	1	0	1	2	0	1	1	0	2	0	0	3	0	1	0	0	4	5	0	0	0	2	0	0	0	0	0	0	1	0	0	0	1	0	1	1	0
ALG1	NM_019109	Homo sapiens asparagine-linked glycosylation 1,beta-1,4-mannosyltransferase homolog (S. cerevisiae) (ALG1), mRNA.	36	28	8	0	17	1	1	1	0	0	5	1	0	1	2	2	2	1	0	0	2	0	0	0	0	0	16	1	1	0	0	1	1	0	0	0	0	0	3	2	0	1	0	0	1	0	0
ALG6	NM_013339	Homo sapiens asparagine-linked glycosylation 6,alpha-1,3-glucosyltransferase homolog (S. cerevisiae) (ALG6), mRNA.	37	31	6	0	12	0	0	0	4	0	2	1	0	1	0	1	1	1	3	0	6	4	0	1	0	0	12	0	0	0	0	0	0	0	4	0	0	0	1	1	1	0	0	0	0	1	0
PDXP	NM_020315	Homo sapiens pyridoxal (pyridoxine, vitamin B6) phosphatase (PDXP),mRNA.	14	12	2	1	2	0	1	1	0	0	0	0	0	0	0	3	0	2	1	0	2	1	0	0	0	1	2	0	0	0	1	0	1	0	0	0	0	0	0	0	0	0	0	0	0	0	0
LOC649873	XR_037842	PREDICTED: Homo sapiens similar to peptidylprolyl isomerase A(LOC649873), miscRNA.	1	1	0	0	0	0	0	0	0	0	0	0	0	0	0	0	0	0	0	0	0	1	0	0	0	0	0	0	0	0	0	0	0	0	0	0	0	0	0	0	0	0	0	0	0	0	0
KIAA1683	NM_001145304, NM_001145305, NM_025249	Homo sapiens KIAA1683 (KIAA1683), transcript variant 1, mRNA., Homo sapiens KIAA1683 (KIAA1683), transcript variant 3, mRNA., Homo sapiens KIAA1683 (KIAA1683), transcript variant 2, mRNA.	108	99	9	0	2	2	0	0	0	0	0	0	0	0	0	5	0	0	2	1	95	1	0	0	0	0	1	1	0	2	0	0	0	0	0	0	0	0	0	0	0	0	0	0	0	0	0
KIAA1324L	NM_152748, NM_001142749, NR_030672	Homo sapiens KIAA1324-like (KIAA1324L), transcript variant 2, mRNA., Homo sapiens KIAA1324-like (KIAA1324L), transcript variant 1, mRNA., Homo sapiens KIAA1324-like (KIAA1324L), transcript variant 3,non-coding RNA.	31	25	6	0	14	0	0	2	0	4	0	0	4	1	0	1	0	1	0	0	4	0	0	0	0	0	12	2	0	0	0	0	2	0	0	0	0	4	0	0	0	0	4	0	1	0	0
HAR1B	NR_003245	Homo sapiens highly accelerated region 1B (non-protein coding)(HAR1B), non-coding RNA.	2	2	0	0	1	0	0	0	0	0	0	0	0	0	0	0	0	0	0	0	1	0	0	0	0	0	1	0	0	0	0	0	0	0	0	0	0	0	0	0	0	0	0	0	0	0	0
HAR1A	NR_003244	Homo sapiens highly accelerated region 1A (non-protein coding)(HAR1A), non-coding RNA.	1	0	1	0	1	0	0	0	0	0	0	0	0	0	0	0	0	0	0	0	0	0	0	0	0	0	0	1	0	0	0	0	0	0	0	0	0	0	0	0	0	0	0	0	0	0	0
MAGEL2	NM_019066	Homo sapiens MAGE-like 2 (MAGEL2), mRNA.	3	2	1	0	1	0	0	1	0	0	0	0	0	1	0	0	0	0	0	0	0	0	0	0	0	0	0	1	0	0	0	0	1	0	0	0	0	0	0	0	0	0	0	0	1	0	0
INSL3	NM_005543	Homo sapiens insulin-like 3 (Leydig cell) (INSL3), mRNA.	2	2	0	0	0	0	0	1	0	0	0	0	0	0	0	0	0	0	0	0	1	0	0	0	0	0	0	0	0	0	0	0	1	0	0	0	0	0	0	0	0	0	0	0	0	0	0
KIAA0114	NR_024031	Homo sapiens KIAA0114 (KIAA0114), non-coding RNA.	30	19	11	3	3	0	1	3	3	0	0	8	0	0	2	5	0	1	0	0	1	0	0	0	1	2	3	0	0	0	1	0	3	0	3	0	0	0	0	0	8	0	0	0	0	0	0
RDM1	NR_027996, NM_001034836	Homo sapiens RAD52 motif 1 (RDM1), transcript variant 9,transcribed RNA., Homo sapiens RAD52 motif 1 (RDM1), transcript variant 2, mRNA.	1	1	0	0	0	0	0	0	0	0	0	0	0	0	0	0	0	0	0	0	1	0	0	0	0	0	0	0	0	0	0	0	0	0	0	0	0	0	0	0	0	0	0	0	0	0	0
MGC14436	NR_026661, NR_026662	Homo sapiens hypothetical LOC84983 (MGC14436), transcript variant1, non-coding RNA., Homo sapiens hypothetical LOC84983 (MGC14436), transcript variant2, non-coding RNA.	2	1	1	0	2	0	0	0	0	0	0	0	0	0	0	0	0	0	0	0	0	0	0	0	0	0	1	1	0	0	0	0	0	0	0	0	0	0	0	0	0	0	0	0	0	0	0
CLUL1	NM_199167, NM_014410	Homo sapiens clusterin-like 1 (retinal) (CLUL1), transcript variant2, mRNA., Homo sapiens clusterin-like 1 (retinal) (CLUL1), transcript variant1, mRNA.	19	19	0	0	0	0	0	12	0	0	1	0	0	0	0	0	0	6	0	0	0	0	0	0	0	0	0	0	0	0	0	0	12	0	0	0	0	0	1	0	0	0	0	0	0	0	0
PDX1	NM_000209	Homo sapiens pancreatic and duodenal homeobox 1 (PDX1), mRNA.	2	0	2	0	0	0	0	0	0	0	0	0	0	0	0	2	0	0	0	0	0	0	0	0	0	0	0	0	0	0	0	0	0	0	0	0	0	0	0	0	0	0	0	0	0	0	0
INMT	NM_006774	Homo sapiens indolethylamine N-methyltransferase (INMT), mRNA.	7	7	0	1	2	0	0	0	0	0	0	0	2	1	0	0	0	0	0	0	0	1	0	0	1	0	2	0	0	0	0	0	0	0	0	0	0	0	0	0	0	0	2	0	1	0	0
LOC100131320	XM_001722766	PREDICTED: Homo sapiens hypothetical protein LOC100131320,transcript variant 1 (LOC100131320), mRNA.	3	3	0	0	3	0	0	0	0	0	0	0	0	0	0	0	0	0	0	0	0	0	0	0	0	0	3	0	0	0	0	0	0	0	0	0	0	0	0	0	0	0	0	0	0	0	0
LOC100131326	XM_001719705	PREDICTED: Homo sapiens hypothetical LOC100131326 (LOC100131326),mRNA.	19	18	1	1	4	0	1	3	0	0	5	0	0	1	0	0	0	1	3	0	0	0	0	0	1	0	4	0	0	0	1	0	2	1	0	0	0	0	5	0	0	0	0	0	1	0	0
LOC388588	NM_001163724	Homo sapiens hypothetical protein LOC388588 (LOC388588), mRNA.	1	1	0	0	0	0	0	0	0	0	0	1	0	0	0	0	0	0	0	0	0	0	0	0	0	0	0	0	0	0	0	0	0	0	0	0	0	0	0	0	1	0	0	0	0	0	0
ADAP1	NM_006869	Homo sapiens ArfGAP with dual PH domains 1 (ADAP1), mRNA.	35	29	6	0	25	1	0	0	0	0	2	1	0	1	1	0	1	0	0	0	1	1	0	1	0	0	24	1	0	1	0	0	0	0	0	0	0	0	1	1	0	1	0	0	1	0	0
ADAP2	NM_018404	Homo sapiens ArfGAP with dual PH domains 2 (ADAP2), mRNA.	14	8	6	0	4	4	0	0	0	0	0	0	0	0	2	0	0	0	0	0	0	2	2	0	0	0	2	2	3	1	0	0	0	0	0	0	0	0	0	0	0	0	0	0	0	0	0
KLHL10	NM_152467	Homo sapiens kelch-like 10 (Drosophila) (KLHL10), mRNA.	101	100	1	0	2	0	0	0	0	0	1	0	0	0	0	0	1	0	0	0	97	0	0	0	0	0	2	0	0	0	0	0	0	0	0	0	0	0	0	1	0	0	0	0	0	0	0
KLHL11	NM_018143	Homo sapiens kelch-like 11 (Drosophila) (KLHL11), mRNA.	9	8	1	0	4	0	0	0	0	0	0	0	0	0	0	0	0	1	1	0	3	0	0	0	0	0	4	0	0	0	0	0	0	0	0	0	0	0	0	0	0	0	0	0	0	0	0
KLHL14	NM_020805	Homo sapiens kelch-like 14 (Drosophila) (KLHL14), mRNA.	10	4	6	0	2	0	0	0	0	0	1	0	0	0	2	0	0	0	0	0	0	4	0	1	0	0	2	0	0	0	0	0	0	0	0	0	0	0	1	0	0	0	0	0	0	0	0
KLHL15	NM_030624	Homo sapiens kelch-like 15 (Drosophila) (KLHL15), mRNA.	21	14	7	0	9	0	1	0	0	0	1	0	0	1	1	0	0	0	0	1	4	3	0	0	0	0	6	3	0	0	0	1	0	0	0	0	0	0	0	1	0	0	0	0	1	0	0
KLHL17	NM_198317	Homo sapiens kelch-like 17 (Drosophila) (KLHL17), mRNA.	15	12	3	0	4	1	0	7	0	0	1	0	0	0	0	0	0	0	0	0	0	2	0	0	0	0	4	0	0	1	0	0	7	0	0	0	0	0	1	0	0	0	0	0	0	0	0
KLHL18	NM_025010	Homo sapiens kelch-like 18 (Drosophila) (KLHL18), mRNA.	44	39	5	1	18	0	0	4	0	1	3	0	1	0	0	0	0	8	0	0	0	3	1	4	0	1	16	2	0	0	0	0	4	0	0	0	1	0	3	0	0	0	1	0	0	0	0
SNORA80	NR_002996	Homo sapiens small nucleolar RNA, H/ACA box 80 (SNORA80), smallnucleolar RNA.	3	3	0	0	1	0	0	0	0	0	0	2	0	0	0	0	0	0	0	0	0	0	0	0	0	0	1	0	0	0	0	0	0	0	0	0	0	0	0	0	2	0	0	0	0	0	0
C2orf82	NM_206895	Homo sapiens chromosome 2 open reading frame 82 (C2orf82), mRNA.	3	2	1	0	2	0	1	0	0	0	0	0	0	0	0	0	0	0	0	0	0	0	0	0	0	0	2	0	0	0	0	1	0	0	0	0	0	0	0	0	0	0	0	0	0	0	0
C7orf61	NM_001004323	Homo sapiens chromosome 7 open reading frame 61 (C7orf61), mRNA.	4	2	2	0	0	0	0	0	0	0	0	0	0	0	1	0	0	0	0	0	3	0	0	0	0	0	0	0	0	0	0	0	0	0	0	0	0	0	0	0	0	0	0	0	0	0	0
GABPB2	NM_144618	Homo sapiens GA binding protein transcription factor, beta subunit2 (GABPB2), mRNA.	17	12	5	1	2	0	0	0	0	0	1	0	0	0	0	3	0	2	0	0	5	1	0	2	1	0	2	0	0	0	0	0	0	0	0	0	0	0	0	1	0	0	0	0	0	0	0
LOC100287515	XM_002343887	PREDICTED: Homo sapiens similar to zinc finger protein 26 (KOX 20)(LOC100287515), mRNA.	11	5	6	1	3	0	0	0	0	0	1	0	0	0	0	2	0	0	1	0	1	2	0	0	0	1	3	0	0	0	0	0	0	0	0	0	0	0	0	1	0	0	0	0	0	0	0
LOC100131580	XM_001715434	PREDICTED: Homo sapiens similar to hCG2042489 (LOC100131580), mRNA.	2	2	0	0	2	0	0	0	0	0	0	0	0	0	0	0	0	0	0	0	0	0	0	0	0	0	2	0	0	0	0	0	0	0	0	0	0	0	0	0	0	0	0	0	0	0	0
LOC100131582	XR_079358	PREDICTED: Homo sapiens hypothetical protein LOC100131582(LOC100131582), miscRNA.	5	4	1	0	2	0	0	0	0	0	0	0	0	1	0	0	0	0	0	0	2	0	0	0	0	0	1	1	0	0	0	0	0	0	0	0	0	0	0	0	0	0	0	0	1	0	0
IER2	NM_004907	Homo sapiens immediate early response 2 (IER2), mRNA.	20	12	8	0	3	0	2	2	0	0	0	3	0	0	4	1	1	0	3	0	0	1	0	0	0	0	0	3	0	0	1	1	2	0	0	0	0	0	0	0	3	0	0	0	0	0	2
LOC100130982	XM_001715107	PREDICTED: Homo sapiens hypothetical LOC100130982 (LOC100130982),mRNA.	5	5	0	0	1	0	0	1	0	0	0	0	0	2	0	0	0	0	0	0	1	0	0	0	0	0	1	0	0	0	0	0	1	0	0	0	0	0	0	0	0	0	0	0	2	0	0
C19orf75	NM_173635	Homo sapiens chromosome 19 open reading frame 75 (C19orf75), mRNA.	10	10	0	0	0	0	0	1	0	0	0	0	0	0	0	0	0	0	0	0	9	0	0	0	0	0	0	0	0	0	0	0	1	0	0	0	0	0	0	0	0	0	0	0	0	0	0
LOC100130987	NR_024469	Homo sapiens similar to hCG1815675 (LOC100130987), non-coding RNA.	6	6	0	0	3	0	0	0	0	0	1	0	0	0	0	0	0	0	0	0	2	0	0	0	0	0	3	0	0	0	0	0	0	0	0	0	0	0	1	0	0	0	0	0	0	0	0
SLN	NM_003063	Homo sapiens sarcolipin (SLN), mRNA.	60	58	2	0	0	0	0	1	0	0	0	0	0	1	0	0	0	58	0	0	0	0	0	0	0	0	0	0	0	0	0	0	1	0	0	0	0	0	0	0	0	0	0	0	1	0	0
SLK	NM_014720	Homo sapiens STE20-like kinase (yeast) (SLK), mRNA.	34	29	5	0	4	0	1	0	1	0	1	2	1	1	0	5	0	6	1	1	5	3	0	2	0	0	4	0	0	0	0	1	0	0	1	0	0	0	1	0	2	0	1	0	1	0	0
PHYH	NM_001037537, NM_006214	Homo sapiens phytanoyl-CoA 2-hydroxylase (PHYH), transcript variant2, mRNA., Homo sapiens phytanoyl-CoA 2-hydroxylase (PHYH), transcript variant1, mRNA.	32	23	9	2	2	0	2	4	1	0	1	4	0	2	0	3	0	4	2	0	0	3	0	2	2	0	1	1	0	0	2	0	4	0	1	0	0	0	0	1	4	0	0	0	2	0	0
NOTCH4	NM_004557	Homo sapiens Notch homolog 4 (Drosophila) (NOTCH4), mRNA.	26	23	3	1	13	0	0	0	0	0	2	0	3	2	1	0	1	0	1	0	2	0	0	0	1	0	13	0	0	0	0	0	0	0	0	0	0	0	1	1	0	0	3	0	1	1	0
PHGR1	NM_001145643	Homo sapiens proline/histidine/glycine-rich 1 (PHGR1), mRNA.	5	5	0	0	1	0	4	0	0	0	0	0	0	0	0	0	0	0	0	0	0	0	0	0	0	0	1	0	0	0	4	0	0	0	0	0	0	0	0	0	0	0	0	0	0	0	0
ZNF658	NM_033160	Homo sapiens zinc finger protein 658 (ZNF658), mRNA.	19	14	5	0	8	0	0	0	0	1	0	0	3	0	0	0	0	1	1	2	2	1	0	0	0	0	8	0	0	0	0	0	0	0	0	0	0	1	0	0	0	0	3	0	0	0	0
TCTEX1D2	NM_152773	Homo sapiens Tctex1 domain containing 2 (TCTEX1D2), mRNA.	6	1	5	0	0	0	0	0	0	1	0	0	0	0	0	1	0	1	0	0	1	1	0	1	0	0	0	0	0	0	0	0	0	0	0	0	0	1	0	0	0	0	0	0	0	0	0
TCTEX1D1	NM_152665	Homo sapiens Tctex1 domain containing 1 (TCTEX1D1), mRNA.	6	5	1	0	3	0	0	0	0	0	0	2	0	0	0	0	0	0	1	0	0	0	0	0	0	0	3	0	0	0	0	0	0	0	0	0	0	0	0	0	2	0	0	0	0	0	0
ZNF653	NM_138783	Homo sapiens zinc finger protein 653 (ZNF653), mRNA.	5	4	1	0	2	0	0	0	0	0	0	0	0	0	1	0	0	0	0	0	2	0	0	0	0	0	2	0	0	0	0	0	0	0	0	0	0	0	0	0	0	0	0	0	0	0	0
LOC100286906	XM_002346956	PREDICTED: Homo sapiens hypothetical protein LOC100286906(LOC100286906), mRNA.	3	3	0	0	3	0	0	0	0	0	0	0	0	0	0	0	0	0	0	0	0	0	0	0	0	0	3	0	0	0	0	0	0	0	0	0	0	0	0	0	0	0	0	0	0	0	0
N4BP2L1	NM_052818, NM_001079691	Homo sapiens NEDD4 binding protein 2-like 1 (N4BP2L1), transcriptvariant 1, mRNA., Homo sapiens NEDD4 binding protein 2-like 1 (N4BP2L1), transcriptvariant 2, mRNA.	10	7	3	0	1	0	0	0	0	0	0	2	1	1	0	0	1	0	0	0	1	2	0	1	0	0	1	0	0	0	0	0	0	0	0	0	0	0	0	0	1	1	1	0	1	0	0
RAPGEF5	NM_012294	Homo sapiens Rap guanine nucleotide exchange factor (GEF) 5(RAPGEF5), mRNA.	47	44	3	3	38	0	1	0	0	1	1	0	0	0	0	0	0	0	0	0	2	0	0	1	3	0	38	0	0	0	0	1	0	0	0	0	0	1	0	1	0	0	0	0	0	0	0
RAPGEF6	NM_001164387, NM_001164388, NM_001164389, NM_016340	Homo sapiens Rap guanine nucleotide exchange factor (GEF) 6(RAPGEF6), transcript variant 3, mRNA., Homo sapiens Rap guanine nucleotide exchange factor (GEF) 6(RAPGEF6), transcript variant 4, mRNA., Homo sapiens Rap guanine nucleotide exchange factor (GEF) 6(RAPGEF6), transcript variant 5, mRNA., Homo sapiens Rap guanine nucleotide exchange factor (GEF) 6(RAPGEF6), transcript variant 2, mRNA.	25	22	3	1	7	0	1	1	1	0	1	2	2	0	0	1	0	0	0	0	3	3	0	2	0	1	7	0	0	0	0	1	1	0	1	0	0	0	1	0	2	0	2	0	0	0	0
RAPGEF2	NM_014247	Homo sapiens Rap guanine nucleotide exchange factor (GEF) 2(RAPGEF2), mRNA.	39	31	8	3	12	0	0	6	0	0	2	1	0	0	0	7	0	4	0	0	1	1	1	1	3	0	11	1	0	0	0	0	6	0	0	0	0	0	1	1	1	0	0	0	0	0	0
ZNF384	NM_133476, NM_001135734, NM_001039916, NM_001039918, NM_001039920	Homo sapiens zinc finger protein 384 (ZNF384), transcript variant2, mRNA., Homo sapiens zinc finger protein 384 (ZNF384), transcript variant7, mRNA., Homo sapiens zinc finger protein 384 (ZNF384), transcript variant1, mRNA., Homo sapiens zinc finger protein 384 (ZNF384), transcript variant4, mRNA., Homo sapiens zinc finger protein 384 (ZNF384), transcript variant6, mRNA.	39	29	10	2	11	1	1	0	0	0	0	1	0	0	1	1	0	6	1	2	6	5	1	0	2	0	10	1	0	1	0	1	0	0	0	0	0	0	0	0	1	0	0	0	0	0	0
ZNF383	NM_152604	Homo sapiens zinc finger protein 383 (ZNF383), mRNA.	7	6	1	0	1	0	0	0	0	0	0	0	1	0	0	0	0	2	0	0	2	0	0	1	0	0	1	0	0	0	0	0	0	0	0	0	0	0	0	0	0	0	1	0	0	0	0
ZNF382	NM_032825	Homo sapiens zinc finger protein 382 (ZNF382), mRNA.	5	5	0	0	1	0	0	0	1	0	0	1	0	0	0	0	0	0	1	0	0	1	0	0	0	0	1	0	0	0	0	0	0	0	1	0	0	0	0	0	1	0	0	0	0	0	0
LOC100287052	XM_002346614	PREDICTED: Homo sapiens hypothetical protein LOC100287052(LOC100287052), mRNA.	5	4	1	0	2	0	0	0	0	0	0	0	0	0	0	0	1	0	0	0	1	1	0	0	0	0	2	0	0	0	0	0	0	0	0	0	0	0	0	0	0	0	0	0	0	0	0
LOC100287051	XM_002347911	PREDICTED: Homo sapiens hypothetical protein LOC100287051(LOC100287051), mRNA.	21	9	12	0	2	0	2	2	0	0	0	0	2	1	5	1	1	0	2	0	0	2	0	1	0	0	2	0	0	0	0	2	2	0	0	0	0	0	0	0	0	0	1	1	1	0	0
LOC100287050	XM_002346470	PREDICTED: Homo sapiens hypothetical protein LOC100287050(LOC100287050), mRNA.	1	1	0	0	0	0	0	0	0	0	0	0	0	0	0	0	0	0	0	0	1	0	0	0	0	0	0	0	0	0	0	0	0	0	0	0	0	0	0	0	0	0	0	0	0	0	0
ZNF389	NM_001145129	Homo sapiens zinc finger protein 389 (ZNF389), mRNA.	3	3	0	0	3	0	0	0	0	0	0	0	0	0	0	0	0	0	0	0	0	0	0	0	0	0	3	0	0	0	0	0	0	0	0	0	0	0	0	0	0	0	0	0	0	0	0
LOC100287054	XM_002348018	PREDICTED: Homo sapiens hypothetical protein LOC100287054(LOC100287054), mRNA.	2	2	0	0	0	1	0	1	0	0	0	0	0	0	0	0	0	0	0	0	0	0	0	0	0	0	0	0	1	0	0	0	1	0	0	0	0	0	0	0	0	0	0	0	0	0	0
SNRPD3	NM_004175	Homo sapiens small nuclear ribonucleoprotein D3 polypeptide 18kDa(SNRPD3), mRNA.	35	20	15	0	6	0	2	2	0	1	0	2	2	1	5	2	0	3	1	0	1	3	0	4	0	0	5	1	0	0	0	2	2	0	0	0	1	0	0	0	2	0	2	0	1	0	0
SNRPD1	NM_006938	Homo sapiens small nuclear ribonucleoprotein D1 polypeptide 16kDa(SNRPD1), mRNA.	36	25	11	1	2	0	3	1	6	0	0	7	0	2	0	1	0	3	1	1	1	3	2	2	0	1	2	0	0	0	1	2	1	0	5	1	0	0	0	0	7	0	0	0	0	2	0
ZNF397OS	NM_001112734, NM_001166012	Homo sapiens zinc finger protein 397 opposite strand (ZNF397OS),mRNA., Homo sapiens zinc finger protein 397 opposite strand (ZNF397OS),mRNA.	31	27	4	0	12	1	0	2	1	2	0	0	0	2	1	0	1	1	0	0	3	4	0	1	0	0	12	0	0	1	0	0	2	0	1	0	0	2	0	0	0	0	0	0	2	0	1
GLDN	NM_181789	Homo sapiens gliomedin (GLDN), mRNA.	22	19	3	0	20	0	0	0	0	0	1	0	0	0	0	0	0	0	0	0	0	1	0	0	0	0	19	1	0	0	0	0	0	0	0	0	0	0	0	1	0	0	0	0	0	0	0
GLDC	NM_000170	Homo sapiens glycine dehydrogenase (decarboxylating) (GLDC), mRNA.	22	21	1	1	4	0	0	0	0	0	1	7	0	0	0	0	0	1	4	0	4	0	0	0	1	0	4	0	0	0	0	0	0	0	0	0	0	0	1	0	7	0	0	0	0	0	0
PC	NM_022172, NM_000920, NM_001040716	Homo sapiens pyruvate carboxylase (PC), nuclear gene encodingmitochondrial protein, transcript variant 2, mRNA., Homo sapiens pyruvate carboxylase (PC), nuclear gene encodingmitochondrial protein, transcript variant 1, mRNA., Homo sapiens pyruvate carboxylase (PC), nuclear gene encodingmitochondrial protein, transcript variant 3, mRNA.	15	9	6	0	6	0	0	2	0	0	0	0	1	3	0	0	0	0	1	0	1	1	0	0	0	0	1	5	0	0	0	0	2	0	0	0	0	0	0	0	0	0	1	0	3	0	0
DHRS11	NM_024308	Homo sapiens dehydrogenase/reductase (SDR family) member 11(DHRS11), mRNA.	9	7	2	0	2	1	0	0	0	0	0	1	0	0	0	1	0	2	1	0	0	1	0	0	0	0	2	0	0	1	0	0	0	0	0	0	0	0	0	0	1	0	0	0	0	0	0
DHRS12	NM_024705, NM_001031719	Homo sapiens dehydrogenase/reductase (SDR family) member 12(DHRS12), transcript variant 2, mRNA., Homo sapiens dehydrogenase/reductase (SDR family) member 12(DHRS12), transcript variant 1, mRNA.	18	12	6	1	6	0	0	3	0	0	0	0	0	0	0	2	0	0	0	1	2	3	0	0	1	0	5	1	0	0	0	0	3	0	0	0	0	0	0	0	0	0	0	0	0	0	0
DHRS13	NM_144683	Homo sapiens dehydrogenase/reductase (SDR family) member 13(DHRS13), mRNA.	11	5	6	0	6	0	0	1	0	0	0	0	0	0	0	3	0	0	0	0	0	1	0	0	0	0	4	2	0	0	0	0	1	0	0	0	0	0	0	0	0	0	0	0	0	0	0
GPR89C	NM_001097616	Homo sapiens G protein-coupled receptor 89C (GPR89C), mRNA.	0	0	0	0	0	0	0	0	0	0	0	0	0	0	0	0	0	0	0	0	0	0	0	0	0	0	0	0	0	0	0	0	0	0	0	0	0	0	0	0	0	0	0	0	0	0	0
CAPS2	NM_032606	Homo sapiens calcyphosine 2 (CAPS2), mRNA.	11	8	3	0	4	0	0	0	0	1	0	0	2	0	0	0	0	0	0	0	2	2	0	0	0	0	3	1	0	0	0	0	0	0	0	0	1	0	0	0	0	0	2	0	0	0	0
NBPF20	NM_001037675	Homo sapiens neuroblastoma breakpoint family, member 20 (NBPF20),mRNA.	20	18	2	0	7	0	0	2	0	2	0	0	0	0	0	0	0	0	0	0	8	1	0	0	0	0	7	0	0	0	0	0	2	0	0	0	0	2	0	0	0	0	0	0	0	0	0
MARK4	NM_031417	Homo sapiens MAP/microtubule affinity-regulating kinase 4 (MARK4),mRNA.	23	18	5	0	10	0	0	2	0	0	1	0	1	1	2	1	0	0	0	1	2	1	0	1	0	0	9	1	0	0	0	0	2	0	0	0	0	0	1	0	0	0	1	0	1	0	0
STOX1	NM_152709, NM_001130160, NM_001130161	Homo sapiens storkhead box 1 (STOX1), transcript variant 1, mRNA., Homo sapiens storkhead box 1 (STOX1), transcript variant 4, mRNA., Homo sapiens storkhead box 1 (STOX1), transcript variant 2, mRNA.	13	10	3	0	5	0	0	1	0	0	0	0	0	0	1	0	2	0	1	0	1	1	0	1	0	0	5	0	0	0	0	0	1	0	0	0	0	0	0	0	0	0	0	0	0	0	0
MARK1	NM_018650	Homo sapiens MAP/microtubule affinity-regulating kinase 1 (MARK1),mRNA.	25	20	5	0	18	0	0	0	0	1	0	0	0	0	0	1	0	0	1	0	2	2	0	0	0	0	17	1	0	0	0	0	0	0	0	0	0	1	0	0	0	0	0	0	0	0	0
MARK2	NM_017490, NM_004954	Homo sapiens MAP/microtubule affinity-regulating kinase 2 (MARK2),transcript variant 1, mRNA., Homo sapiens MAP/microtubule affinity-regulating kinase 2 (MARK2),transcript variant 3, mRNA.	21	12	9	0	8	2	1	0	0	2	1	1	0	1	1	0	0	0	0	0	2	2	0	0	0	0	6	2	0	2	1	0	0	0	0	0	0	2	0	1	1	0	0	0	1	0	0
TPD52L3	NM_033516, NM_001001875, NM_001001874	Homo sapiens tumor protein D52-like 3 (TPD52L3), transcript variant1, mRNA., Homo sapiens tumor protein D52-like 3 (TPD52L3), transcript variant3, mRNA., Homo sapiens tumor protein D52-like 3 (TPD52L3), transcript variant2, mRNA.	35	35	0	0	0	0	0	0	0	0	0	0	0	0	0	0	0	0	0	0	35	0	0	0	0	0	0	0	0	0	0	0	0	0	0	0	0	0	0	0	0	0	0	0	0	0	0
LOC728694	XM_001132904	PREDICTED: Homo sapiens hypothetical LOC728694 (LOC728694), mRNA.	1	1	0	0	1	0	0	0	0	0	0	0	0	0	0	0	0	0	0	0	0	0	0	0	0	0	1	0	0	0	0	0	0	0	0	0	0	0	0	0	0	0	0	0	0	0	0
CA5BP	NR_026551	Homo sapiens carbonic anhydrase VB pseudogene (CA5BP), non-codingRNA.	3	3	0	0	0	0	0	0	0	0	0	0	0	0	0	0	0	1	0	0	0	2	0	0	0	0	0	0	0	0	0	0	0	0	0	0	0	0	0	0	0	0	0	0	0	0	0
CAPSL	NM_144647, NM_001042625	Homo sapiens calcyphosine-like (CAPSL), transcript variant 1, mRNA., Homo sapiens calcyphosine-like (CAPSL), transcript variant 2, mRNA.	5	4	1	0	0	0	0	0	4	0	0	0	0	0	0	0	0	0	0	0	0	1	0	0	0	0	0	0	0	0	0	0	0	0	4	0	0	0	0	0	0	0	0	0	0	0	0
ACTR3C	NM_001164459	Homo sapiens ARP3 actin-related protein 3 homolog C (yeast)(ACTR3C), transcript variant 2, mRNA.	3	3	0	0	0	0	0	0	0	0	0	0	0	2	0	0	1	0	0	0	0	0	0	0	0	0	0	0	0	0	0	0	0	0	0	0	0	0	0	0	0	0	0	0	2	0	0
ACTR3B	NM_020445, NM_001040135	Homo sapiens ARP3 actin-related protein 3 homolog B (yeast)(ACTR3B), transcript variant 1, mRNA., Homo sapiens ARP3 actin-related protein 3 homolog B (yeast)(ACTR3B), transcript variant 2, mRNA.	18	15	3	0	14	0	0	1	0	0	0	0	0	0	0	2	0	0	0	0	0	1	0	0	0	0	14	0	0	0	0	0	1	0	0	0	0	0	0	0	0	0	0	0	0	0	0
WDR17	NM_181265	Homo sapiens WD repeat domain 17 (WDR17), transcript variant 2,mRNA.	15	12	3	0	3	0	0	2	0	0	0	1	0	2	0	3	1	1	0	0	2	0	0	0	0	0	3	0	0	0	0	0	2	0	0	0	0	0	0	0	1	0	0	0	2	0	0
WDR16	NM_001080556, NM_145054	Homo sapiens WD repeat domain 16 (WDR16), transcript variant 3,mRNA., Homo sapiens WD repeat domain 16 (WDR16), transcript variant 2,mRNA.	18	16	2	0	7	0	0	0	2	0	0	0	1	0	1	0	0	0	0	0	5	2	0	0	0	0	7	0	0	0	0	0	0	0	2	0	0	0	0	0	0	0	1	0	0	0	1
WDR18	NM_024100	Homo sapiens WD repeat domain 18 (WDR18), mRNA.	26	10	16	1	3	0	4	4	1	0	2	0	0	0	0	2	0	1	2	1	0	5	0	0	0	1	0	3	0	0	0	4	4	0	1	0	0	0	0	2	0	0	0	0	0	0	0
USP9Y	NM_004654	Homo sapiens ubiquitin specific peptidase 9, Y-linked (USP9Y),mRNA.	20	17	3	0	5	0	0	2	2	2	0	1	1	2	0	0	1	1	0	1	2	0	0	0	0	0	5	0	0	0	0	0	2	0	2	0	2	0	0	0	0	1	1	0	2	0	0
ZFP41	NM_173832	Homo sapiens zinc finger protein 41 homolog (mouse) (ZFP41), mRNA.	32	24	8	0	15	0	2	0	0	2	3	0	0	2	1	0	0	0	0	1	2	2	0	2	0	0	13	2	0	0	0	2	0	0	0	0	0	2	3	0	0	0	0	0	2	0	0
ZFP42	NM_174900	Homo sapiens zinc finger protein 42 homolog (mouse) (ZFP42), mRNA.	0	0	0	0	0	0	0	0	0	0	0	0	0	0	0	0	0	0	0	0	0	0	0	0	0	0	0	0	0	0	0	0	0	0	0	0	0	0	0	0	0	0	0	0	0	0	0
LOC728034	XM_001714057	PREDICTED: Homo sapiens similar to BMS1-like, ribosome assemblyprotein (yeast) (LOC728034), mRNA.	1	1	0	0	0	0	0	0	0	0	0	0	0	0	0	0	0	1	0	0	0	0	0	0	0	0	0	0	0	0	0	0	0	0	0	0	0	0	0	0	0	0	0	0	0	0	0
MYADML2	NM_001145113	Homo sapiens myeloid-associated differentiation marker-like 2(MYADML2), mRNA.	1	1	0	0	0	0	0	0	0	0	0	0	0	0	0	0	0	1	0	0	0	0	0	0	0	0	0	0	0	0	0	0	0	0	0	0	0	0	0	0	0	0	0	0	0	0	0
LOC100290924	XM_002346938	PREDICTED: Homo sapiens hypothetical protein LOC100290924(LOC100290924), mRNA.	6	5	1	0	1	0	0	0	2	0	0	0	0	0	0	2	0	0	0	0	0	0	0	1	0	0	0	1	0	0	0	0	0	0	2	0	0	0	0	0	0	0	0	0	0	0	0
FKBP9L	NR_027339, NR_027340, NR_027342	Homo sapiens FK506 binding protein 9-like (FKBP9L), transcriptvariant 1, non-coding RNA., Homo sapiens FK506 binding protein 9-like (FKBP9L), transcriptvariant 2, non-coding RNA., Homo sapiens FK506 binding protein 9-like (FKBP9L), transcriptvariant 3, non-coding RNA.	7	4	3	1	2	1	0	0	0	0	1	0	0	0	1	0	0	1	0	0	0	0	0	0	1	0	2	0	0	1	0	0	0	0	0	0	0	0	0	1	0	0	0	0	0	0	0
LDLRAD1	NM_001010978	Homo sapiens low density lipoprotein receptor class A domaincontaining 1 (LDLRAD1), mRNA.	1	1	0	0	0	0	0	0	1	0	0	0	0	0	0	0	0	0	0	0	0	0	0	0	0	0	0	0	0	0	0	0	0	0	1	0	0	0	0	0	0	0	0	0	0	0	0
LDLRAD3	NM_174902	Homo sapiens low density lipoprotein receptor class A domaincontaining 3 (LDLRAD3), mRNA.	27	23	4	0	16	0	2	0	0	0	1	0	0	1	1	0	0	3	0	0	2	0	1	0	0	0	16	0	0	0	0	2	0	0	0	0	0	0	0	1	0	0	0	0	1	0	1
HPCA	NM_002143	Homo sapiens hippocalcin (HPCA), mRNA.	13	10	3	0	9	0	0	1	0	0	0	0	0	0	0	3	0	0	0	0	0	0	0	0	0	0	9	0	0	0	0	0	1	0	0	0	0	0	0	0	0	0	0	0	0	0	0
LOC100128760	XR_039073	PREDICTED: Homo sapiens similar to protein argininemethyltransferase 1 (LOC100128760), miscRNA.	6	5	1	0	1	0	0	0	0	0	0	0	0	0	0	0	0	0	0	0	4	1	0	0	0	0	1	0	0	0	0	0	0	0	0	0	0	0	0	0	0	0	0	0	0	0	0
DEFB132	NM_207469	Homo sapiens defensin, beta 132 (DEFB132), mRNA.	3	3	0	0	0	0	0	0	0	0	0	0	0	0	0	0	0	0	0	0	3	0	0	0	0	0	0	0	0	0	0	0	0	0	0	0	0	0	0	0	0	0	0	0	0	0	0
DPY19L2P4	NR_003551	Homo sapiens dpy-19-like 2 pseudogene 4 (C. elegans) (DPY19L2P4),non-coding RNA.	6	5	1	0	1	0	0	0	0	0	1	0	0	0	0	0	0	0	0	0	4	0	0	0	0	0	1	0	0	0	0	0	0	0	0	0	0	0	0	1	0	0	0	0	0	0	0
LOC100293817	XM_002345602	PREDICTED: Homo sapiens similar to hCG1811893 (LOC100293817), mRNA.	1	1	0	0	1	0	0	0	0	0	0	0	0	0	0	0	0	0	0	0	0	0	0	0	0	0	1	0	0	0	0	0	0	0	0	0	0	0	0	0	0	0	0	0	0	0	0
CRCP	NM_001142414, NM_001040648, NM_001040647, NR_024548, NM_014478	Homo sapiens CGRP receptor component (CRCP), transcript variant 4,mRNA., Homo sapiens CGRP receptor component (CRCP), transcript variant 3,mRNA., Homo sapiens CGRP receptor component (CRCP), transcript variant 2,mRNA., Homo sapiens CGRP receptor component (CRCP), transcript variant 5,transcribed RNA., Homo sapiens CGRP receptor component (CRCP), transcript variant 1,mRNA.	36	24	12	1	8	0	1	0	4	0	2	5	0	0	2	0	1	1	2	1	1	6	1	0	1	0	4	4	0	0	0	1	0	0	4	0	0	0	1	1	4	1	0	0	0	0	0
LOC100293812	XM_002345971	PREDICTED: Homo sapiens hypothetical protein LOC100293812(LOC100293812), mRNA.	0	0	0	0	0	0	0	0	0	0	0	0	0	0	0	0	0	0	0	0	0	0	0	0	0	0	0	0	0	0	0	0	0	0	0	0	0	0	0	0	0	0	0	0	0	0	0
DPY19L2P1	NR_002833	Homo sapiens dpy-19-like 2 pseudogene 1 (C. elegans) (DPY19L2P1),non-coding RNA.	6	6	0	1	1	0	0	0	0	0	0	0	0	0	0	0	0	4	0	0	0	0	0	0	1	0	1	0	0	0	0	0	0	0	0	0	0	0	0	0	0	0	0	0	0	0	0
DPY19L2P2	NR_027768, NR_003561	Homo sapiens dpy-19-like 2 pseudogene 2 (C. elegans) (DPY19L2P2),transcript variant 1, non-coding RNA., Homo sapiens dpy-19-like 2 pseudogene 2 (C. elegans) (DPY19L2P2),transcript variant 2, non-coding RNA.	57	54	3	0	3	0	0	1	0	0	2	0	0	1	0	0	1	0	0	0	48	1	0	0	0	0	2	1	0	0	0	0	1	0	0	0	0	0	0	2	0	0	0	0	1	0	0
KCTD14	NM_023930	Homo sapiens potassium channel tetramerisation domain containing 14(KCTD14), mRNA.	8	4	4	2	1	0	0	0	0	0	0	0	1	0	4	0	0	0	0	0	0	0	0	0	2	0	1	0	0	0	0	0	0	0	0	0	0	0	0	0	0	0	1	0	0	0	0
KCTD19	NM_001100915	Homo sapiens potassium channel tetramerisation domain containing 19(KCTD19), mRNA.	34	34	0	0	0	0	0	0	0	0	0	0	0	0	0	0	0	0	0	0	34	0	0	0	0	0	0	0	0	0	0	0	0	0	0	0	0	0	0	0	0	0	0	0	0	0	0
KCTD18	NM_152387	Homo sapiens potassium channel tetramerisation domain containing 18(KCTD18), mRNA.	21	16	5	0	7	0	0	1	2	1	0	1	0	1	0	0	0	0	0	0	2	3	2	1	0	0	7	0	0	0	0	0	1	0	2	0	0	1	0	0	1	0	0	0	1	0	0
KIAA1409	NM_020818	Homo sapiens KIAA1409 (KIAA1409), mRNA.	25	22	3	0	20	1	0	0	0	0	2	0	0	1	0	0	0	0	0	0	1	0	0	0	0	0	20	0	0	1	0	0	0	0	0	0	0	0	0	2	0	0	0	0	1	0	0
KIAA1407	NM_020817	Homo sapiens KIAA1407 (KIAA1407), mRNA.	16	11	5	0	3	0	0	0	1	0	1	3	0	0	0	0	0	1	0	1	1	5	0	0	0	0	3	0	0	0	0	0	0	0	1	0	0	0	0	1	3	0	0	0	0	0	0
SLC25A35	NM_201520	Homo sapiens solute carrier family 25, member 35 (SLC25A35), mRNA.	23	12	11	0	3	0	0	1	2	0	0	0	0	0	0	0	0	0	4	0	2	9	2	0	0	0	1	2	0	0	0	0	1	0	2	0	0	0	0	0	0	0	0	0	0	0	0
SLC25A34	NM_207348	Homo sapiens solute carrier family 25, member 34 (SLC25A34), mRNA.	5	4	1	0	0	0	0	0	0	0	0	0	1	0	0	0	0	4	0	0	0	0	0	0	0	0	0	0	0	0	0	0	0	0	0	0	0	0	0	0	0	0	0	1	0	0	0
SLC25A31	NM_031291	Homo sapiens solute carrier family 25 (mitochondrial carrier;adenine nucleotide translocator), member 31 (SLC25A31), nucleargene encoding mitochondrial protein, mRNA.	4	4	0	0	0	0	0	0	0	0	0	0	0	0	0	0	0	0	0	0	4	0	0	0	0	0	0	0	0	0	0	0	0	0	0	0	0	0	0	0	0	0	0	0	0	0	0
SLC25A30	NM_001010875	Homo sapiens solute carrier family 25, member 30 (SLC25A30), mRNA.	22	17	5	0	7	0	1	0	0	0	0	0	2	0	0	1	0	0	1	2	3	4	0	1	0	0	7	0	0	0	1	0	0	0	0	0	0	0	0	0	0	0	2	0	0	0	0
SLC25A33	NM_032315	Homo sapiens solute carrier family 25, member 33 (SLC25A33), mRNA.	7	6	1	0	3	0	0	1	0	0	1	0	0	2	0	0	0	0	0	0	0	0	0	0	0	0	3	0	0	0	0	0	1	0	0	0	0	0	0	1	0	0	0	0	2	0	0
GPBAR1	NM_001077191, NM_170699	Homo sapiens G protein-coupled bile acid receptor 1 (GPBAR1),transcript variant 1, mRNA., Homo sapiens G protein-coupled bile acid receptor 1 (GPBAR1),transcript variant 3, mRNA.	2	1	1	0	1	0	0	0	0	0	0	0	0	0	0	0	0	0	1	0	0	0	0	0	0	0	0	1	0	0	0	0	0	0	0	0	0	0	0	0	0	0	0	0	0	0	0
LOC642236	XR_079063	PREDICTED: Homo sapiens similar to FRG1 protein (FSHD region gene 1protein) (LOC642236), miscRNA.	1	1	0	0	0	0	0	1	0	0	0	0	0	0	0	0	0	0	0	0	0	0	0	0	0	0	0	0	0	0	0	0	1	0	0	0	0	0	0	0	0	0	0	0	0	0	0
IGSF10	NM_178822	Homo sapiens immunoglobulin superfamily, member 10 (IGSF10), mRNA.	27	27	0	0	0	0	0	1	0	0	0	0	0	0	0	0	0	0	0	0	26	0	0	0	0	0	0	0	0	0	0	0	1	0	0	0	0	0	0	0	0	0	0	0	0	0	0
IGSF11	NM_001015887, NM_152538	Homo sapiens immunoglobulin superfamily, member 11 (IGSF11),transcript variant 2, mRNA., Homo sapiens immunoglobulin superfamily, member 11 (IGSF11),transcript variant 1, mRNA.	39	34	5	1	19	0	0	0	0	0	0	0	0	3	0	0	0	0	5	0	11	0	0	0	1	0	17	2	0	0	0	0	0	0	0	0	0	0	0	0	0	0	0	0	3	0	0
FAM102B	NM_001010883	Homo sapiens family with sequence similarity 102, member B(FAM102B), mRNA.	17	10	7	0	4	0	0	2	0	0	0	0	0	1	3	1	0	2	2	0	0	1	0	1	0	0	4	0	0	0	0	0	2	0	0	0	0	0	0	0	0	0	0	0	1	0	0
RIMKLA	NM_173642	Homo sapiens ribosomal modification protein rimK-like family memberA (RIMKLA), mRNA.	19	16	3	0	13	0	0	4	0	0	0	0	0	0	0	0	1	1	0	0	0	0	0	0	0	0	13	0	0	0	0	0	2	2	0	0	0	0	0	0	0	0	0	0	0	0	0
RIMKLB	NM_020734	Homo sapiens ribosomal modification protein rimK-like family memberB (RIMKLB), mRNA.	46	39	7	1	15	2	0	3	1	1	2	0	0	0	2	1	0	6	0	0	6	6	0	0	0	1	15	0	2	0	0	0	3	0	1	0	0	1	1	1	0	0	0	0	0	0	1
PGBD3	NM_170753	Homo sapiens piggyBac transposable element derived 3 (PGBD3), mRNA.	2	2	0	0	1	1	0	0	0	0	0	0	0	0	0	0	0	0	0	0	0	0	0	0	0	0	1	0	1	0	0	0	0	0	0	0	0	0	0	0	0	0	0	0	0	0	0
OSTCL	NR_028496	Homo sapiens oligosaccharyltransferase complex subunit-like(OSTCL), non-coding RNA.	0	0	0	0	0	0	0	0	0	0	0	0	0	0	0	0	0	0	0	0	0	0	0	0	0	0	0	0	0	0	0	0	0	0	0	0	0	0	0	0	0	0	0	0	0	0	0
AIF1	NM_032955, NM_004847, NM_001623	Homo sapiens allograft inflammatory factor 1 (AIF1), transcriptvariant 1, mRNA., Homo sapiens allograft inflammatory factor 1 (AIF1), transcriptvariant 2, mRNA., Homo sapiens allograft inflammatory factor 1 (AIF1), transcriptvariant 3, mRNA.	25	13	12	4	2	0	0	3	0	0	0	2	2	0	4	1	0	3	1	0	0	3	0	0	0	4	0	2	0	0	0	0	3	0	0	0	0	0	0	0	2	0	2	0	0	0	0
HUS1B	NM_148959	Homo sapiens HUS1 checkpoint homolog b (S. pombe) (HUS1B), mRNA.	2	0	2	0	0	0	0	0	0	0	0	0	0	0	0	0	0	0	0	2	0	0	0	0	0	0	0	0	0	0	0	0	0	0	0	0	0	0	0	0	0	0	0	0	0	0	0
TMEM86B	NM_173804	Homo sapiens transmembrane protein 86B (TMEM86B), mRNA.	4	2	2	0	0	0	0	0	0	0	0	0	0	0	0	2	0	0	0	0	0	2	0	0	0	0	0	0	0	0	0	0	0	0	0	0	0	0	0	0	0	0	0	0	0	0	0
LGALS13	NM_013268	Homo sapiens lectin, galactoside-binding, soluble, 13 (LGALS13),mRNA.	0	0	0	0	0	0	0	0	0	0	0	0	0	0	0	0	0	0	0	0	0	0	0	0	0	0	0	0	0	0	0	0	0	0	0	0	0	0	0	0	0	0	0	0	0	0	0
LGALS12	NM_001142536, NM_001142535, NM_001142537, NM_033101	Homo sapiens lectin, galactoside-binding, soluble, 12 (LGALS12),transcript variant 3, mRNA., Homo sapiens lectin, galactoside-binding, soluble, 12 (LGALS12),transcript variant 1, mRNA., Homo sapiens lectin, galactoside-binding, soluble, 12 (LGALS12),transcript variant 4, mRNA., Homo sapiens lectin, galactoside-binding, soluble, 12 (LGALS12),transcript variant 2, mRNA.	5	3	2	0	3	0	0	0	0	0	0	0	0	0	0	0	0	0	0	1	0	0	1	0	0	0	3	0	0	0	0	0	0	0	0	0	0	0	0	0	0	0	0	0	0	0	0
LGALS14	NM_020129, NM_203471	Homo sapiens lectin, galactoside-binding, soluble, 14 (LGALS14),transcript variant 1, mRNA., Homo sapiens lectin, galactoside-binding, soluble, 14 (LGALS14),transcript variant 2, mRNA.	0	0	0	0	0	0	0	0	0	0	0	0	0	0	0	0	0	0	0	0	0	0	0	0	0	0	0	0	0	0	0	0	0	0	0	0	0	0	0	0	0	0	0	0	0	0	0
UGT1A7	NM_019077	Homo sapiens UDP glucuronosyltransferase 1 family, polypeptide A7(UGT1A7), mRNA.	21	3	18	0	0	0	0	0	0	21	0	0	0	0	0	0	0	0	0	0	0	0	0	0	0	0	0	0	0	0	0	0	0	0	0	0	3	18	0	0	0	0	0	0	0	0	0
LOC644173	XR_039995	PREDICTED: Homo sapiens hypothetical LOC644173 (LOC644173),miscRNA.	1	1	0	0	0	0	0	0	0	0	0	0	0	0	0	0	0	1	0	0	0	0	0	0	0	0	0	0	0	0	0	0	0	0	0	0	0	0	0	0	0	0	0	0	0	0	0
LOC644172	NR_026901	Homo sapiens mitogen-activated protein kinase 8 interacting protein1 pseudogene (LOC644172), non-coding RNA.	2	1	1	0	1	0	0	0	0	0	0	0	0	0	0	0	0	0	0	0	1	0	0	0	0	0	0	1	0	0	0	0	0	0	0	0	0	0	0	0	0	0	0	0	0	0	0
PGPEP1	NM_017712	Homo sapiens pyroglutamyl-peptidase I (PGPEP1), mRNA.	27	19	8	1	12	1	0	1	0	0	3	1	1	0	0	0	0	5	0	0	0	2	0	0	1	0	7	5	0	1	0	0	1	0	0	0	0	0	2	1	1	0	1	0	0	0	0
IRAK1BP1	NM_001010844	Homo sapiens interleukin-1 receptor-associated kinase 1 bindingprotein 1 (IRAK1BP1), mRNA.	5	3	2	0	3	0	0	0	0	0	0	0	0	0	1	1	0	0	0	0	0	0	0	0	0	0	3	0	0	0	0	0	0	0	0	0	0	0	0	0	0	0	0	0	0	0	0
C1orf175	NM_001039464, NR_026782	Homo sapiens chromosome 1 open reading frame 175 (C1orf175),transcript variant 1, mRNA., Homo sapiens chromosome 1 open reading frame 175 (C1orf175),transcript variant 2, transcribed RNA.	79	77	2	0	2	0	0	0	0	0	0	1	0	0	0	1	1	1	0	0	72	1	0	0	0	0	2	0	0	0	0	0	0	0	0	0	0	0	0	0	1	0	0	0	0	0	0
C1orf174	NM_207356	Homo sapiens chromosome 1 open reading frame 174 (C1orf174), mRNA.	15	11	4	0	4	0	0	1	2	2	0	0	0	0	0	1	0	1	0	0	0	4	0	0	0	0	4	0	0	0	0	0	1	0	2	0	0	2	0	0	0	0	0	0	0	0	0
C1orf177	NM_152607	Homo sapiens chromosome 1 open reading frame 177 (C1orf177),transcript variant 1, mRNA.	4	4	0	0	0	0	1	0	0	0	0	0	0	0	0	0	0	0	0	0	3	0	0	0	0	0	0	0	0	0	1	0	0	0	0	0	0	0	0	0	0	0	0	0	0	0	0
C1orf170	NR_027693	Homo sapiens chromosome 1 open reading frame 170 (C1orf170),non-coding RNA.	9	8	1	0	1	0	0	0	0	2	0	0	0	0	0	0	0	4	0	0	1	1	0	0	0	0	1	0	0	0	0	0	0	0	0	0	2	0	0	0	0	0	0	0	0	0	0
C1orf173	NM_001002912	Homo sapiens chromosome 1 open reading frame 173 (C1orf173), mRNA.	26	20	6	0	6	3	0	1	0	0	0	0	0	0	0	0	0	1	0	0	12	3	0	0	0	0	6	0	0	3	0	0	1	0	0	0	0	0	0	0	0	0	0	0	0	0	0
C1orf172	NM_152365	Homo sapiens chromosome 1 open reading frame 172 (C1orf172), mRNA.	10	5	5	0	0	1	1	0	1	0	3	0	0	0	0	0	0	0	0	3	0	1	0	0	0	0	0	0	1	0	0	1	0	0	1	0	0	0	3	0	0	0	0	0	0	0	0
LOC100291507	XM_002347325	PREDICTED: Homo sapiens hypothetical protein LOC100291507(LOC100291507), mRNA.	11	0	11	0	0	0	1	1	0	0	1	0	0	0	0	2	0	0	0	3	0	2	0	1	0	0	0	0	0	0	0	1	0	1	0	0	0	0	0	1	0	0	0	0	0	0	0
LOC100291504	XM_002348291	PREDICTED: Homo sapiens hypothetical protein LOC100291504(LOC100291504), mRNA.	3	0	3	0	0	0	0	0	0	0	0	0	0	0	2	0	0	0	1	0	0	0	0	0	0	0	0	0	0	0	0	0	0	0	0	0	0	0	0	0	0	0	0	0	0	0	0
LOC100291505	XM_002347131	PREDICTED: Homo sapiens hypothetical protein LOC100291505(LOC100291505), mRNA.	1	1	0	0	0	0	0	1	0	0	0	0	0	0	0	0	0	0	0	0	0	0	0	0	0	0	0	0	0	0	0	0	1	0	0	0	0	0	0	0	0	0	0	0	0	0	0
LOC100290679	XM_002347793	PREDICTED: Homo sapiens hypothetical protein LOC100290679(LOC100290679), mRNA.	15	12	3	2	4	0	1	0	0	0	0	5	0	0	0	1	0	1	1	0	0	0	0	0	1	1	4	0	0	0	1	0	0	0	0	0	0	0	0	0	4	1	0	0	0	0	0
LOC100290671	XM_002347058	PREDICTED: Homo sapiens similar to proprotein convertasesubtilisin/kexin type 5 (LOC100290671), mRNA.	1	0	1	0	0	0	0	0	0	1	0	0	0	0	0	0	0	0	0	0	0	0	0	0	0	0	0	0	0	0	0	0	0	0	0	0	0	1	0	0	0	0	0	0	0	0	0
LOC100290670	XM_002347034	PREDICTED: Homo sapiens hypothetical protein LOC100290670(LOC100290670), mRNA.	9	2	7	2	0	0	0	1	1	0	1	0	0	1	0	1	0	0	0	2	0	0	0	0	0	2	0	0	0	0	0	0	0	1	0	1	0	0	0	1	0	0	0	0	1	0	0
GPC1	NM_002081	Homo sapiens glypican 1 (GPC1), mRNA.	37	25	12	0	10	0	0	1	0	3	0	0	1	2	1	3	0	10	3	0	2	1	0	0	0	0	4	6	0	0	0	0	1	0	0	0	1	2	0	0	0	0	1	0	2	0	0
GPC2	NM_152742	Homo sapiens glypican 2 (GPC2), mRNA.	3	1	2	1	2	0	0	0	0	0	0	0	0	0	0	0	0	0	0	0	0	0	0	0	0	1	1	1	0	0	0	0	0	0	0	0	0	0	0	0	0	0	0	0	0	0	0
GPC5	NM_004466	Homo sapiens glypican 5 (GPC5), mRNA.	10	9	1	1	3	0	0	0	0	0	1	3	0	0	0	0	0	0	0	0	2	0	0	0	0	1	3	0	0	0	0	0	0	0	0	0	0	0	1	0	3	0	0	0	0	0	0
GPC6	NM_005708	Homo sapiens glypican 6 (GPC6), mRNA.	27	20	7	1	9	0	0	0	0	0	3	2	0	0	1	0	0	5	2	1	3	0	0	0	1	0	6	3	0	0	0	0	0	0	0	0	0	0	2	1	2	0	0	0	0	0	1
SNTN	NM_001080537	Homo sapiens sentan, cilia apical structure protein (SNTN), mRNA.	30	28	2	0	0	0	0	0	26	0	0	0	0	1	1	0	1	0	0	0	0	1	0	0	0	0	0	0	0	0	0	0	0	0	26	0	0	0	0	0	0	0	0	0	1	0	0
KIAA1984	NM_001039374	Homo sapiens KIAA1984 (KIAA1984), mRNA.	16	12	4	0	8	0	0	0	0	0	3	1	0	0	0	1	1	1	0	0	1	0	0	0	0	0	8	0	0	0	0	0	0	0	0	0	0	0	1	2	0	1	0	0	0	0	0
ANKDD1A	NM_182703	Homo sapiens ankyrin repeat and death domain containing 1A(ANKDD1A), mRNA.	5	1	4	0	0	0	0	2	0	0	1	0	0	1	0	1	0	0	0	0	0	0	0	0	0	0	0	0	0	0	0	0	0	2	0	0	0	0	0	1	0	0	0	0	1	0	0
ANKDD1B	XM_001715633	PREDICTED: Homo sapiens ankyrin repeat and death domain containing1B (ANKDD1B), mRNA.	1	1	0	0	1	0	0	0	0	0	0	0	0	0	0	0	0	0	0	0	0	0	0	0	0	0	1	0	0	0	0	0	0	0	0	0	0	0	0	0	0	0	0	0	0	0	0
GSC2	NM_005315	Homo sapiens goosecoid homeobox 2 (GSC2), mRNA.	1	1	0	0	0	0	0	0	0	0	0	0	0	0	0	0	0	0	0	0	1	0	0	0	0	0	0	0	0	0	0	0	0	0	0	0	0	0	0	0	0	0	0	0	0	0	0
LOC100292748	XM_002344963	PREDICTED: Homo sapiens hypothetical protein LOC100292748(LOC100292748), mRNA.	1	1	0	0	1	0	0	0	0	0	0	0	0	0	0	0	0	0	0	0	0	0	0	0	0	0	1	0	0	0	0	0	0	0	0	0	0	0	0	0	0	0	0	0	0	0	0
LOC100131871	XM_002344309, XM_001716967	PREDICTED: Homo sapiens similar to hCG1779533 (LOC100131871), mRNA., PREDICTED: Homo sapiens similar to hCG1779533 (LOC100131871), mRNA.	3	3	0	0	0	0	0	0	0	0	0	0	0	0	0	0	0	0	0	0	3	0	0	0	0	0	0	0	0	0	0	0	0	0	0	0	0	0	0	0	0	0	0	0	0	0	0
NXF2B	NM_001099686	Homo sapiens nuclear RNA export factor 2B (NXF2B), mRNA.	11	9	2	0	1	0	0	0	0	0	1	0	0	0	0	0	0	0	0	0	8	1	0	0	0	0	1	0	0	0	0	0	0	0	0	0	0	0	0	1	0	0	0	0	0	0	0
LOC652554	XM_942053	PREDICTED: Homo sapiens similar to piwi like homolog 2 (LOC652554),mRNA.	3	3	0	0	0	0	0	0	0	0	0	0	0	0	0	0	0	1	0	0	2	0	0	0	0	0	0	0	0	0	0	0	0	0	0	0	0	0	0	0	0	0	0	0	0	0	0
EDC3	NM_025083, NM_001142443, NM_001142444	Homo sapiens enhancer of mRNA decapping 3 homolog (S. cerevisiae)(EDC3), transcript variant 3, mRNA., Homo sapiens enhancer of mRNA decapping 3 homolog (S. cerevisiae)(EDC3), transcript variant 1, mRNA., Homo sapiens enhancer of mRNA decapping 3 homolog (S. cerevisiae)(EDC3), transcript variant 2, mRNA.	31	23	8	0	8	1	0	0	0	0	2	0	0	1	0	0	0	5	3	1	8	2	0	0	0	0	5	3	0	1	0	0	0	0	0	0	0	0	1	1	0	0	0	0	1	0	0
LOC729461	XM_001130329	PREDICTED: Homo sapiens hypothetical LOC729461 (LOC729461), mRNA.	5	5	0	0	0	0	0	0	0	0	0	0	0	0	0	0	0	0	0	0	5	0	0	0	0	0	0	0	0	0	0	0	0	0	0	0	0	0	0	0	0	0	0	0	0	0	0
ATXN3L	NM_001135995	Homo sapiens ataxin 3-like (ATXN3L), mRNA.	2	2	0	0	0	0	0	0	0	0	0	0	0	0	0	0	0	0	0	0	2	0	0	0	0	0	0	0	0	0	0	0	0	0	0	0	0	0	0	0	0	0	0	0	0	0	0
LOC731605	XM_001732887	PREDICTED: Homo sapiens similar to BCL2-associated transcriptionfactor 1 (LOC731605), mRNA.	9	9	0	0	0	0	0	0	0	0	0	4	0	0	1	1	0	1	1	0	0	0	0	1	0	0	0	0	0	0	0	0	0	0	0	0	0	0	0	0	4	0	0	0	0	0	1
LOC731602	XR_037376	PREDICTED: Homo sapiens similar to methyltransferase 11 domaincontaining 1 (LOC731602), miscRNA.	19	15	4	0	7	0	0	2	1	1	0	0	0	2	0	0	0	2	1	0	1	2	0	0	0	0	7	0	0	0	0	0	2	0	1	0	0	1	0	0	0	0	0	0	2	0	0
ANAPC1	NM_022662	Homo sapiens anaphase promoting complex subunit 1 (ANAPC1), mRNA.	23	16	7	2	7	0	1	0	0	0	3	1	2	0	1	0	0	0	1	0	3	0	1	1	1	1	6	1	0	0	1	0	0	0	0	0	0	0	1	2	0	1	2	0	0	0	0
ANAPC2	NM_013366	Homo sapiens anaphase promoting complex subunit 2 (ANAPC2), mRNA.	8	6	2	0	4	0	0	2	0	0	0	0	0	0	0	0	0	0	0	0	0	1	1	0	0	0	3	1	0	0	0	0	2	0	0	0	0	0	0	0	0	0	0	0	0	0	0
NMI	NM_004688	Homo sapiens N-myc (and STAT) interactor (NMI), mRNA.	27	15	12	1	4	0	2	0	1	0	2	1	1	0	5	1	0	2	1	1	0	3	0	2	1	0	2	2	0	0	1	1	0	0	1	0	0	0	1	1	1	0	1	0	0	0	1
LOC100293591	XM_002344999	PREDICTED: Homo sapiens hypothetical protein LOC100293591(LOC100293591), mRNA.	32	32	0	0	32	0	0	0	0	0	0	0	0	0	0	0	0	0	0	0	0	0	0	0	0	0	32	0	0	0	0	0	0	0	0	0	0	0	0	0	0	0	0	0	0	0	0
LOC100293590	XM_002346049	PREDICTED: Homo sapiens similar to hCG2039504 (LOC100293590), mRNA.	2	2	0	0	0	0	0	0	1	0	0	0	0	0	0	0	0	0	0	1	0	0	0	0	0	0	0	0	0	0	0	0	0	0	1	0	0	0	0	0	0	0	0	0	0	0	0
C6orf182	NM_173830, NM_001083535	Homo sapiens chromosome 6 open reading frame 182 (C6orf182),transcript variant 2, mRNA., Homo sapiens chromosome 6 open reading frame 182 (C6orf182),transcript variant 1, mRNA.	17	12	5	0	4	0	0	0	0	0	1	2	1	1	0	3	0	0	0	0	4	1	0	0	0	0	4	0	0	0	0	0	0	0	0	0	0	0	0	1	2	0	0	1	1	0	0
MYLK4	NM_001012418	Homo sapiens myosin light chain kinase family, member 4 (MYLK4),mRNA.	9	7	2	0	6	0	0	0	0	0	0	0	0	0	0	0	0	1	0	0	0	2	0	0	0	0	6	0	0	0	0	0	0	0	0	0	0	0	0	0	0	0	0	0	0	0	0
MYLK2	NM_033118	Homo sapiens myosin light chain kinase 2 (MYLK2), mRNA.	10	10	0	0	1	0	0	0	0	0	0	0	0	0	0	0	0	9	0	0	0	0	0	0	0	0	1	0	0	0	0	0	0	0	0	0	0	0	0	0	0	0	0	0	0	0	0
MYLK3	NM_182493	Homo sapiens myosin light chain kinase 3 (MYLK3), mRNA.	10	10	0	0	2	0	0	0	0	2	0	0	0	0	0	0	0	2	0	0	4	0	0	0	0	0	2	0	0	0	0	0	0	0	0	0	2	0	0	0	0	0	0	0	0	0	0
PQLC3	NM_152391	Homo sapiens PQ loop repeat containing 3 (PQLC3), mRNA.	33	23	10	1	6	1	1	1	0	0	0	0	0	0	3	2	1	1	5	2	3	3	3	0	1	0	6	0	0	1	1	0	1	0	0	0	0	0	0	0	0	0	0	0	0	0	1
LOXHD1	NM_144612, NM_001145473, NM_001145472	Homo sapiens lipoxygenase homology domains 1 (LOXHD1), transcriptvariant 1, mRNA., Homo sapiens lipoxygenase homology domains 1 (LOXHD1), transcriptvariant 3, mRNA., Homo sapiens lipoxygenase homology domains 1 (LOXHD1), transcriptvariant 2, mRNA.	29	29	0	0	0	0	0	0	0	0	0	0	0	0	0	0	0	0	0	0	29	0	0	0	0	0	0	0	0	0	0	0	0	0	0	0	0	0	0	0	0	0	0	0	0	0	0
KIAA1524	NM_020890	Homo sapiens KIAA1524 (KIAA1524), mRNA.	15	11	4	0	5	0	1	0	0	2	0	1	0	0	0	0	0	0	0	0	5	1	0	0	0	0	5	0	0	0	0	1	0	0	0	0	0	2	0	0	1	0	0	0	0	0	0
LOC645700	XR_079200	PREDICTED: Homo sapiens hypothetical LOC645700 (LOC645700),miscRNA.	2	2	0	0	1	0	0	0	0	0	0	0	0	0	0	0	0	0	0	0	0	0	1	0	0	0	1	0	0	0	0	0	0	0	0	0	0	0	0	0	0	0	0	0	0	0	0
LOC100133469	NR_027457	Homo sapiens hypothetical LOC100133469 (LOC100133469), non-codingRNA.	1	1	0	0	0	0	0	0	0	0	0	0	0	0	0	0	0	0	0	0	1	0	0	0	0	0	0	0	0	0	0	0	0	0	0	0	0	0	0	0	0	0	0	0	0	0	0
LOC649489	XR_037265	PREDICTED: Homo sapiens similar to protein phosphatase 1,regulatory subunit 2 (LOC649489), miscRNA.	1	1	0	0	0	0	0	1	0	0	0	0	0	0	0	0	0	0	0	0	0	0	0	0	0	0	0	0	0	0	0	0	1	0	0	0	0	0	0	0	0	0	0	0	0	0	0
HMGB3	NM_005342	Homo sapiens high-mobility group box 3 (HMGB3), mRNA.	27	10	17	0	7	0	0	0	0	4	1	1	2	1	3	1	0	2	3	0	0	2	0	0	0	0	5	2	0	0	0	0	0	0	0	0	0	4	0	1	1	0	0	2	1	0	0
HMGB4	NM_145205, NM_001008728	Homo sapiens high-mobility group box 4 (HMGB4), transcript variant1, mRNA., Homo sapiens high-mobility group box 4 (HMGB4), transcript variant2, mRNA.	18	18	0	0	0	0	0	0	0	0	0	0	0	0	0	0	0	0	0	0	18	0	0	0	0	0	0	0	0	0	0	0	0	0	0	0	0	0	0	0	0	0	0	0	0	0	0
GCHFR	NM_005258	Homo sapiens GTP cyclohydrolase I feedback regulator (GCHFR), mRNA.	12	12	0	0	1	0	0	0	0	0	0	3	1	0	0	0	0	0	0	0	0	0	4	3	0	0	1	0	0	0	0	0	0	0	0	0	0	0	0	0	3	0	1	0	0	0	0
CLRN1OS	NR_024066	Homo sapiens clarin 1 opposite strand (CLRN1OS), non-coding RNA.	1	1	0	0	0	0	0	0	0	0	0	0	0	0	0	0	0	0	0	0	0	1	0	0	0	0	0	0	0	0	0	0	0	0	0	0	0	0	0	0	0	0	0	0	0	0	0
MNDA	NM_002432	Homo sapiens myeloid cell nuclear differentiation antigen (MNDA),mRNA.	9	7	2	1	4	0	0	0	0	0	0	0	0	0	0	0	0	0	0	0	2	0	2	0	0	1	4	0	0	0	0	0	0	0	0	0	0	0	0	0	0	0	0	0	0	0	0
LRRC28	NM_144598	Homo sapiens leucine rich repeat containing 28 (LRRC28), mRNA.	34	24	10	0	16	0	2	1	0	1	0	0	2	0	0	3	1	4	0	1	2	1	0	0	0	0	16	0	0	0	0	2	1	0	0	0	0	1	0	0	0	0	0	2	0	0	0
LOC100289122	XM_002344109	PREDICTED: Homo sapiens hypothetical protein LOC100289122(LOC100289122), mRNA.	0	0	0	0	0	0	0	0	0	0	0	0	0	0	0	0	0	0	0	0	0	0	0	0	0	0	0	0	0	0	0	0	0	0	0	0	0	0	0	0	0	0	0	0	0	0	0
MND1	NM_032117	Homo sapiens meiotic nuclear divisions 1 homolog (S. cerevisiae)(MND1), mRNA.	1	0	1	0	0	0	0	0	0	0	0	0	0	0	0	0	1	0	0	0	0	0	0	0	0	0	0	0	0	0	0	0	0	0	0	0	0	0	0	0	0	0	0	0	0	0	0
LOC100130285	XR_042300	PREDICTED: Homo sapiens hypothetical LOC100130285 (LOC100130285),miscRNA.	1	1	0	0	0	0	0	0	0	0	0	0	0	0	0	0	0	0	0	0	1	0	0	0	0	0	0	0	0	0	0	0	0	0	0	0	0	0	0	0	0	0	0	0	0	0	0
LOC100130289	XR_039781	PREDICTED: Homo sapiens similar to small nuclear ribonucleoproteinpolypeptide G (LOC100130289), miscRNA.	1	1	0	0	1	0	0	0	0	0	0	0	0	0	0	0	0	0	0	0	0	0	0	0	0	0	1	0	0	0	0	0	0	0	0	0	0	0	0	0	0	0	0	0	0	0	0
LOC100130288	XM_001717724, XM_001718096	PREDICTED: Homo sapiens hypothetical LOC100130288 (LOC100130288),mRNA., PREDICTED: Homo sapiens hypothetical LOC100130288 (LOC100130288),mRNA.	3	3	0	0	3	0	0	0	0	0	0	0	0	0	0	0	0	0	0	0	0	0	0	0	0	0	3	0	0	0	0	0	0	0	0	0	0	0	0	0	0	0	0	0	0	0	0
TPSAB1	NM_003294	Homo sapiens tryptase alpha/beta 1 (TPSAB1), mRNA.	11	5	6	0	0	0	1	2	0	0	0	0	0	1	0	4	0	0	1	1	1	0	0	0	0	0	0	0	0	0	0	1	2	0	0	0	0	0	0	0	0	0	0	0	1	0	0
CALY	NM_015722	Homo sapiens calcyon neuron-specific vesicular protein (CALY),mRNA.	6	4	2	0	1	0	0	1	0	0	0	0	0	1	0	3	0	0	0	0	0	0	0	0	0	0	1	0	0	0	0	0	1	0	0	0	0	0	0	0	0	0	0	0	1	0	0
ASAH2C	XM_927086	PREDICTED: Homo sapiens N-acylsphingosine amidohydrolase(non-lysosomal ceramidase) 2C (ASAH2C), mRNA.	5	3	2	0	1	0	0	0	0	0	2	0	0	0	0	0	0	0	0	0	1	1	0	0	0	0	1	0	0	0	0	0	0	0	0	0	0	0	0	2	0	0	0	0	0	0	0
COL23A1	NM_173465	Homo sapiens collagen, type XXIII, alpha 1 (COL23A1), mRNA.	6	4	2	0	1	0	0	1	0	0	0	0	0	1	0	0	0	0	1	0	0	2	0	0	0	0	1	0	0	0	0	0	1	0	0	0	0	0	0	0	0	0	0	0	1	0	0
RIBC2	NM_015653	Homo sapiens RIB43A domain with coiled-coils 2 (RIBC2), mRNA.	5	5	0	0	1	0	0	1	0	0	0	0	0	0	0	0	0	0	0	0	3	0	0	0	0	0	1	0	0	0	0	0	1	0	0	0	0	0	0	0	0	0	0	0	0	0	0
C1orf230	NM_001144956	Homo sapiens chromosome 1 open reading frame 230 (C1orf230), mRNA.	1	1	0	0	0	0	0	0	0	0	0	0	0	0	0	0	0	0	0	0	1	0	0	0	0	0	0	0	0	0	0	0	0	0	0	0	0	0	0	0	0	0	0	0	0	0	0
C1orf231	NM_001102601	Homo sapiens chromosome 1 open reading frame 231 (C1orf231), mRNA.	12	10	2	0	5	1	0	0	1	0	0	1	0	0	0	0	0	0	0	0	2	2	0	0	0	0	5	0	0	1	0	0	0	0	1	0	0	0	0	0	0	1	0	0	0	0	0
GSTTP1	NR_003081	Homo sapiens glutathione S-transferase theta pseudogene 1 (GSTTP1),non-coding RNA.	1	1	0	0	0	0	0	0	0	0	0	0	0	0	0	0	0	0	0	0	1	0	0	0	0	0	0	0	0	0	0	0	0	0	0	0	0	0	0	0	0	0	0	0	0	0	0
GSTTP2	NR_003082	Homo sapiens glutathione S-transferase theta pseudogene 2 (GSTTP2),non-coding RNA.	1	1	0	0	0	0	0	0	0	0	0	0	0	0	0	0	0	0	0	0	1	0	0	0	0	0	0	0	0	0	0	0	0	0	0	0	0	0	0	0	0	0	0	0	0	0	0
C5orf49	NM_001089584	Homo sapiens chromosome 5 open reading frame 49 (C5orf49), mRNA.	1	1	0	0	0	0	0	0	0	0	0	0	1	0	0	0	0	0	0	0	0	0	0	0	0	0	0	0	0	0	0	0	0	0	0	0	0	0	0	0	0	0	1	0	0	0	0
CLEC1B	NM_016509	Homo sapiens C-type lectin domain family 1, member B (CLEC1B),transcript variant 1, mRNA.	1	1	0	0	0	0	0	0	0	0	0	1	0	0	0	0	0	0	0	0	0	0	0	0	0	0	0	0	0	0	0	0	0	0	0	0	0	0	0	0	1	0	0	0	0	0	0
RFC4	NM_002916, NM_181573	Homo sapiens replication factor C (activator 1) 4, 37kDa (RFC4),transcript variant 1, mRNA., Homo sapiens replication factor C (activator 1) 4, 37kDa (RFC4),transcript variant 2, mRNA.	19	13	6	0	6	0	1	0	1	0	1	1	0	1	2	0	0	0	0	0	2	3	0	1	0	0	6	0	0	0	0	1	0	0	1	0	0	0	0	1	1	0	0	0	1	0	0
C5orf46	NM_206966	Homo sapiens chromosome 5 open reading frame 46 (C5orf46), mRNA.	4	4	0	0	2	0	0	0	0	0	0	1	0	0	0	0	0	1	0	0	0	0	0	0	0	0	2	0	0	0	0	0	0	0	0	0	0	0	0	0	1	0	0	0	0	0	0
C5orf47	NM_001144954	Homo sapiens chromosome 5 open reading frame 47 (C5orf47), mRNA.	3	3	0	0	0	0	0	0	0	0	0	0	0	0	0	0	0	0	0	0	3	0	0	0	0	0	0	0	0	0	0	0	0	0	0	0	0	0	0	0	0	0	0	0	0	0	0
C5orf40	NM_001001343	Homo sapiens chromosome 5 open reading frame 40 (C5orf40), mRNA.	20	19	1	0	18	0	0	1	0	0	1	0	0	0	0	0	0	0	0	0	0	0	0	0	0	0	18	0	0	0	0	0	1	0	0	0	0	0	0	1	0	0	0	0	0	0	0
C5orf41	NM_153607	Homo sapiens chromosome 5 open reading frame 41 (C5orf41), mRNA.	29	23	6	0	5	0	1	3	2	1	1	4	0	1	1	1	0	2	3	0	2	1	0	1	0	0	4	1	0	0	1	0	3	0	2	0	0	1	0	1	4	0	0	0	1	0	0
C5orf42	NM_023073	Homo sapiens chromosome 5 open reading frame 42 (C5orf42), mRNA.	27	18	9	0	5	0	0	0	0	3	0	3	0	0	1	1	0	1	0	3	7	3	0	0	0	0	5	0	0	0	0	0	0	0	0	0	0	3	0	0	3	0	0	0	0	0	0
NCRNA00171	NR_026751	Homo sapiens non-protein coding RNA 171 (NCRNA00171), non-codingRNA.	18	18	0	1	9	0	0	0	0	0	0	1	0	0	0	0	0	0	0	1	5	1	0	0	1	0	9	0	0	0	0	0	0	0	0	0	0	0	0	0	1	0	0	0	0	0	0
NCRNA00173	NR_027345, NR_027346	Homo sapiens non-protein coding RNA 173 (NCRNA00173), transcriptvariant 1, non-coding RNA., Homo sapiens non-protein coding RNA 173 (NCRNA00173), transcriptvariant 2, non-coding RNA.	4	4	0	0	3	0	0	1	0	0	0	0	0	0	0	0	0	0	0	0	0	0	0	0	0	0	3	0	0	0	0	0	1	0	0	0	0	0	0	0	0	0	0	0	0	0	0
NCRNA00174	NR_026873	Homo sapiens non-protein coding RNA 174 (NCRNA00174), non-codingRNA.	31	28	3	0	10	0	0	0	0	2	0	0	0	1	0	0	2	0	0	0	9	3	1	3	0	0	10	0	0	0	0	0	0	0	0	0	0	2	0	0	0	0	0	0	1	0	0
NCRNA00175	NR_028082, NR_027498	Homo sapiens non-protein coding RNA 175 (NCRNA00175), transcriptvariant 1, non-coding RNA., Homo sapiens non-protein coding RNA 175 (NCRNA00175), transcriptvariant 2, non-coding RNA.	2	2	0	0	0	0	0	0	0	0	2	0	0	0	0	0	0	0	0	0	0	0	0	0	0	0	0	0	0	0	0	0	0	0	0	0	0	0	2	0	0	0	0	0	0	0	0
NCRNA00176	NR_027687	Homo sapiens non-protein coding RNA 176 (NCRNA00176), transcriptvariant 2, non-coding RNA.	6	2	4	0	3	0	0	0	0	0	0	0	0	0	3	0	0	0	0	0	0	0	0	0	0	0	2	1	0	0	0	0	0	0	0	0	0	0	0	0	0	0	0	0	0	0	0
RFC2	NM_002914, NM_181471	Homo sapiens replication factor C (activator 1) 2, 40kDa (RFC2),transcript variant 2, mRNA., Homo sapiens replication factor C (activator 1) 2, 40kDa (RFC2),transcript variant 1, mRNA.	11	7	4	0	2	0	1	1	0	0	0	0	2	1	0	2	0	1	1	0	0	0	0	0	0	0	0	2	0	0	1	0	1	0	0	0	0	0	0	0	0	0	1	1	1	0	0
RAB27B	NM_004163	Homo sapiens RAB27B, member RAS oncogene family (RAB27B), mRNA.	5	4	1	0	2	0	1	0	0	0	0	0	0	0	0	0	0	2	0	0	0	0	0	0	0	0	2	0	0	0	0	1	0	0	0	0	0	0	0	0	0	0	0	0	0	0	0
FAM45B	NR_027141	Homo sapiens family with sequence similarity 45, member B (FAM45B),non-coding RNA.	1	1	0	0	0	0	0	0	0	0	0	0	0	0	0	1	0	0	0	0	0	0	0	0	0	0	0	0	0	0	0	0	0	0	0	0	0	0	0	0	0	0	0	0	0	0	0
LOC388796	NR_015366, NR_027241	Homo sapiens hypothetical LOC388796 (LOC388796), transcript variant1, non-coding RNA., Homo sapiens hypothetical LOC388796 (LOC388796), transcript variant2, non-coding RNA.	28	13	15	0	9	0	0	1	0	1	0	3	0	0	5	2	0	0	2	1	0	4	0	0	0	0	5	4	0	0	0	0	1	0	0	0	0	1	0	0	3	0	0	0	0	0	0
LSAMP	NM_002338	Homo sapiens limbic system-associated membrane protein (LSAMP),mRNA.	51	44	7	1	30	0	0	7	1	0	0	1	0	3	0	2	0	2	1	0	0	3	0	0	0	1	28	2	0	0	0	0	7	0	1	0	0	0	0	0	1	0	0	0	3	0	0
KTELC1	NR_024265, NM_152305	Homo sapiens KTEL (Lys-Tyr-Glu-Leu) containing 1 (KTELC1),transcript variant 2, non-coding RNA., Homo sapiens KTEL (Lys-Tyr-Glu-Leu) containing 1 (KTELC1),transcript variant 1, mRNA.	34	25	9	1	10	0	1	0	1	1	2	1	1	1	3	2	0	3	2	1	1	1	0	2	1	0	10	0	0	0	1	0	0	0	1	0	0	1	2	0	0	1	1	0	1	0	0
FAM122A	NM_138333	Homo sapiens family with sequence similarity 122A (FAM122A), mRNA.	20	16	4	1	5	0	0	1	0	1	0	1	1	2	0	0	1	0	2	1	2	2	0	0	1	0	5	0	0	0	0	0	1	0	0	0	0	1	0	0	1	0	1	0	2	0	0
FAM122B	NM_145284, NM_001166599, NM_001166600	Homo sapiens family with sequence similarity 122B (FAM122B),transcript variant 1, mRNA., Homo sapiens family with sequence similarity 122B (FAM122B),transcript variant 2, mRNA., Homo sapiens family with sequence similarity 122B (FAM122B),transcript variant 3, mRNA.	52	37	15	1	19	0	0	0	0	0	2	0	0	0	3	2	0	1	1	1	15	3	2	2	0	1	18	1	0	0	0	0	0	0	0	0	0	0	0	2	0	0	0	0	0	0	0
FAM122C	NM_138819	Homo sapiens family with sequence similarity 122C (FAM122C), mRNA.	9	7	2	0	2	0	0	0	0	0	0	2	1	0	0	0	0	0	0	0	4	0	0	0	0	0	2	0	0	0	0	0	0	0	0	0	0	0	0	0	0	2	1	0	0	0	0
C10orf54	NM_022153	Homo sapiens chromosome 10 open reading frame 54 (C10orf54), mRNA.	22	16	6	0	5	1	2	2	0	0	0	0	1	5	1	0	1	1	2	0	1	0	0	0	0	0	4	1	0	1	0	2	2	0	0	0	0	0	0	0	0	0	0	1	5	0	0
C10orf55	NM_001001791	Homo sapiens chromosome 10 open reading frame 55 (C10orf55), mRNA.	17	16	1	1	2	0	0	0	0	0	0	0	0	1	0	0	0	1	0	0	12	0	0	0	0	1	2	0	0	0	0	0	0	0	0	0	0	0	0	0	0	0	0	0	1	0	0
C10orf50	NR_026793	Homo sapiens chromosome 10 open reading frame 50 (C10orf50),non-coding RNA.	3	3	0	0	0	0	0	0	0	0	0	0	0	0	0	0	0	0	0	0	3	0	0	0	0	0	0	0	0	0	0	0	0	0	0	0	0	0	0	0	0	0	0	0	0	0	0
C10orf53	NM_001042427, NM_182554	Homo sapiens chromosome 10 open reading frame 53 (C10orf53),transcript variant 2, mRNA., Homo sapiens chromosome 10 open reading frame 53 (C10orf53),transcript variant 1, mRNA.	3	2	1	0	0	0	0	0	0	0	0	0	1	0	0	1	0	0	0	0	1	0	0	0	0	0	0	0	0	0	0	0	0	0	0	0	0	0	0	0	0	0	1	0	0	0	0
SPRR4	NM_173080	Homo sapiens small proline-rich protein 4 (SPRR4), mRNA.	1	1	0	0	0	0	0	0	0	0	0	0	0	0	0	0	0	0	1	0	0	0	0	0	0	0	0	0	0	0	0	0	0	0	0	0	0	0	0	0	0	0	0	0	0	0	0
SPRR3	NM_001097589, NM_005416	Homo sapiens small proline-rich protein 3 (SPRR3), transcriptvariant 2, mRNA., Homo sapiens small proline-rich protein 3 (SPRR3), transcriptvariant 1, mRNA.	18	15	3	1	0	0	0	0	0	16	0	0	0	0	0	1	0	0	0	0	0	0	0	0	0	1	0	0	0	0	0	0	0	0	0	0	15	1	0	0	0	0	0	0	0	0	0
DHX40	NM_001166301, NM_024612	Homo sapiens DEAH (Asp-Glu-Ala-His) box polypeptide 40 (DHX40),transcript variant 2, mRNA., Homo sapiens DEAH (Asp-Glu-Ala-His) box polypeptide 40 (DHX40),transcript variant 1, mRNA.	32	25	7	1	8	0	0	2	0	0	1	1	1	1	1	1	0	2	2	0	1	7	1	2	1	0	8	0	0	0	0	0	2	0	0	0	0	0	1	0	1	0	1	0	0	1	0
TRIM8	NM_030912	Homo sapiens tripartite motif-containing 8 (TRIM8), mRNA.	15	10	5	0	2	0	0	3	0	0	0	0	2	0	1	0	0	0	4	1	0	1	0	1	0	0	2	0	0	0	0	0	3	0	0	0	0	0	0	0	0	0	1	1	0	0	0
PFN4	NM_199346	Homo sapiens profilin family, member 4 (PFN4), mRNA.	2	2	0	0	1	0	0	0	0	0	0	0	0	0	0	0	0	0	0	0	1	0	0	0	0	0	1	0	0	0	0	0	0	0	0	0	0	0	0	0	0	0	0	0	0	0	0
TRIM5	NM_033093, NM_033092, NM_033034	Homo sapiens tripartite motif-containing 5 (TRIM5), transcriptvariant delta, mRNA., Homo sapiens tripartite motif-containing 5 (TRIM5), transcriptvariant gamma, mRNA., Homo sapiens tripartite motif-containing 5 (TRIM5), transcriptvariant alpha, mRNA.	21	17	4	0	7	0	0	2	0	4	1	2	0	0	0	0	2	0	1	0	0	2	0	0	0	0	7	0	0	0	0	0	2	0	0	0	2	2	0	1	1	1	0	0	0	0	0
TRIM4	NM_033017, NM_033091	Homo sapiens tripartite motif-containing 4 (TRIM4), transcriptvariant alpha, mRNA., Homo sapiens tripartite motif-containing 4 (TRIM4), transcriptvariant beta, mRNA.	14	12	2	0	3	0	0	1	2	0	0	0	0	0	1	0	1	0	3	0	1	2	0	0	0	0	2	1	0	0	0	0	1	0	2	0	0	0	0	0	0	0	0	0	0	0	0
TRIM7	NM_033342, NM_203293, NM_203297	Homo sapiens tripartite motif-containing 7 (TRIM7), transcriptvariant 6, mRNA., Homo sapiens tripartite motif-containing 7 (TRIM7), transcriptvariant 1, mRNA., Homo sapiens tripartite motif-containing 7 (TRIM7), transcriptvariant 2, mRNA.	6	5	1	0	2	0	0	0	0	0	0	0	0	0	0	0	0	2	1	0	1	0	0	0	0	0	2	0	0	0	0	0	0	0	0	0	0	0	0	0	0	0	0	0	0	0	0
TRIM6	NM_001003818, NM_058166	Homo sapiens tripartite motif-containing 6 (TRIM6), transcriptvariant 1, mRNA., Homo sapiens tripartite motif-containing 6 (TRIM6), transcriptvariant 2, mRNA.	10	8	2	0	4	1	0	0	0	1	2	0	0	0	0	0	0	1	0	0	1	0	0	0	0	0	4	0	0	1	0	0	0	0	0	0	0	1	2	0	0	0	0	0	0	0	0
CSF1R	NM_005211	Homo sapiens colony stimulating factor 1 receptor (CSF1R), mRNA.	39	27	12	0	10	0	1	3	0	0	0	1	1	2	6	6	1	5	0	0	1	2	0	0	0	0	9	1	0	0	1	0	3	0	0	0	0	0	0	0	1	0	1	0	2	0	0
SIPA1	NM_006747, NM_153253	Homo sapiens signal-induced proliferation-associated 1 (SIPA1),transcript variant 2, mRNA., Homo sapiens signal-induced proliferation-associated 1 (SIPA1),transcript variant 1, mRNA.	27	21	6	0	6	0	0	0	0	1	0	0	1	1	0	1	2	0	0	0	2	4	1	8	0	0	5	1	0	0	0	0	0	0	0	0	1	0	0	0	0	0	1	0	1	0	0
FAM159B	NM_001164442, XM_001722781	Homo sapiens family with sequence similarity 159, member B(FAM159B), mRNA., PREDICTED: Homo sapiens family with sequence similarity 159, memberB (FAM159B), mRNA.	21	8	13	0	0	0	1	1	0	0	0	0	0	0	0	14	0	2	0	0	0	2	0	1	0	0	0	0	0	0	0	1	1	0	0	0	0	0	0	0	0	0	0	0	0	0	0
FAM159A	NM_001042693	Homo sapiens family with sequence similarity 159, member A(FAM159A), mRNA.	3	1	2	0	0	0	0	0	0	0	0	0	0	0	0	0	0	0	0	0	0	0	0	3	0	0	0	0	0	0	0	0	0	0	0	0	0	0	0	0	0	0	0	0	0	0	0
SSX2IP	NM_001166294, NM_014021, NM_001166293, NM_001166295, NM_001166417	Homo sapiens synovial sarcoma, X breakpoint 2 interacting protein(SSX2IP), transcript variant 3, mRNA., Homo sapiens synovial sarcoma, X breakpoint 2 interacting protein(SSX2IP), transcript variant 5, mRNA., Homo sapiens synovial sarcoma, X breakpoint 2 interacting protein(SSX2IP), transcript variant 2, mRNA., Homo sapiens synovial sarcoma, X breakpoint 2 interacting protein(SSX2IP), transcript v…	60	52	8	0	25	0	0	1	0	0	0	4	0	0	2	3	3	2	0	0	18	2	0	0	0	0	24	1	0	0	0	0	1	0	0	0	0	0	0	0	3	1	0	0	0	0	0
LRAT	NM_004744	Homo sapiens lecithin retinol acyltransferase(phosphatidylcholine--retinol O-acyltransferase) (LRAT), mRNA.	3	3	0	0	1	0	0	1	0	0	0	0	0	0	0	0	0	0	0	0	1	0	0	0	0	0	1	0	0	0	0	0	1	0	0	0	0	0	0	0	0	0	0	0	0	0	0
PPAN	NM_020230	Homo sapiens peter pan homolog (Drosophila) (PPAN), mRNA.	17	8	9	0	1	0	1	1	0	0	2	0	0	1	0	0	0	2	3	1	1	1	0	3	0	0	0	1	0	0	0	1	1	0	0	0	0	0	0	2	0	0	0	0	1	0	0
OR7A5	NM_017506	Homo sapiens olfactory receptor, family 7, subfamily A, member 5(OR7A5), mRNA.	2	2	0	0	1	0	0	0	0	0	0	0	0	0	0	0	0	0	0	0	1	0	0	0	0	0	1	0	0	0	0	0	0	0	0	0	0	0	0	0	0	0	0	0	0	0	0
LOC100288315	XM_002343457	PREDICTED: Homo sapiens hypothetical protein LOC100288315(LOC100288315), mRNA.	12	12	0	0	8	0	0	0	0	0	0	0	0	0	0	0	0	1	0	0	2	1	0	0	0	0	8	0	0	0	0	0	0	0	0	0	0	0	0	0	0	0	0	0	0	0	0
NFYA	NM_002505, NM_021705	Homo sapiens nuclear transcription factor Y, alpha (NFYA),transcript variant 1, mRNA., Homo sapiens nuclear transcription factor Y, alpha (NFYA),transcript variant 2, mRNA.	28	22	6	0	9	0	1	4	1	1	0	0	1	2	0	1	0	1	0	0	5	0	1	1	0	0	8	1	0	0	0	1	3	1	1	0	0	1	0	0	0	0	1	0	2	0	0
CCNI2	NM_001039780	Homo sapiens cyclin I family, member 2 (CCNI2), mRNA.	7	2	5	0	4	1	0	0	0	0	0	0	0	0	0	0	1	0	0	1	0	0	0	0	0	0	2	2	0	1	0	0	0	0	0	0	0	0	0	0	0	0	0	0	0	0	0
LOC100128108	XM_002344876	PREDICTED: Homo sapiens hypothetical LOC100128108 (LOC100128108),mRNA.	0	0	0	0	0	0	0	0	0	0	0	0	0	0	0	0	0	0	0	0	0	0	0	0	0	0	0	0	0	0	0	0	0	0	0	0	0	0	0	0	0	0	0	0	0	0	0
LNPEP	NM_175920, NM_005575	Homo sapiens leucyl/cystinyl aminopeptidase (LNPEP), transcriptvariant 2, mRNA., Homo sapiens leucyl/cystinyl aminopeptidase (LNPEP), transcriptvariant 1, mRNA.	23	22	1	0	6	0	1	0	1	1	1	0	1	1	0	0	1	0	0	0	1	1	0	8	0	0	6	0	0	0	1	0	0	0	1	0	0	1	1	0	0	0	1	0	1	0	0
SKIL	NM_001145098, NM_005414, NM_001145097	Homo sapiens SKI-like oncogene (SKIL), transcript variant 3, mRNA., Homo sapiens SKI-like oncogene (SKIL), transcript variant 1, mRNA., Homo sapiens SKI-like oncogene (SKIL), transcript variant 2, mRNA.	25	20	5	0	0	0	1	0	0	1	0	0	1	1	1	0	0	7	0	2	4	4	0	3	0	0	0	0	0	0	1	0	0	0	0	0	0	1	0	0	0	0	1	0	0	1	0
GCGR	NM_000160	Homo sapiens glucagon receptor (GCGR), mRNA.	6	4	2	0	0	0	0	0	0	0	1	5	0	0	0	0	0	0	0	0	0	0	0	0	0	0	0	0	0	0	0	0	0	0	0	0	0	0	1	0	3	2	0	0	0	0	0
CYTH4	NM_013385	Homo sapiens cytohesin 4 (CYTH4), mRNA.	22	20	2	0	9	0	0	0	0	2	0	1	0	0	0	0	0	2	1	1	0	1	5	0	0	0	9	0	0	0	0	0	0	0	0	0	2	0	0	0	0	1	0	0	0	0	0
DPH1	NM_001383	Homo sapiens DPH1 homolog (S. cerevisiae) (DPH1), mRNA.	18	14	4	1	6	0	0	1	0	0	0	0	1	4	1	1	0	0	2	0	1	0	0	0	1	0	4	2	0	0	0	0	1	0	0	0	0	0	0	0	0	0	1	0	4	0	0
DPH2	NM_001039589, NM_001384	Homo sapiens DPH2 homolog (S. cerevisiae) (DPH2), transcriptvariant 2, mRNA., Homo sapiens DPH2 homolog (S. cerevisiae) (DPH2), transcriptvariant 1, mRNA.	38	25	13	2	12	0	0	1	0	6	0	2	1	2	0	0	0	3	1	1	3	4	0	0	1	1	9	3	0	0	0	0	0	1	0	0	2	4	0	0	2	0	1	0	1	1	0
MYH7B	NM_020884	Homo sapiens myosin, heavy chain 7B, cardiac muscle, beta (MYH7B),mRNA.	10	5	5	0	2	0	0	1	0	0	1	0	0	0	0	1	0	1	0	0	2	2	0	0	0	0	1	1	0	0	0	0	1	0	0	0	0	0	0	1	0	0	0	0	0	0	0
DPH5	NM_015958, NM_001077394, NM_001077395	Homo sapiens DPH5 homolog (S. cerevisiae) (DPH5), transcriptvariant 2, mRNA., Homo sapiens DPH5 homolog (S. cerevisiae) (DPH5), transcriptvariant 1, mRNA., Homo sapiens DPH5 homolog (S. cerevisiae) (DPH5), transcriptvariant 3, mRNA.	22	16	6	1	4	0	0	1	1	0	0	0	1	1	0	2	1	2	3	0	2	2	0	1	1	0	2	2	0	0	0	0	1	0	1	0	0	0	0	0	0	0	1	0	1	0	0
SPAST	NM_199436	Homo sapiens spastin (SPAST), transcript variant 2, mRNA.	28	16	12	0	4	0	2	0	0	3	3	1	0	1	3	1	0	3	1	0	0	3	1	2	0	0	4	0	0	0	1	1	0	0	0	0	0	3	1	2	1	0	0	0	1	0	0
SPDYE7P	NR_003666	Homo sapiens speedy homolog E7 (Xenopus laevis), pseudogene(SPDYE7P), non-coding RNA.	5	3	2	0	1	0	0	0	0	0	0	0	0	0	2	0	0	1	0	1	0	0	0	0	0	0	1	0	0	0	0	0	0	0	0	0	0	0	0	0	0	0	0	0	0	0	1
KCNQ1DN	NR_024627	Homo sapiens KCNQ1 downstream neighbor (KCNQ1DN), non-coding RNA.	3	0	3	0	0	0	0	0	0	0	3	0	0	0	0	0	0	0	0	0	0	0	0	0	0	0	0	0	0	0	0	0	0	0	0	0	0	0	0	3	0	0	0	0	0	0	0
DCK	NM_000788	Homo sapiens deoxycytidine kinase (DCK), mRNA.	19	18	1	1	6	0	0	0	0	0	0	5	1	1	0	1	0	0	1	0	0	1	1	1	1	0	6	0	0	0	0	0	0	0	0	0	0	0	0	0	5	0	1	0	1	0	0
DCI	NM_001919	Homo sapiens dodecenoyl-Coenzyme A delta isomerase (3,2trans-enoyl-Coenzyme A isomerase) (DCI), nuclear gene encodingmitochondrial protein, mRNA.	25	9	16	0	2	0	3	4	0	0	1	0	1	0	2	3	0	0	3	1	0	3	1	1	0	0	0	2	0	0	0	3	4	0	0	0	0	0	0	1	0	0	0	1	0	0	0
THRB	NM_000461, NM_001128176, NM_001128177	Homo sapiens thyroid hormone receptor, beta (erythroblasticleukemia viral (v-erb-a) oncogene homolog 2, avian) (THRB),transcript variant 1, mRNA., Homo sapiens thyroid hormone receptor, beta (erythroblasticleukemia viral (v-erb-a) oncogene homolog 2, avian) (THRB),transcript variant 2, mRNA., Homo sapiens thyroid hormone receptor, beta (erythroblasticleukemia viral (v-erb-a) oncogene homolog 2, a…	35	29	6	1	19	0	1	0	0	1	2	1	2	0	0	1	0	5	0	1	0	1	0	0	1	0	19	0	0	0	1	0	0	0	0	0	0	1	2	0	0	1	0	2	0	0	0
DCC	NM_005215	Homo sapiens deleted in colorectal carcinoma (DCC), mRNA.	22	21	1	0	3	0	0	0	0	0	1	0	0	0	0	0	0	1	0	0	17	0	0	0	0	0	3	0	0	0	0	0	0	0	0	0	0	0	0	1	0	0	0	0	0	0	0
TAF4B	NM_005640	Homo sapiens TAF4b RNA polymerase II, TATA box binding protein(TBP)-associated factor, 105kDa (TAF4B), mRNA.	9	8	1	0	2	0	0	0	0	1	0	0	0	0	0	1	0	0	0	0	3	2	0	0	0	0	2	0	0	0	0	0	0	0	0	0	1	0	0	0	0	0	0	0	0	0	0
DCX	NM_178153	Homo sapiens doublecortin (DCX), transcript variant 3, mRNA.	13	8	5	0	8	0	0	0	0	0	0	0	0	1	0	0	0	4	0	0	0	0	0	0	0	0	4	4	0	0	0	0	0	0	0	0	0	0	0	0	0	0	0	0	0	1	0
C20orf173	NR_026933, NM_001145350	Homo sapiens chromosome 20 open reading frame 173 (C20orf173),transcript variant 2, transcribed RNA., Homo sapiens chromosome 20 open reading frame 173 (C20orf173),transcript variant 1, mRNA.	3	3	0	0	0	0	0	0	0	0	0	0	0	0	0	0	0	0	0	0	3	0	0	0	0	0	0	0	0	0	0	0	0	0	0	0	0	0	0	0	0	0	0	0	0	0	0
C20orf177	NM_022106	Homo sapiens chromosome 20 open reading frame 177 (C20orf177),mRNA.	41	38	3	0	28	0	0	0	1	0	2	0	0	0	0	0	0	1	0	0	3	1	0	5	0	0	27	1	0	0	0	0	0	0	1	0	0	0	0	2	0	0	0	0	0	0	0
CDH29	NM_001007540	Homo sapiens cadherin-like 29 (CDH29), mRNA.	1	0	1	0	0	0	0	0	0	0	0	0	0	0	0	0	0	0	0	0	0	1	0	0	0	0	0	0	0	0	0	0	0	0	0	0	0	0	0	0	0	0	0	0	0	0	0
CDH20	NM_031891	Homo sapiens cadherin 20, type 2 (CDH20), mRNA.	9	9	0	0	9	0	0	0	0	0	0	0	0	0	0	0	0	0	0	0	0	0	0	0	0	0	9	0	0	0	0	0	0	0	0	0	0	0	0	0	0	0	0	0	0	0	0
CDH22	NM_021248	Homo sapiens cadherin-like 22 (CDH22), mRNA.	1	1	0	0	0	0	0	0	0	0	0	0	0	0	0	0	0	0	1	0	0	0	0	0	0	0	0	0	0	0	0	0	0	0	0	0	0	0	0	0	0	0	0	0	0	0	0
CDH23	NM_022124, NM_052836	Homo sapiens cadherin-like 23 (CDH23), transcript variant 1, mRNA., Homo sapiens cadherin-like 23 (CDH23), transcript variant 2, mRNA.	7	6	1	0	2	0	0	4	0	0	0	0	0	0	0	1	0	0	0	0	0	0	0	0	0	0	2	0	0	0	0	0	4	0	0	0	0	0	0	0	0	0	0	0	0	0	0
CDH24	NM_022478	Homo sapiens cadherin-like 24 (CDH24), transcript variant 1, mRNA.	1	1	0	0	0	0	1	0	0	0	0	0	0	0	0	0	0	0	0	0	0	0	0	0	0	0	0	0	0	0	1	0	0	0	0	0	0	0	0	0	0	0	0	0	0	0	0
CDH26	NM_177980	Homo sapiens cadherin-like 26 (CDH26), transcript variant a, mRNA.	8	5	3	0	4	0	0	0	0	1	0	0	0	0	0	0	1	0	0	0	0	2	0	0	0	0	4	0	0	0	0	0	0	0	0	0	0	1	0	0	0	0	0	0	0	0	0
FLRT1	NM_013280	Homo sapiens fibronectin leucine rich transmembrane protein 1(FLRT1), mRNA.	9	6	3	0	8	0	0	0	0	1	0	0	0	0	0	0	0	0	0	0	0	0	0	0	0	0	6	2	0	0	0	0	0	0	0	0	0	1	0	0	0	0	0	0	0	0	0
FLRT3	NM_013281, NM_198391	Homo sapiens fibronectin leucine rich transmembrane protein 3(FLRT3), transcript variant 1, mRNA., Homo sapiens fibronectin leucine rich transmembrane protein 3(FLRT3), transcript variant 2, mRNA.	42	29	13	1	21	0	0	1	0	4	4	0	0	0	0	2	0	3	0	2	2	2	0	0	0	1	20	1	0	0	0	0	1	0	0	0	0	4	3	1	0	0	0	0	0	0	0
TRPT1	NM_031472, NM_001160392, NM_001160393	Homo sapiens tRNA phosphotransferase 1 (TRPT1), transcript variant2, mRNA., Homo sapiens tRNA phosphotransferase 1 (TRPT1), transcript variant5, mRNA., Homo sapiens tRNA phosphotransferase 1 (TRPT1), transcript variant6, mRNA.	13	6	7	0	1	0	0	0	0	0	0	0	0	1	1	1	0	3	0	0	1	5	0	0	0	0	0	1	0	0	0	0	0	0	0	0	0	0	0	0	0	0	0	0	1	0	0
AEN	NM_022767	Homo sapiens apoptosis enhancing nuclease (AEN), mRNA.	18	8	10	0	4	0	0	0	0	0	0	0	0	0	2	4	0	2	0	0	2	3	0	1	0	0	2	2	0	0	0	0	0	0	0	0	0	0	0	0	0	0	0	0	0	0	0
FAM196B	NM_001129891	Homo sapiens family with sequence similarity 196, member B(FAM196B), mRNA.	13	13	0	0	13	0	0	0	0	0	0	0	0	0	0	0	0	0	0	0	0	0	0	0	0	0	13	0	0	0	0	0	0	0	0	0	0	0	0	0	0	0	0	0	0	0	0
FAM196A	NM_001039762	Homo sapiens family with sequence similarity 196, member A(FAM196A), mRNA.	4	3	1	0	2	0	0	0	0	0	0	1	0	0	0	0	0	0	0	0	0	1	0	0	0	0	2	0	0	0	0	0	0	0	0	0	0	0	0	0	1	0	0	0	0	0	0
HSPA4L	NM_014278	Homo sapiens heat shock 70kDa protein 4-like (HSPA4L), mRNA.	87	83	4	0	26	0	1	0	0	2	3	0	0	1	0	0	0	3	0	0	51	0	0	0	0	0	26	0	0	0	1	0	0	0	0	0	0	2	2	1	0	0	0	0	0	1	0
EIF4EBP1	NM_004095	Homo sapiens eukaryotic translation initiation factor 4E bindingprotein 1 (EIF4EBP1), mRNA.	19	8	11	0	4	0	2	0	0	1	1	1	0	0	4	0	0	4	0	0	0	2	0	0	0	0	2	2	0	0	0	2	0	0	0	0	0	1	0	1	1	0	0	0	0	0	0
EIF4EBP3	NM_003732	Homo sapiens eukaryotic translation initiation factor 4E bindingprotein 3 (EIF4EBP3), mRNA.	4	3	1	0	0	0	1	1	0	0	0	0	0	0	0	0	0	1	0	0	1	0	0	0	0	0	0	0	0	0	0	1	1	0	0	0	0	0	0	0	0	0	0	0	0	0	0
ASPRV1	NM_152792	Homo sapiens aspartic peptidase, retroviral-like 1 (ASPRV1), mRNA.	14	8	6	0	4	0	0	0	0	0	0	0	0	0	0	0	0	0	8	0	1	1	0	0	0	0	4	0	0	0	0	0	0	0	0	0	0	0	0	0	0	0	0	0	0	0	0
LOC647163	XM_001725956	PREDICTED: Homo sapiens hypothetical LOC647163 (LOC647163), mRNA.	6	6	0	0	4	0	0	0	0	0	0	0	0	0	0	0	0	0	0	0	2	0	0	0	0	0	4	0	0	0	0	0	0	0	0	0	0	0	0	0	0	0	0	0	0	0	0
LOC647166	XM_930192	PREDICTED: Homo sapiens similar to hCG28707 (LOC647166), mRNA.	2	2	0	0	0	0	0	0	0	0	0	0	0	0	0	0	0	0	0	0	2	0	0	0	0	0	0	0	0	0	0	0	0	0	0	0	0	0	0	0	0	0	0	0	0	0	0
SH2D1B	NM_053282	Homo sapiens SH2 domain containing 1B (SH2D1B), mRNA.	3	3	0	0	0	0	0	0	2	0	0	0	0	0	0	0	0	1	0	0	0	0	0	0	0	0	0	0	0	0	0	0	0	0	2	0	0	0	0	0	0	0	0	0	0	0	0
SH2D1A	NM_001114937, NM_002351	Homo sapiens SH2 domain protein 1A (SH2D1A), transcript variant 2,mRNA., Homo sapiens SH2 domain protein 1A (SH2D1A), transcript variant 1,mRNA.	4	3	1	0	0	0	0	0	1	0	0	1	0	0	0	0	0	0	0	0	0	1	1	0	0	0	0	0	0	0	0	0	0	0	1	0	0	0	0	0	0	1	0	0	0	0	0
LRRC37A4	NR_002940	Homo sapiens leucine rich repeat containing 37, member A4(pseudogene) (LRRC37A4), non-coding RNA.	24	20	4	0	7	0	0	1	0	1	1	1	0	0	0	0	1	2	0	0	9	1	0	0	0	0	5	2	0	0	0	0	1	0	0	0	0	1	1	0	1	0	0	0	0	0	0
LRRC37A2	NM_001006607	Homo sapiens leucine rich repeat containing 37, member A2(LRRC37A2), mRNA.	17	14	3	0	1	0	0	0	1	1	0	0	0	0	0	0	1	1	0	0	12	0	0	0	0	0	0	1	0	0	0	0	0	0	1	0	0	1	0	0	0	0	0	0	0	0	0
LRRC37A3	NM_199340	Homo sapiens leucine rich repeat containing 37, member A3(LRRC37A3), mRNA.	19	17	2	0	5	0	0	2	0	0	1	0	0	0	0	0	0	0	0	0	7	1	0	3	0	0	4	1	0	0	0	0	2	0	0	0	0	0	1	0	0	0	0	0	0	0	0
CSDC2	NM_014460	Homo sapiens cold shock domain containing C2, RNA binding (CSDC2),mRNA.	11	10	1	1	1	0	0	1	0	0	1	0	1	0	0	1	0	1	0	0	1	3	0	0	1	0	1	0	0	0	0	0	1	0	0	0	0	0	0	1	0	0	1	0	0	0	0
LOC100128489	XM_001726367	PREDICTED: Homo sapiens hypothetical LOC100128489 (LOC100128489),mRNA.	3	1	2	0	1	0	0	0	0	0	0	0	0	0	0	0	0	0	1	0	1	0	0	0	0	0	0	1	0	0	0	0	0	0	0	0	0	0	0	0	0	0	0	0	0	0	0
PDHA2	NM_005390	Homo sapiens pyruvate dehydrogenase (lipoamide) alpha 2 (PDHA2),mRNA.	3	3	0	0	0	0	0	0	0	0	0	0	0	0	0	0	0	0	0	0	3	0	0	0	0	0	0	0	0	0	0	0	0	0	0	0	0	0	0	0	0	0	0	0	0	0	0
EVI5	NM_005665	Homo sapiens ecotropic viral integration site 5 (EVI5), mRNA.	30	24	6	0	14	0	0	0	0	0	0	1	0	0	0	2	1	6	1	0	0	3	1	1	0	0	14	0	0	0	0	0	0	0	0	0	0	0	0	0	1	0	0	0	0	0	0
LOC100130852	XR_038002	PREDICTED: Homo sapiens similar to capicua (LOC100130852), partialmiscRNA.	2	2	0	1	1	0	0	0	0	0	0	0	0	0	0	0	0	0	0	0	0	0	0	0	1	0	1	0	0	0	0	0	0	0	0	0	0	0	0	0	0	0	0	0	0	0	0
LOC92973	NR_024006	Homo sapiens hypothetical LOC92973 (LOC92973), non-coding RNA.	1	1	0	0	1	0	0	0	0	0	0	0	0	0	0	0	0	0	0	0	0	0	0	0	0	0	1	0	0	0	0	0	0	0	0	0	0	0	0	0	0	0	0	0	0	0	0
LOC100287721	XM_002343210	PREDICTED: Homo sapiens hypothetical protein LOC100287721(LOC100287721), mRNA.	1	1	0	0	0	0	0	0	1	0	0	0	0	0	0	0	0	0	0	0	0	0	0	0	0	0	0	0	0	0	0	0	0	0	1	0	0	0	0	0	0	0	0	0	0	0	0
PCNAP1	NR_028270	Homo sapiens proliferating cell nuclear antigen pseudogene 1(PCNAP1), non-coding RNA.	0	0	0	0	0	0	0	0	0	0	0	0	0	0	0	0	0	0	0	0	0	0	0	0	0	0	0	0	0	0	0	0	0	0	0	0	0	0	0	0	0	0	0	0	0	0	0
CKMT2	NM_001099735, NM_001825, NM_001099736	Homo sapiens creatine kinase, mitochondrial 2 (sarcomeric) (CKMT2),nuclear gene encoding mitochondrial protein, transcript variant 2,mRNA., Homo sapiens creatine kinase, mitochondrial 2 (sarcomeric) (CKMT2),nuclear gene encoding mitochondrial protein, transcript variant 1,mRNA., Homo sapiens creatine kinase, mitochondrial 2 (sarcomeric) (CKMT2),nuclear gene encoding mitochondrial protein, transcr…	71	71	0	1	9	1	0	0	0	0	1	0	0	0	0	0	0	57	0	0	2	0	0	0	1	0	9	0	1	0	0	0	0	0	0	0	0	0	1	0	0	0	0	0	0	0	0
LOC100287723	XM_002342230	PREDICTED: Homo sapiens similar to Ig kappa chain (LOC100287723),mRNA.	1	1	0	0	0	0	0	0	0	0	0	0	0	0	0	0	0	0	0	0	0	0	0	1	0	0	0	0	0	0	0	0	0	0	0	0	0	0	0	0	0	0	0	0	0	0	0
CD247	NM_198053, NM_000734	Homo sapiens CD247 molecule (CD247), transcript variant 1, mRNA., Homo sapiens CD247 molecule (CD247), transcript variant 2, mRNA.	5	4	1	0	0	0	1	0	0	0	0	1	0	0	0	0	0	1	0	0	0	0	0	2	0	0	0	0	0	0	1	0	0	0	0	0	0	0	0	0	1	0	0	0	0	0	0
RFPL4B	NM_001013734	Homo sapiens ret finger protein-like 4B (RFPL4B), mRNA.	2	2	0	0	0	0	0	0	0	0	0	0	0	0	0	0	0	0	0	0	2	0	0	0	0	0	0	0	0	0	0	0	0	0	0	0	0	0	0	0	0	0	0	0	0	0	0
RILPL1	NM_178314	Homo sapiens Rab interacting lysosomal protein-like 1 (RILPL1),mRNA.	21	13	8	3	4	1	0	0	0	0	2	0	4	3	0	2	0	0	0	0	1	1	0	0	2	1	3	1	0	1	0	0	0	0	0	0	0	0	0	2	0	0	4	0	2	1	0
RILPL2	NM_145058	Homo sapiens Rab interacting lysosomal protein-like 2 (RILPL2),mRNA.	8	2	6	0	2	0	0	0	0	0	1	0	0	0	0	0	0	0	0	1	0	3	1	0	0	0	2	0	0	0	0	0	0	0	0	0	0	0	0	1	0	0	0	0	0	0	0
PRSSL1	NM_214710	Homo sapiens protease, serine-like 1 (PRSSL1), mRNA.	1	0	1	0	0	0	0	0	0	0	0	0	0	0	0	0	0	0	0	0	0	0	1	0	0	0	0	0	0	0	0	0	0	0	0	0	0	0	0	0	0	0	0	0	0	0	0
FMR1	NM_002024	Homo sapiens fragile X mental retardation 1 (FMR1), mRNA.	35	24	11	2	12	1	1	0	0	1	1	1	1	0	1	1	0	3	0	0	1	6	1	2	2	0	12	0	0	1	0	1	0	0	0	0	0	1	0	1	1	0	1	0	0	0	0
FLJ40606	XR_041975	PREDICTED: Homo sapiens hypothetical protein LOC643549 (FLJ40606),miscRNA.	4	3	1	0	2	0	0	0	0	1	1	0	0	0	0	0	0	0	0	0	0	0	0	0	0	0	2	0	0	0	0	0	0	0	0	0	1	0	0	1	0	0	0	0	0	0	0
SEL1L2	NM_025229	Homo sapiens sel-1 suppressor of lin-12-like 2 (C. elegans)(SEL1L2), mRNA.	5	5	0	0	1	0	0	0	0	0	0	0	0	0	0	0	0	0	0	0	3	1	0	0	0	0	1	0	0	0	0	0	0	0	0	0	0	0	0	0	0	0	0	0	0	0	0
LYPD4	NM_173506	Homo sapiens LY6/PLAUR domain containing 4 (LYPD4), mRNA.	5	5	0	0	0	0	0	0	0	0	0	0	0	0	0	0	0	0	0	0	5	0	0	0	0	0	0	0	0	0	0	0	0	0	0	0	0	0	0	0	0	0	0	0	0	0	0
LYPD5	NM_182573, NM_001031749	Homo sapiens LY6/PLAUR domain containing 5 (LYPD5), transcriptvariant B, mRNA., Homo sapiens LY6/PLAUR domain containing 5 (LYPD5), transcriptvariant A, mRNA.	40	36	4	0	24	1	0	0	0	1	3	0	3	1	0	0	0	0	0	0	7	0	0	0	0	0	24	0	0	1	0	0	0	0	0	0	0	1	2	1	0	0	3	0	0	1	0
LYPD2	NM_205545	Homo sapiens LY6/PLAUR domain containing 2 (LYPD2), mRNA.	5	1	4	0	0	0	0	1	0	4	0	0	0	0	0	0	0	0	0	0	0	0	0	0	0	0	0	0	0	0	0	0	1	0	0	0	0	4	0	0	0	0	0	0	0	0	0
LYPD3	NM_014400	Homo sapiens LY6/PLAUR domain containing 3 (LYPD3), mRNA.	28	8	20	0	0	5	0	2	0	3	0	2	1	0	4	1	0	0	10	0	0	0	0	0	0	0	0	0	0	5	0	0	2	0	0	0	2	1	0	0	2	0	0	1	0	0	0
ANKRD30A	NM_052997	Homo sapiens ankyrin repeat domain 30A (ANKRD30A), mRNA.	1	0	1	0	0	1	0	0	0	0	0	0	0	0	0	0	0	0	0	0	0	0	0	0	0	0	0	0	0	1	0	0	0	0	0	0	0	0	0	0	0	0	0	0	0	0	0
LOC645146	XM_928177	PREDICTED: Homo sapiens similar to Kinase suppressor of Ras 1(LOC645146), mRNA.	0	0	0	0	0	0	0	0	0	0	0	0	0	0	0	0	0	0	0	0	0	0	0	0	0	0	0	0	0	0	0	0	0	0	0	0	0	0	0	0	0	0	0	0	0	0	0
RGS6	NM_004296	Homo sapiens regulator of G-protein signaling 6 (RGS6), mRNA.	28	27	1	0	22	0	0	0	0	1	0	0	0	0	0	0	2	0	0	0	3	0	0	0	0	0	22	0	0	0	0	0	0	0	0	0	0	1	0	0	0	0	0	0	0	0	0
ANKRD30B	NM_001145029	Homo sapiens ankyrin repeat domain 30B (ANKRD30B), mRNA.	1	1	0	0	1	0	0	0	0	0	0	0	0	0	0	0	0	0	0	0	0	0	0	0	0	0	1	0	0	0	0	0	0	0	0	0	0	0	0	0	0	0	0	0	0	0	0
LOC100133669	NR_026913	Homo sapiens similar to hCG1994695 (LOC100133669), non-coding RNA.	2	1	1	0	1	0	1	0	0	0	0	0	0	0	0	0	0	0	0	0	0	0	0	0	0	0	1	0	0	0	0	1	0	0	0	0	0	0	0	0	0	0	0	0	0	0	0
RGS8	NM_001102450	Homo sapiens regulator of G-protein signaling 8 (RGS8), transcriptvariant 2, mRNA.	4	4	0	0	4	0	0	0	0	0	0	0	0	0	0	0	0	0	0	0	0	0	0	0	0	0	4	0	0	0	0	0	0	0	0	0	0	0	0	0	0	0	0	0	0	0	0
RGS9	NM_003835	Homo sapiens regulator of G-protein signaling 9 (RGS9), transcriptvariant 1, mRNA.	32	16	16	0	8	0	0	0	0	0	1	0	0	2	0	16	0	2	0	0	1	1	0	1	0	0	8	0	0	0	0	0	0	0	0	0	0	0	0	1	0	0	0	0	2	0	0
FSD1L	NM_207647, NM_001145313	Homo sapiens fibronectin type III and SPRY domain containing 1-like(FSD1L), transcript variant 1, mRNA., Homo sapiens fibronectin type III and SPRY domain containing 1-like(FSD1L), transcript variant 3, mRNA.	23	20	3	1	9	0	0	0	0	0	0	6	0	0	0	0	0	2	3	0	0	2	0	0	0	1	9	0	0	0	0	0	0	0	0	0	0	0	0	0	6	0	0	0	0	0	0
LOC729841	XR_039304	PREDICTED: Homo sapiens similar to actin related protein 2/3complex subunit 3 (LOC729841), miscRNA.	2	0	2	0	0	0	0	0	0	0	0	0	0	0	0	0	0	0	0	0	0	2	0	0	0	0	0	0	0	0	0	0	0	0	0	0	0	0	0	0	0	0	0	0	0	0	0
MLYCD	NM_012213	Homo sapiens malonyl-CoA decarboxylase (MLYCD), nuclear geneencoding mitochondrial protein, mRNA.	9	6	3	3	0	0	0	0	0	0	0	0	0	1	0	0	1	0	1	0	1	2	0	0	2	1	0	0	0	0	0	0	0	0	0	0	0	0	0	0	0	0	0	0	1	0	0
CD28	NM_006139	Homo sapiens CD28 molecule (CD28), mRNA.	4	4	0	0	1	0	0	0	3	0	0	0	0	0	0	0	0	0	0	0	0	0	0	0	0	0	1	0	0	0	0	0	0	0	3	0	0	0	0	0	0	0	0	0	0	0	0
MRPS9	NM_182640	Homo sapiens mitochondrial ribosomal protein S9 (MRPS9), nucleargene encoding mitochondrial protein, mRNA.	32	22	10	0	9	0	1	0	4	0	0	4	0	0	1	0	0	5	0	1	2	4	0	1	0	0	7	2	0	0	0	1	0	0	4	0	0	0	0	0	4	0	0	0	0	0	0
MRPS6	NM_032476	Homo sapiens mitochondrial ribosomal protein S6 (MRPS6), nucleargene encoding mitochondrial protein, mRNA.	23	10	13	1	2	0	1	2	0	0	1	0	1	0	2	0	1	1	3	0	0	8	0	0	1	0	1	1	0	0	1	0	2	0	0	0	0	0	0	1	0	0	0	1	0	0	0
IFI35	NM_005533	Homo sapiens interferon-induced protein 35 (IFI35), mRNA.	21	11	10	0	3	0	3	2	1	0	3	0	1	0	0	0	2	1	1	2	0	2	0	0	0	0	2	1	0	0	1	2	2	0	1	0	0	0	2	1	0	0	1	0	0	0	0
CD27	NM_001242	Homo sapiens CD27 molecule (CD27), mRNA.	5	4	1	0	2	0	0	0	0	0	0	0	0	0	0	0	0	0	0	0	0	2	0	1	0	0	2	0	0	0	0	0	0	0	0	0	0	0	0	0	0	0	0	0	0	0	0
MRPS2	NM_016034	Homo sapiens mitochondrial ribosomal protein S2 (MRPS2), nucleargene encoding mitochondrial protein, mRNA.	30	11	19	1	5	0	3	1	0	0	1	0	1	1	4	3	0	1	3	2	1	2	0	1	0	1	1	4	0	0	1	2	1	0	0	0	0	0	0	1	0	0	0	1	1	0	0
NKIRAS1	NM_020345	Homo sapiens NFKB inhibitor interacting Ras-like 1 (NKIRAS1), mRNA.	22	15	7	1	8	1	1	1	0	0	0	0	0	0	1	1	2	0	0	1	3	2	0	0	1	0	7	1	0	1	0	1	1	0	0	0	0	0	0	0	0	0	0	0	0	0	0
FAT3	NM_001008781	Homo sapiens FAT tumor suppressor homolog 3 (Drosophila) (FAT3),mRNA.	16	15	1	0	14	0	0	0	0	0	1	0	0	0	0	0	0	0	0	0	1	0	0	0	0	0	14	0	0	0	0	0	0	0	0	0	0	0	0	1	0	0	0	0	0	0	0
FAT2	NM_001447	Homo sapiens FAT tumor suppressor homolog 2 (Drosophila) (FAT2),mRNA.	33	27	6	0	17	0	0	1	0	2	0	0	0	1	0	0	0	4	3	1	3	1	0	0	0	0	17	0	0	0	0	0	1	0	0	0	0	2	0	0	0	0	0	0	1	0	0
PSG8	NM_182707, NM_001130168	Homo sapiens pregnancy specific beta-1-glycoprotein 8 (PSG8),transcript variant 1, mRNA., Homo sapiens pregnancy specific beta-1-glycoprotein 8 (PSG8),transcript variant 3, mRNA.	0	0	0	0	0	0	0	0	0	0	0	0	0	0	0	0	0	0	0	0	0	0	0	0	0	0	0	0	0	0	0	0	0	0	0	0	0	0	0	0	0	0	0	0	0	0	0
PSG9	NM_002784	Homo sapiens pregnancy specific beta-1-glycoprotein 9 (PSG9), mRNA.	0	0	0	0	0	0	0	0	0	0	0	0	0	0	0	0	0	0	0	0	0	0	0	0	0	0	0	0	0	0	0	0	0	0	0	0	0	0	0	0	0	0	0	0	0	0	0
PSG6	NM_002782, NM_001031850	Homo sapiens pregnancy specific beta-1-glycoprotein 6 (PSG6),transcript variant 1, mRNA., Homo sapiens pregnancy specific beta-1-glycoprotein 6 (PSG6),transcript variant 2, mRNA.	0	0	0	0	0	0	0	0	0	0	0	0	0	0	0	0	0	0	0	0	0	0	0	0	0	0	0	0	0	0	0	0	0	0	0	0	0	0	0	0	0	0	0	0	0	0	0
PSG7	NM_002783	Homo sapiens pregnancy specific beta-1-glycoprotein 7 (PSG7), mRNA.	0	0	0	0	0	0	0	0	0	0	0	0	0	0	0	0	0	0	0	0	0	0	0	0	0	0	0	0	0	0	0	0	0	0	0	0	0	0	0	0	0	0	0	0	0	0	0
PSG4	NM_213633, NM_002780	Homo sapiens pregnancy specific beta-1-glycoprotein 4 (PSG4),transcript variant 2, mRNA., Homo sapiens pregnancy specific beta-1-glycoprotein 4 (PSG4),transcript variant 1, mRNA.	2	2	0	0	0	0	0	0	0	0	0	1	0	0	0	0	0	0	0	0	1	0	0	0	0	0	0	0	0	0	0	0	0	0	0	0	0	0	0	0	1	0	0	0	0	0	0
PSG5	NM_002781	Homo sapiens pregnancy specific beta-1-glycoprotein 5 (PSG5),transcript variant 1, mRNA.	3	3	0	0	0	0	0	0	0	0	0	0	0	0	0	0	0	0	3	0	0	0	0	0	0	0	0	0	0	0	0	0	0	0	0	0	0	0	0	0	0	0	0	0	0	0	0
PSG2	NM_031246	Homo sapiens pregnancy specific beta-1-glycoprotein 2 (PSG2), mRNA.	0	0	0	0	0	0	0	0	0	0	0	0	0	0	0	0	0	0	0	0	0	0	0	0	0	0	0	0	0	0	0	0	0	0	0	0	0	0	0	0	0	0	0	0	0	0	0
PSG3	NM_021016	Homo sapiens pregnancy specific beta-1-glycoprotein 3 (PSG3), mRNA.	1	1	0	0	0	0	0	0	0	0	0	0	0	0	0	0	0	0	1	0	0	0	0	0	0	0	0	0	0	0	0	0	0	0	0	0	0	0	0	0	0	0	0	0	0	0	0
PSG1	NM_006905	Homo sapiens pregnancy specific beta-1-glycoprotein 1 (PSG1), mRNA.	0	0	0	0	0	0	0	0	0	0	0	0	0	0	0	0	0	0	0	0	0	0	0	0	0	0	0	0	0	0	0	0	0	0	0	0	0	0	0	0	0	0	0	0	0	0	0
LOC100291714	XM_002344976	PREDICTED: Homo sapiens hypothetical protein LOC100291714(LOC100291714), mRNA.	12	7	5	0	0	0	0	3	0	0	0	0	0	0	0	0	0	0	4	1	0	1	3	0	0	0	0	0	0	0	0	0	3	0	0	0	0	0	0	0	0	0	0	0	0	0	0
LOC202451	XM_002346832	PREDICTED: Homo sapiens hypothetical protein LOC202451 (LOC202451),mRNA.	28	22	6	0	15	0	0	0	0	0	1	0	2	2	0	2	0	4	0	1	0	1	0	0	0	0	13	2	0	0	0	0	0	0	0	0	0	0	0	1	0	0	2	0	2	0	0
COL27A1	NM_032888	Homo sapiens collagen, type XXVII, alpha 1 (COL27A1), mRNA.	14	13	1	1	5	0	0	2	0	0	0	0	0	0	1	0	0	1	1	0	1	2	0	0	1	0	5	0	0	0	0	0	2	0	0	0	0	0	0	0	0	0	0	0	0	0	1
HMBS	NM_001024382, NM_000190	Homo sapiens hydroxymethylbilane synthase (HMBS), transcriptvariant 2, mRNA., Homo sapiens hydroxymethylbilane synthase (HMBS), transcriptvariant 1, mRNA.	28	18	10	1	8	0	1	2	0	0	4	1	3	1	0	0	0	0	0	2	2	1	1	1	1	0	5	3	0	0	1	0	0	2	0	0	0	0	4	0	1	0	2	1	1	0	0
GATSL2	NM_001145064	Homo sapiens GATS protein-like 2 (GATSL2), mRNA.	1	0	1	0	0	0	0	0	0	0	1	0	0	0	0	0	0	0	0	0	0	0	0	0	0	0	0	0	0	0	0	0	0	0	0	0	0	0	0	1	0	0	0	0	0	0	0
AKR7A3	NM_012067	Homo sapiens aldo-keto reductase family 7, member A3 (aflatoxinaldehyde reductase) (AKR7A3), mRNA.	11	2	9	0	0	0	5	0	0	0	1	0	0	0	0	4	0	0	0	0	0	1	0	0	0	0	0	0	0	0	0	5	0	0	0	0	0	0	1	0	0	0	0	0	0	0	0
DDA1	NM_024050	Homo sapiens DET1 and DDB1 associated 1 (DDA1), mRNA.	29	17	12	1	0	0	1	0	0	0	0	0	0	4	2	0	1	3	6	0	3	7	0	1	0	1	0	0	0	0	1	0	0	0	0	0	0	0	0	0	0	0	0	0	4	0	0
2011-03-11	NM_001102562	Homo sapiens membrane-associated ring finger (C3HC4) 11 (MARCH11),mRNA.	1	1	0	0	0	0	0	0	0	0	0	0	0	0	0	0	0	0	0	0	1	0	0	0	0	0	0	0	0	0	0	0	0	0	0	0	0	0	0	0	0	0	0	0	0	0	0
SOST	NM_025237	Homo sapiens sclerosteosis (SOST), mRNA.	0	0	0	0	0	0	0	0	0	0	0	0	0	0	0	0	0	0	0	0	0	0	0	0	0	0	0	0	0	0	0	0	0	0	0	0	0	0	0	0	0	0	0	0	0	0	0
2011-03-10	NM_001100875, NM_152598	Homo sapiens membrane-associated ring finger (C3HC4) 10 (MARCH10),transcript variant 2, mRNA., Homo sapiens membrane-associated ring finger (C3HC4) 10 (MARCH10),transcript variant 1, mRNA.	34	33	1	0	0	0	0	0	0	0	0	0	0	1	0	0	0	0	0	0	32	1	0	0	0	0	0	0	0	0	0	0	0	0	0	0	0	0	0	0	0	0	0	0	1	0	0
LOC100293622	XM_002345030	PREDICTED: Homo sapiens hypothetical protein LOC100293622(LOC100293622), mRNA.	11	10	1	0	11	0	0	0	0	0	0	0	0	0	0	0	0	0	0	0	0	0	0	0	0	0	10	1	0	0	0	0	0	0	0	0	0	0	0	0	0	0	0	0	0	0	0
HIST1H1T	NM_005323	Homo sapiens histone cluster 1, H1t (HIST1H1T), mRNA.	1	1	0	0	0	0	0	0	0	0	0	0	0	0	0	0	0	0	0	0	1	0	0	0	0	0	0	0	0	0	0	0	0	0	0	0	0	0	0	0	0	0	0	0	0	0	0
LOC100291892	XM_002344508	PREDICTED: Homo sapiens similar to hCG2044968 (LOC100291892), mRNA.	1	1	0	0	1	0	0	0	0	0	0	0	0	0	0	0	0	0	0	0	0	0	0	0	0	0	1	0	0	0	0	0	0	0	0	0	0	0	0	0	0	0	0	0	0	0	0
PLCD4	NM_032726	Homo sapiens phospholipase C, delta 4 (PLCD4), mRNA.	24	23	1	0	5	0	0	5	0	2	2	0	1	0	0	0	1	5	0	1	2	0	0	0	0	0	5	0	0	0	0	0	5	0	0	0	1	1	2	0	0	0	1	0	0	0	0
PLCD3	NM_133373	Homo sapiens phospholipase C, delta 3 (PLCD3), mRNA.	26	22	4	0	17	0	0	1	0	0	1	1	0	0	0	0	0	1	1	0	3	1	0	0	0	0	13	4	0	0	0	0	1	0	0	0	0	0	1	0	1	0	0	0	0	0	0
HIST1H1D	NM_005320	Homo sapiens histone cluster 1, H1d (HIST1H1D), mRNA.	0	0	0	0	0	0	0	0	0	0	0	0	0	0	0	0	0	0	0	0	0	0	0	0	0	0	0	0	0	0	0	0	0	0	0	0	0	0	0	0	0	0	0	0	0	0	0
HIST1H1E	NM_005321	Homo sapiens histone cluster 1, H1e (HIST1H1E), mRNA.	5	2	3	0	2	0	0	0	0	3	0	0	0	0	0	0	0	0	0	0	0	0	0	0	0	0	2	0	0	0	0	0	0	0	0	0	0	3	0	0	0	0	0	0	0	0	0
HIST1H1C	NM_005319	Homo sapiens histone cluster 1, H1c (HIST1H1C), mRNA.	26	20	6	0	2	0	1	3	0	0	0	7	0	2	0	1	2	4	1	0	2	1	0	0	0	0	1	1	0	0	1	0	3	0	0	0	0	0	0	0	7	0	0	0	2	0	0
SOS2	NM_006939	Homo sapiens son of sevenless homolog 2 (Drosophila) (SOS2), mRNA.	33	24	9	0	9	0	0	2	0	2	3	0	0	2	0	1	0	2	1	0	5	3	1	2	0	0	8	1	0	0	0	0	2	0	0	0	0	2	1	2	0	0	0	0	2	0	0
GNMT	NM_018960	Homo sapiens glycine N-methyltransferase (GNMT), mRNA.	4	2	2	0	1	0	0	0	0	0	0	2	0	0	0	1	0	0	0	0	0	0	0	0	0	0	0	1	0	0	0	0	0	0	0	0	0	0	0	0	2	0	0	0	0	0	0
CKMT1A	NM_001015001	Homo sapiens creatine kinase, mitochondrial 1A (CKMT1A), nucleargene encoding mitochondrial protein, mRNA.	16	7	9	0	4	0	3	2	0	0	0	0	0	1	1	3	0	1	0	0	0	1	0	0	0	0	4	0	0	0	1	2	0	2	0	0	0	0	0	0	0	0	0	0	1	0	0
DEFA1B	NM_001042500	Homo sapiens defensin, alpha 1B (DEFA1B), mRNA.	16	0	16	0	0	0	0	0	0	0	0	0	0	0	0	0	0	0	0	0	0	0	16	0	0	0	0	0	0	0	0	0	0	0	0	0	0	0	0	0	0	0	0	0	0	0	0
BCL2L15	NM_001010922	Homo sapiens BCL2-like 15 (BCL2L15), mRNA.	1	1	0	0	0	0	0	0	0	0	0	0	0	0	0	0	0	1	0	0	0	0	0	0	0	0	0	0	0	0	0	0	0	0	0	0	0	0	0	0	0	0	0	0	0	0	0
BCL2L14	NM_138723, NM_138722	Homo sapiens BCL2-like 14 (apoptosis facilitator) (BCL2L14),transcript variant 4, mRNA., Homo sapiens BCL2-like 14 (apoptosis facilitator) (BCL2L14),transcript variant 1, mRNA.	19	18	1	0	0	0	1	0	0	0	0	2	0	1	0	0	0	1	0	0	14	0	0	0	0	0	0	0	0	0	0	1	0	0	0	0	0	0	0	0	2	0	0	0	1	0	0
BCL2L11	NM_138621	Homo sapiens BCL2-like 11 (apoptosis facilitator) (BCL2L11),transcript variant 1, mRNA.	22	19	3	0	2	0	0	2	0	1	0	4	0	1	0	2	0	3	0	0	0	2	1	4	0	0	2	0	0	0	0	0	2	0	0	0	0	1	0	0	4	0	0	0	1	0	0
C22orf15	NM_182520	Homo sapiens chromosome 22 open reading frame 15 (C22orf15), mRNA.	3	2	1	0	1	0	0	0	1	0	0	0	0	0	0	0	0	0	0	0	0	1	0	0	0	0	1	0	0	0	0	0	0	0	1	0	0	0	0	0	0	0	0	0	0	0	0
HSD11B2	NM_000196	Homo sapiens hydroxysteroid (11-beta) dehydrogenase 2 (HSD11B2),mRNA.	10	4	6	0	2	0	5	0	0	0	0	0	0	0	0	0	0	0	0	2	0	1	0	0	0	0	0	2	0	0	4	1	0	0	0	0	0	0	0	0	0	0	0	0	0	0	0
HSD11B1	NM_181755, NM_005525	Homo sapiens hydroxysteroid (11-beta) dehydrogenase 1 (HSD11B1),transcript variant 2, mRNA., Homo sapiens hydroxysteroid (11-beta) dehydrogenase 1 (HSD11B1),transcript variant 1, mRNA.	30	28	2	0	5	0	0	2	0	0	0	11	0	0	0	1	0	0	11	0	0	0	0	0	0	0	5	0	0	0	0	0	2	0	0	0	0	0	0	0	10	1	0	0	0	0	0
LOC100288155	XM_002344335	PREDICTED: Homo sapiens hypothetical protein LOC100288155(LOC100288155), partial mRNA.	0	0	0	0	0	0	0	0	0	0	0	0	0	0	0	0	0	0	0	0	0	0	0	0	0	0	0	0	0	0	0	0	0	0	0	0	0	0	0	0	0	0	0	0	0	0	0
LOC100288152	XM_002342497	PREDICTED: Homo sapiens hypothetical protein LOC100288152(LOC100288152), mRNA.	1	1	0	0	0	0	0	0	0	0	0	0	0	0	0	1	0	0	0	0	0	0	0	0	0	0	0	0	0	0	0	0	0	0	0	0	0	0	0	0	0	0	0	0	0	0	0
LOC100288150	XM_002343620	PREDICTED: Homo sapiens hypothetical protein LOC100288150(LOC100288150), mRNA.	3	3	0	0	1	0	0	0	0	0	0	0	0	0	0	0	0	0	0	0	2	0	0	0	0	0	1	0	0	0	0	0	0	0	0	0	0	0	0	0	0	0	0	0	0	0	0
GTF2H2	NM_001515	Homo sapiens general transcription factor IIH, polypeptide 2, 44kDa(GTF2H2), mRNA.	12	8	4	0	4	0	1	0	1	0	0	0	1	1	0	0	0	0	1	1	0	1	1	0	0	0	4	0	0	0	0	1	0	0	1	0	0	0	0	0	0	0	1	0	0	1	0
LOC100288159	XM_002347286	PREDICTED: Homo sapiens hypothetical protein LOC100288159(LOC100288159), mRNA.	17	4	13	0	2	0	0	0	1	0	2	0	0	0	0	1	0	0	3	2	0	5	1	0	0	0	1	1	0	0	0	0	0	0	0	1	0	0	2	0	0	0	0	0	0	0	0
LOC646359	XM_001715947	PREDICTED: Homo sapiens similar to telomeric repeat binding factor(NIMA-interacting) 1 (LOC646359), mRNA.	18	15	3	0	10	0	0	0	0	2	0	1	0	1	0	0	2	0	0	0	2	0	0	0	0	0	10	0	0	0	0	0	0	0	0	0	0	2	0	0	1	0	0	0	0	1	0
LOC100132273	XR_078580, XR_079439	PREDICTED: Homo sapiens hypothetical protein LOC100132273(LOC100132273), miscRNA., PREDICTED: Homo sapiens hypothetical protein LOC100132273(LOC100132273), miscRNA.	35	34	1	1	28	0	0	2	0	0	0	0	0	0	0	0	1	0	0	0	0	3	0	0	1	0	27	1	0	0	0	0	2	0	0	0	0	0	0	0	0	0	0	0	0	0	0
RYK	NM_001005861, NM_002958	Homo sapiens RYK receptor-like tyrosine kinase (RYK), transcriptvariant 1, mRNA., Homo sapiens RYK receptor-like tyrosine kinase (RYK), transcriptvariant 2, mRNA.	31	18	13	0	3	0	0	3	0	1	0	2	1	1	4	0	1	2	2	1	3	6	0	1	0	0	3	0	0	0	0	0	3	0	0	0	0	1	0	0	2	0	1	0	1	0	0
LEF1	NM_001130714, NM_016269, NM_001166119	Homo sapiens lymphoid enhancer-binding factor 1 (LEF1), transcriptvariant 3, mRNA., Homo sapiens lymphoid enhancer-binding factor 1 (LEF1), transcriptvariant 1, mRNA., Homo sapiens lymphoid enhancer-binding factor 1 (LEF1), transcriptvariant 4, mRNA.	17	12	5	0	5	0	0	0	4	0	0	0	0	0	0	1	1	0	1	1	0	3	1	0	0	0	5	0	0	0	0	0	0	0	4	0	0	0	0	0	0	0	0	0	0	0	0
LHX1	NM_005568	Homo sapiens LIM homeobox 1 (LHX1), mRNA.	13	13	0	0	11	0	0	0	0	0	2	0	0	0	0	0	0	0	0	0	0	0	0	0	0	0	11	0	0	0	0	0	0	0	0	0	0	0	2	0	0	0	0	0	0	0	0
LHX2	NM_004789	Homo sapiens LIM homeobox 2 (LHX2), mRNA.	6	4	2	0	1	0	0	3	0	0	1	0	0	1	0	0	0	0	0	0	0	0	0	0	0	0	0	1	0	0	0	0	3	0	0	0	0	0	0	1	0	0	0	0	1	0	0
LHX3	NM_178138	Homo sapiens LIM homeobox 3 (LHX3), transcript variant 1, mRNA.	0	0	0	0	0	0	0	0	0	0	0	0	0	0	0	0	0	0	0	0	0	0	0	0	0	0	0	0	0	0	0	0	0	0	0	0	0	0	0	0	0	0	0	0	0	0	0
LHX4	NM_033343	Homo sapiens LIM homeobox 4 (LHX4), mRNA.	6	5	1	1	0	0	0	0	0	0	1	0	0	0	0	0	2	2	0	0	0	0	0	0	1	0	0	0	0	0	0	0	0	0	0	0	0	0	0	1	0	0	0	0	0	0	0
BLOC1S2	NM_001001342, NM_173809	Homo sapiens biogenesis of lysosomal organelles complex-1, subunit2 (BLOC1S2), transcript variant 2, mRNA., Homo sapiens biogenesis of lysosomal organelles complex-1, subunit2 (BLOC1S2), transcript variant 1, mRNA.	34	22	12	0	7	0	0	2	3	0	0	0	0	0	4	5	0	0	8	0	1	3	0	1	0	0	7	0	0	0	0	0	2	0	3	0	0	0	0	0	0	0	0	0	0	0	0
LHX6	NM_199160, NM_014368	Homo sapiens LIM homeobox 6 (LHX6), transcript variant 2, mRNA., Homo sapiens LIM homeobox 6 (LHX6), transcript variant 1, mRNA.	17	15	2	0	12	0	0	0	0	0	0	0	0	0	1	0	0	0	0	0	3	1	0	0	0	0	12	0	0	0	0	0	0	0	0	0	0	0	0	0	0	0	0	0	0	0	0
LHX8	NM_001001933	Homo sapiens LIM homeobox 8 (LHX8), mRNA.	1	1	0	0	1	0	0	0	0	0	0	0	0	0	0	0	0	0	0	0	0	0	0	0	0	0	1	0	0	0	0	0	0	0	0	0	0	0	0	0	0	0	0	0	0	0	0
LHX9	NM_020204	Homo sapiens LIM homeobox 9 (LHX9), transcript variant 1, mRNA.	2	2	0	0	0	0	0	0	0	0	0	0	0	0	0	0	0	0	0	0	2	0	0	0	0	0	0	0	0	0	0	0	0	0	0	0	0	0	0	0	0	0	0	0	0	0	0
LOC728498	XM_002343357	PREDICTED: Homo sapiens similar to Golgin subfamily A member 8-likeprotein 1 (LOC728498), mRNA.	1	1	0	0	0	0	0	0	0	0	0	0	0	0	0	0	0	0	0	0	1	0	0	0	0	0	0	0	0	0	0	0	0	0	0	0	0	0	0	0	0	0	0	0	0	0	0
SLC38A5	NM_033518	Homo sapiens solute carrier family 38, member 5 (SLC38A5), mRNA.	10	5	5	0	5	0	0	0	0	0	0	1	0	0	0	0	0	1	2	0	0	1	0	0	0	0	2	3	0	0	0	0	0	0	0	0	0	0	0	0	1	0	0	0	0	0	0
SLC38A4	NM_001143824, NM_018018	Homo sapiens solute carrier family 38, member 4 (SLC38A4),transcript variant 2, mRNA., Homo sapiens solute carrier family 38, member 4 (SLC38A4),transcript variant 1, mRNA.	32	26	6	0	0	0	0	0	0	0	0	27	0	0	0	3	0	2	0	0	0	0	0	0	0	0	0	0	0	0	0	0	0	0	0	0	0	0	0	0	23	4	0	0	0	0	0
SLC38A6	NM_153811	Homo sapiens solute carrier family 38, member 6 (SLC38A6), mRNA.	23	18	5	0	1	0	0	0	2	0	0	0	1	0	1	0	1	7	0	1	2	2	4	1	0	0	1	0	0	0	0	0	0	0	2	0	0	0	0	0	0	0	1	0	0	0	0
SLC38A9	NM_173514	Homo sapiens solute carrier family 38, member 9 (SLC38A9), mRNA.	47	43	4	2	13	0	0	0	0	0	3	2	1	0	0	0	3	0	0	1	21	0	0	1	1	1	13	0	0	0	0	0	0	0	0	0	0	0	2	1	2	0	1	0	0	0	0
SLC38A8	NM_001080442	Homo sapiens solute carrier family 38, member 8 (SLC38A8), mRNA.	1	1	0	0	1	0	0	0	0	0	0	0	0	0	0	0	0	0	0	0	0	0	0	0	0	0	1	0	0	0	0	0	0	0	0	0	0	0	0	0	0	0	0	0	0	0	0
FLJ20712	XR_041420	PREDICTED: Homo sapiens hypothetical FLJ20712 (FLJ20712), miscRNA.	1	0	1	0	0	0	0	0	0	1	0	0	0	0	0	0	0	0	0	0	0	0	0	0	0	0	0	0	0	0	0	0	0	0	0	0	0	1	0	0	0	0	0	0	0	0	0
LOC100129532	XM_001722760	PREDICTED: Homo sapiens hypothetical LOC100129532 (LOC100129532),mRNA.	1	1	0	0	0	0	0	0	0	0	0	0	0	0	0	0	0	0	1	0	0	0	0	0	0	0	0	0	0	0	0	0	0	0	0	0	0	0	0	0	0	0	0	0	0	0	0
LOC100289685	XM_002347192	PREDICTED: Homo sapiens hypothetical protein LOC100289685(LOC100289685), mRNA.	1	1	0	0	0	0	0	0	0	0	0	0	0	0	0	0	0	0	0	0	1	0	0	0	0	0	0	0	0	0	0	0	0	0	0	0	0	0	0	0	0	0	0	0	0	0	0
OCA2	NM_000275	Homo sapiens oculocutaneous albinism II (OCA2), mRNA.	7	6	1	0	2	0	0	0	0	0	0	1	0	0	0	0	0	0	1	0	3	0	0	0	0	0	2	0	0	0	0	0	0	0	0	0	0	0	0	0	0	1	0	0	0	0	0
LOC100289688	XM_002347333	PREDICTED: Homo sapiens similar to matrix metalloproteinase 19isoform rasi-1 preproprotein (LOC100289688), mRNA.	8	8	0	0	0	0	0	1	0	0	0	0	5	0	0	0	0	0	0	1	0	0	1	0	0	0	0	0	0	0	0	0	1	0	0	0	0	0	0	0	0	0	5	0	0	0	0
LOC100129538	XM_001715441	PREDICTED: Homo sapiens hypothetical LOC100129538 (LOC100129538),mRNA.	2	2	0	0	2	0	0	0	0	0	0	0	0	0	0	0	0	0	0	0	0	0	0	0	0	0	2	0	0	0	0	0	0	0	0	0	0	0	0	0	0	0	0	0	0	0	0
LOC150527	NR_027314, NR_027313	Homo sapiens hypothetical LOC150527 (LOC150527), transcript variant2, non-coding RNA., Homo sapiens hypothetical LOC150527 (LOC150527), transcript variant1, non-coding RNA.	5	5	0	0	3	0	0	0	0	0	0	0	0	0	0	0	0	0	0	0	2	0	0	0	0	0	3	0	0	0	0	0	0	0	0	0	0	0	0	0	0	0	0	0	0	0	0
LOC100288486	XM_002343390	PREDICTED: Homo sapiens similar to DEAD/H box polypeptide 11 like 9(LOC100288486), mRNA.	3	3	0	0	0	0	0	0	0	0	0	0	0	0	0	0	0	0	0	0	3	0	0	0	0	0	0	0	0	0	0	0	0	0	0	0	0	0	0	0	0	0	0	0	0	0	0
YBX2	NM_015982	Homo sapiens Y box binding protein 2 (YBX2), mRNA.	14	9	5	0	0	0	3	0	0	0	0	0	0	0	0	0	0	0	0	0	8	3	0	0	0	0	0	0	0	0	0	3	0	0	0	0	0	0	0	0	0	0	0	0	0	0	0
LOC100289353	XM_002343037	PREDICTED: Homo sapiens hypothetical protein LOC100289353(LOC100289353), mRNA.	1	1	0	0	0	0	0	0	0	0	0	0	0	0	0	0	0	0	0	0	1	0	0	0	0	0	0	0	0	0	0	0	0	0	0	0	0	0	0	0	0	0	0	0	0	0	0
LOC390595	NM_001163692	Homo sapiens similar to ubiquitin-associated protein 1 (predicted)(LOC390595), mRNA.	3	3	0	0	0	0	0	3	0	0	0	0	0	0	0	0	0	0	0	0	0	0	0	0	0	0	0	0	0	0	0	0	3	0	0	0	0	0	0	0	0	0	0	0	0	0	0
CHIC2	NM_012110	Homo sapiens cysteine-rich hydrophobic domain 2 (CHIC2), mRNA.	19	15	4	0	10	0	0	1	1	0	1	0	2	0	0	1	0	0	1	1	0	1	0	0	0	0	10	0	0	0	0	0	1	0	1	0	0	0	0	1	0	0	2	0	0	0	0
CHIC1	NM_001039840	Homo sapiens cysteine-rich hydrophobic domain 1 (CHIC1), mRNA.	30	23	7	0	18	0	2	0	0	0	1	0	0	1	1	0	1	2	1	1	0	1	0	1	0	0	16	2	0	0	0	2	0	0	0	0	0	0	0	1	0	0	0	0	1	0	0
POM121L4P	NR_024592	Homo sapiens POM121 membrane glycoprotein-like 4 pseudogene (rat)(POM121L4P), non-coding RNA.	4	4	0	0	0	0	0	0	0	0	0	0	0	0	0	0	0	0	0	0	4	0	0	0	0	0	0	0	0	0	0	0	0	0	0	0	0	0	0	0	0	0	0	0	0	0	0
C3orf53	XR_041224	PREDICTED: Homo sapiens chromosome 3 open reading frame 53(C3orf53), miscRNA.	1	1	0	0	1	0	0	0	0	0	0	0	0	0	0	0	0	0	0	0	0	0	0	0	0	0	1	0	0	0	0	0	0	0	0	0	0	0	0	0	0	0	0	0	0	0	0
FLJ32255	XR_079169, XR_078314, XR_078987	PREDICTED: Homo sapiens hypothetical protein LOC643977 (FLJ32255),miscRNA., PREDICTED: Homo sapiens hypothetical protein LOC643977 (FLJ32255),miscRNA., PREDICTED: Homo sapiens hypothetical protein LOC643977 (FLJ32255),miscRNA.	4	3	1	0	0	0	0	0	1	1	0	0	0	0	0	0	0	0	1	0	0	1	0	0	0	0	0	0	0	0	0	0	0	0	1	0	0	1	0	0	0	0	0	0	0	0	0
C3orf54	NM_203370	Homo sapiens chromosome 3 open reading frame 54 (C3orf54), mRNA.	0	0	0	0	0	0	0	0	0	0	0	0	0	0	0	0	0	0	0	0	0	0	0	0	0	0	0	0	0	0	0	0	0	0	0	0	0	0	0	0	0	0	0	0	0	0	0
LOC730078	XM_001718885	PREDICTED: Homo sapiens similar to hCG2040074 (LOC730078), mRNA.	1	1	0	0	0	0	0	1	0	0	0	0	0	0	0	0	0	0	0	0	0	0	0	0	0	0	0	0	0	0	0	0	1	0	0	0	0	0	0	0	0	0	0	0	0	0	0
LOC100290532	XM_002346709	PREDICTED: Homo sapiens hypothetical protein LOC100290532(LOC100290532), mRNA.	1	1	0	0	1	0	0	0	0	0	0	0	0	0	0	0	0	0	0	0	0	0	0	0	0	0	1	0	0	0	0	0	0	0	0	0	0	0	0	0	0	0	0	0	0	0	0
LOC390627	XR_078507	PREDICTED: Homo sapiens similar to Chondroitin sulfate proteoglycan4 (LOC390627), miscRNA.	1	1	0	0	0	0	0	0	0	0	0	0	0	0	0	0	0	1	0	0	0	0	0	0	0	0	0	0	0	0	0	0	0	0	0	0	0	0	0	0	0	0	0	0	0	0	0
SDCCAG8	NM_006642	Homo sapiens serologically defined colon cancer antigen 8(SDCCAG8), mRNA.	35	24	11	1	7	0	1	1	1	0	1	2	0	0	0	5	2	5	3	2	2	2	0	0	0	1	7	0	0	0	1	0	1	0	1	0	0	0	0	1	2	0	0	0	0	0	0
SDCCAG3	NM_006643, NM_001039708	Homo sapiens serologically defined colon cancer antigen 3(SDCCAG3), transcript variant 2, mRNA., Homo sapiens serologically defined colon cancer antigen 3(SDCCAG3), transcript variant 3, mRNA.	29	16	13	0	7	0	0	0	0	0	1	2	1	2	3	0	1	2	1	1	4	3	0	1	0	0	4	3	0	0	0	0	0	0	0	0	0	0	0	1	2	0	1	0	2	0	0
NCOA2	NM_006540	Homo sapiens nuclear receptor coactivator 2 (NCOA2), mRNA.	40	36	4	0	18	0	0	0	0	2	0	1	0	1	1	0	0	4	1	0	8	0	2	2	0	0	18	0	0	0	0	0	0	0	0	0	0	2	0	0	1	0	0	0	1	0	0
LOC550643	NR_015367	Homo sapiens hypothetical LOC550643 (LOC550643), non-coding RNA.	18	15	3	0	1	0	0	6	5	0	0	0	0	0	0	2	0	1	3	0	0	0	0	0	0	0	1	0	0	0	0	0	6	0	5	0	0	0	0	0	0	0	0	0	0	0	0
NCOA5	NM_020967	Homo sapiens nuclear receptor coactivator 5 (NCOA5), mRNA.	22	13	9	0	5	0	2	3	0	0	1	0	0	1	0	5	0	0	2	0	1	2	0	0	0	0	4	1	0	0	1	1	3	0	0	0	0	0	0	1	0	0	0	0	1	0	0
FLJ10038	NR_026891	Homo sapiens hypothetical protein FLJ10038 (FLJ10038), non-codingRNA.	22	13	9	0	1	0	1	1	0	0	0	2	1	0	5	3	1	2	1	0	0	0	1	3	0	0	1	0	0	0	1	0	1	0	0	0	0	0	0	0	2	0	0	1	0	0	0
CISH	NM_013324, NM_145071	Homo sapiens cytokine inducible SH2-containing protein (CISH),transcript variant 1, mRNA., Homo sapiens cytokine inducible SH2-containing protein (CISH),transcript variant 2, mRNA.	10	2	8	0	0	1	0	0	1	0	0	0	0	0	4	0	0	0	1	0	0	3	0	0	0	0	0	0	0	1	0	0	0	0	1	0	0	0	0	0	0	0	0	0	0	0	0
LOC100131294	XM_001718622	PREDICTED: Homo sapiens similar to hCG24991 (LOC100131294), mRNA.	2	1	1	0	0	0	0	0	0	0	0	0	0	0	0	1	0	1	0	0	0	0	0	0	0	0	0	0	0	0	0	0	0	0	0	0	0	0	0	0	0	0	0	0	0	0	0
LOC100131296	XM_001726351	PREDICTED: Homo sapiens hypothetical LOC100131296 (LOC100131296),mRNA.	0	0	0	0	0	0	0	0	0	0	0	0	0	0	0	0	0	0	0	0	0	0	0	0	0	0	0	0	0	0	0	0	0	0	0	0	0	0	0	0	0	0	0	0	0	0	0
ZNF497	NM_198458	Homo sapiens zinc finger protein 497 (ZNF497), mRNA.	3	2	1	0	2	0	0	0	0	0	0	0	0	0	0	0	0	0	0	0	0	1	0	0	0	0	2	0	0	0	0	0	0	0	0	0	0	0	0	0	0	0	0	0	0	0	0
ZNF496	NM_032752	Homo sapiens zinc finger protein 496 (ZNF496), mRNA.	9	8	1	0	1	0	0	0	0	0	0	0	1	1	0	0	1	0	0	0	4	1	0	0	0	0	1	0	0	0	0	0	0	0	0	0	0	0	0	0	0	0	1	0	1	0	0
ERF	NM_006494	Homo sapiens Ets2 repressor factor (ERF), mRNA.	26	15	11	0	6	0	0	1	0	0	2	0	2	3	1	3	1	0	0	1	2	4	0	0	0	0	3	3	0	0	0	0	1	0	0	0	0	0	1	1	0	0	2	0	3	0	0
ERG	NM_182918, NM_001136154, NM_004449, NM_001136155	Homo sapiens v-ets erythroblastosis virus E26 oncogene homolog(avian) (ERG), transcript variant 1, mRNA., Homo sapiens v-ets erythroblastosis virus E26 oncogene homolog(avian) (ERG), transcript variant 3, mRNA., Homo sapiens v-ets erythroblastosis virus E26 oncogene homolog(avian) (ERG), transcript variant 2, mRNA., Homo sapiens v-ets erythroblastosis virus E26 oncogene homolog(avian) (ERG), tran…	24	19	5	2	5	2	0	0	0	1	3	0	3	0	0	0	0	0	0	0	1	7	0	0	2	0	5	0	0	2	0	0	0	0	0	0	1	0	1	2	0	0	3	0	0	0	0
ZNF493	NM_145326, NM_001076678, NM_175910	Homo sapiens zinc finger protein 493 (ZNF493), transcript variant2, mRNA., Homo sapiens zinc finger protein 493 (ZNF493), transcript variant3, mRNA., Homo sapiens zinc finger protein 493 (ZNF493), transcript variant1, mRNA.	15	15	0	0	11	0	0	1	0	0	0	0	0	0	0	0	0	2	1	0	0	0	0	0	0	0	11	0	0	0	0	0	1	0	0	0	0	0	0	0	0	0	0	0	0	0	0
HAND1	NM_004821	Homo sapiens heart and neural crest derivatives expressed 1(HAND1), mRNA.	0	0	0	0	0	0	0	0	0	0	0	0	0	0	0	0	0	0	0	0	0	0	0	0	0	0	0	0	0	0	0	0	0	0	0	0	0	0	0	0	0	0	0	0	0	0	0
HAND2	NM_021973	Homo sapiens heart and neural crest derivatives expressed 2(HAND2), mRNA.	11	2	9	1	1	0	0	0	0	0	0	0	0	1	2	4	0	0	0	0	0	2	0	0	0	1	0	1	0	0	0	0	0	0	0	0	0	0	0	0	0	0	0	0	0	1	0
ZNF490	NM_020714	Homo sapiens zinc finger protein 490 (ZNF490), mRNA.	8	8	0	0	2	0	1	0	1	0	0	0	0	0	0	0	0	0	0	0	3	0	0	1	0	0	2	0	0	0	1	0	0	0	1	0	0	0	0	0	0	0	0	0	0	0	0
ZNF498	NM_145115	Homo sapiens zinc finger protein 498 (ZNF498), mRNA.	8	6	2	1	1	0	0	1	0	1	0	0	0	0	0	0	0	0	0	0	2	1	0	1	1	0	1	0	0	0	0	0	1	0	0	0	0	1	0	0	0	0	0	0	0	0	0
RGAG4	NM_001024455	Homo sapiens retrotransposon gag domain containing 4 (RGAG4), mRNA.	6	2	4	1	4	0	0	0	0	0	0	0	0	0	0	1	0	0	0	0	0	0	0	0	1	0	1	3	0	0	0	0	0	0	0	0	0	0	0	0	0	0	0	0	0	0	0
RGAG1	NM_020769	Homo sapiens retrotransposon gag domain containing 1 (RGAG1), mRNA.	8	8	0	0	1	0	0	0	0	0	0	0	0	0	0	0	0	0	0	0	7	0	0	0	0	0	1	0	0	0	0	0	0	0	0	0	0	0	0	0	0	0	0	0	0	0	0
LOC100131746	XM_001726464, XM_001721959	PREDICTED: Homo sapiens hypothetical LOC100131746 (LOC100131746),mRNA., PREDICTED: Homo sapiens hypothetical LOC100131746 (LOC100131746),mRNA.	15	13	2	0	9	0	0	0	0	1	2	0	0	0	0	0	1	1	0	0	0	1	0	0	0	0	9	0	0	0	0	0	0	0	0	0	0	1	1	1	0	0	0	0	0	0	0
NDNL2	NM_138704	Homo sapiens necdin-like 2 (NDNL2), mRNA.	9	5	4	2	0	0	0	0	1	0	1	0	0	0	0	1	0	1	3	0	0	0	0	0	0	2	0	0	0	0	0	0	0	0	1	0	0	0	0	1	0	0	0	0	0	0	0
NLGN4Y	NR_028318, NR_028319	Homo sapiens neuroligin 4, Y-linked (NLGN4Y), transcript variant 3,transcribed RNA., Homo sapiens neuroligin 4, Y-linked (NLGN4Y), transcript variant 4,transcribed RNA.	14	14	0	0	12	0	0	1	0	0	0	0	0	1	0	0	0	0	0	0	0	0	0	0	0	0	12	0	0	0	0	0	1	0	0	0	0	0	0	0	0	0	0	0	1	0	0
NLGN4X	NM_181332, NM_020742	Homo sapiens neuroligin 4, X-linked (NLGN4X), transcript variant 2,mRNA., Homo sapiens neuroligin 4, X-linked (NLGN4X), transcript variant 1,mRNA.	26	25	1	0	20	0	0	2	0	0	0	0	0	1	0	0	0	2	1	0	0	0	0	0	0	0	20	0	0	0	0	0	2	0	0	0	0	0	0	0	0	0	0	0	1	0	0
NCR3	NM_147130, NM_001145466	Homo sapiens natural cytotoxicity triggering receptor 3 (NCR3),transcript variant 1, mRNA., Homo sapiens natural cytotoxicity triggering receptor 3 (NCR3),transcript variant 2, mRNA.	1	1	0	0	0	0	0	0	0	0	0	0	0	0	0	0	1	0	0	0	0	0	0	0	0	0	0	0	0	0	0	0	0	0	0	0	0	0	0	0	0	0	0	0	0	0	0
FBN3	NM_032447	Homo sapiens fibrillin 3 (FBN3), mRNA.	2	0	2	0	0	0	0	0	0	0	0	0	0	0	0	0	0	0	0	0	0	2	0	0	0	0	0	0	0	0	0	0	0	0	0	0	0	0	0	0	0	0	0	0	0	0	0
NCR1	NM_004829, NR_027043	Homo sapiens natural cytotoxicity triggering receptor 1 (NCR1),transcript variant 1, mRNA., Homo sapiens natural cytotoxicity triggering receptor 1 (NCR1),transcript variant 5, non-coding RNA.	1	1	0	0	1	0	0	0	0	0	0	0	0	0	0	0	0	0	0	0	0	0	0	0	0	0	1	0	0	0	0	0	0	0	0	0	0	0	0	0	0	0	0	0	0	0	0
AOAH	NM_001637	Homo sapiens acyloxyacyl hydrolase (neutrophil) (AOAH), mRNA.	30	20	10	2	8	2	1	0	1	2	2	2	4	0	1	0	0	0	0	0	1	3	1	0	1	1	8	0	0	2	0	1	0	0	1	0	0	2	0	2	2	0	4	0	0	0	0
PDE1C	NM_005020	Homo sapiens phosphodiesterase 1C, calmodulin-dependent 70kDa(PDE1C), mRNA.	32	30	2	0	28	0	0	0	0	0	1	0	0	1	0	0	0	1	1	0	0	0	0	0	0	0	28	0	0	0	0	0	0	0	0	0	0	0	0	1	0	0	0	0	1	0	0
SCN1B	NM_001037, NM_199037	Homo sapiens sodium channel, voltage-gated, type I, beta (SCN1B),transcript variant a, mRNA., Homo sapiens sodium channel, voltage-gated, type I, beta (SCN1B),transcript variant b, mRNA.	32	32	0	0	10	0	0	2	0	0	0	0	0	0	0	0	0	20	0	0	0	0	0	0	0	0	10	0	0	0	0	0	2	0	0	0	0	0	0	0	0	0	0	0	0	0	0
SCN1A	NM_006920	Homo sapiens sodium channel, voltage-gated, type I, alpha subunit(SCN1A), transcript variant 2, mRNA.	22	22	0	0	19	0	0	0	0	0	0	0	0	0	0	0	0	3	0	0	0	0	0	0	0	0	19	0	0	0	0	0	0	0	0	0	0	0	0	0	0	0	0	0	0	0	0
DEXI	NM_014015	Homo sapiens Dexi homolog (mouse) (DEXI), mRNA.	29	17	12	2	6	1	0	3	1	0	4	2	0	1	0	1	0	1	3	2	0	0	1	1	2	0	2	4	0	1	0	0	3	0	1	0	0	0	0	4	2	0	0	0	1	0	0
IDI2	NM_033261	Homo sapiens isopentenyl-diphosphate delta isomerase 2 (IDI2),mRNA.	16	16	0	1	1	0	0	0	0	0	0	0	0	0	2	0	0	12	0	0	0	0	0	0	1	0	1	0	0	0	0	0	0	0	0	0	0	0	0	0	0	0	0	0	0	0	2
IPMK	NM_152230	Homo sapiens inositol polyphosphate multikinase (IPMK), mRNA.	2	2	0	0	2	0	0	0	0	0	0	0	0	0	0	0	0	0	0	0	0	0	0	0	0	0	2	0	0	0	0	0	0	0	0	0	0	0	0	0	0	0	0	0	0	0	0
TMEM185B	NR_000034	Homo sapiens transmembrane protein 185B (pseudogene) (TMEM185B),non-coding RNA.	22	19	3	0	11	0	0	2	0	0	0	0	0	0	0	2	0	1	2	0	1	3	0	0	0	0	11	0	0	0	0	0	2	0	0	0	0	0	0	0	0	0	0	0	0	0	0
TMEM185A	NM_032508	Homo sapiens transmembrane protein 185A (TMEM185A), mRNA.	34	29	5	1	12	0	0	2	1	1	3	2	1	2	2	0	0	0	0	0	6	1	0	0	1	0	11	1	0	0	0	0	2	0	0	1	1	0	2	1	2	0	1	0	2	0	0
UBXN10	NM_152376	Homo sapiens UBX domain protein 10 (UBXN10), mRNA.	26	14	12	0	4	2	0	0	1	0	0	0	0	0	3	1	0	0	0	1	8	6	0	0	0	0	4	0	0	2	0	0	0	0	1	0	0	0	0	0	0	0	0	0	0	0	0
LOC286260	XR_079534	PREDICTED: Homo sapiens hypothetical LOC286260 (LOC286260),miscRNA.	1	1	0	0	0	0	0	0	0	0	0	1	0	0	0	0	0	0	0	0	0	0	0	0	0	0	0	0	0	0	0	0	0	0	0	0	0	0	0	0	1	0	0	0	0	0	0
SFTA1P	NR_027082	Homo sapiens surfactant associated 1 (pseudogene) (SFTA1P),non-coding RNA.	2	2	0	0	0	0	0	0	0	0	0	0	2	0	0	0	0	0	0	0	0	0	0	0	0	0	0	0	0	0	0	0	0	0	0	0	0	0	0	0	0	0	2	0	0	0	0
FCHSD1	NM_033449	Homo sapiens FCH and double SH3 domains 1 (FCHSD1), mRNA.	11	5	6	0	2	0	0	0	0	0	0	0	0	0	1	2	0	1	0	0	2	1	0	2	0	0	1	1	0	0	0	0	0	0	0	0	0	0	0	0	0	0	0	0	0	0	0
SNORD127	NR_003691	Homo sapiens small nucleolar RNA, C/D box 127 (SNORD127), smallnucleolar RNA.	1	1	0	0	0	0	0	0	0	0	0	0	0	0	0	0	0	0	0	0	1	0	0	0	0	0	0	0	0	0	0	0	0	0	0	0	0	0	0	0	0	0	0	0	0	0	0
HIGD2A	NM_138820	Homo sapiens HIG1 hypoxia inducible domain family, member 2A(HIGD2A), mRNA.	30	19	11	0	2	0	3	2	0	0	1	0	2	0	0	8	1	6	1	1	1	0	1	1	0	0	2	0	0	0	2	1	2	0	0	0	0	0	0	1	0	0	1	1	0	0	0
TRAIP	NM_005879	Homo sapiens TRAF interacting protein (TRAIP), mRNA.	13	10	3	0	4	0	1	0	0	1	0	1	0	0	0	0	1	1	1	0	3	0	0	0	0	0	4	0	0	0	0	1	0	0	0	0	0	1	0	0	1	0	0	0	0	0	0
DND1	NM_194249	Homo sapiens dead end homolog 1 (zebrafish) (DND1), mRNA.	4	1	3	0	1	0	0	1	0	0	1	0	0	0	0	0	0	0	1	0	0	0	0	0	0	0	0	1	0	0	0	0	1	0	0	0	0	0	0	1	0	0	0	0	0	0	0
MESDC1	NM_022566	Homo sapiens mesoderm development candidate 1 (MESDC1), mRNA.	11	7	4	0	3	0	0	1	0	0	0	0	0	0	1	0	0	0	0	0	0	0	0	6	0	0	1	2	0	0	0	0	1	0	0	0	0	0	0	0	0	0	0	0	0	0	0
IBSP	NM_004967	Homo sapiens integrin-binding sialoprotein (IBSP), mRNA.	0	0	0	0	0	0	0	0	0	0	0	0	0	0	0	0	0	0	0	0	0	0	0	0	0	0	0	0	0	0	0	0	0	0	0	0	0	0	0	0	0	0	0	0	0	0	0
NBLA00301	NR_003679	Homo sapiens Nbla00301 (NBLA00301), non-coding RNA.	15	7	8	0	3	0	0	1	0	0	0	0	0	7	0	0	0	0	0	0	0	4	0	0	0	0	0	3	0	0	0	0	1	0	0	0	0	0	0	0	0	0	0	0	2	5	0
LOC100290027	XM_002346406	PREDICTED: Homo sapiens hypothetical protein LOC100290027(LOC100290027), mRNA.	2	2	0	0	0	0	0	1	0	0	0	0	0	0	0	0	0	1	0	0	0	0	0	0	0	0	0	0	0	0	0	0	1	0	0	0	0	0	0	0	0	0	0	0	0	0	0
LOC100290024	XM_002347102	PREDICTED: Homo sapiens hypothetical protein LOC100290024(LOC100290024), mRNA.	1	1	0	0	0	0	0	0	0	0	0	0	0	0	0	0	0	1	0	0	0	0	0	0	0	0	0	0	0	0	0	0	0	0	0	0	0	0	0	0	0	0	0	0	0	0	0
LOC100290022	XM_002346813	PREDICTED: Homo sapiens hypothetical protein LOC100290022(LOC100290022), mRNA.	16	15	1	1	8	0	0	0	0	0	2	0	0	0	0	0	0	0	0	1	3	1	0	0	1	0	8	0	0	0	0	0	0	0	0	0	0	0	2	0	0	0	0	0	0	0	0
LOC100290023	XM_002348106	PREDICTED: Homo sapiens hypothetical protein LOC100290023(LOC100290023), mRNA.	1	1	0	0	1	0	0	0	0	0	0	0	0	0	0	0	0	0	0	0	0	0	0	0	0	0	1	0	0	0	0	0	0	0	0	0	0	0	0	0	0	0	0	0	0	0	0
LOC100290021	XM_002346789	PREDICTED: Homo sapiens hypothetical protein LOC100290021(LOC100290021), mRNA.	50	47	3	0	10	1	2	1	0	3	3	0	2	1	0	0	1	3	0	0	20	3	0	0	0	0	10	0	0	1	2	0	1	0	0	0	1	2	3	0	0	0	2	0	1	0	0
LOC100290029	XM_002347652	PREDICTED: Homo sapiens hypothetical protein LOC100290029(LOC100290029), mRNA.	6	4	2	0	0	0	0	2	0	0	0	0	0	1	2	0	0	0	1	0	0	0	0	0	0	0	0	0	0	0	0	0	2	0	0	0	0	0	0	0	0	0	0	0	1	0	0
LOC728931	XM_002342502	PREDICTED: Homo sapiens similar to hCG17429 (LOC728931), mRNA.	8	6	2	0	2	0	0	0	0	1	1	0	0	0	0	1	0	2	0	0	0	1	0	0	0	0	2	0	0	0	0	0	0	0	0	0	0	1	1	0	0	0	0	0	0	0	0
C14orf166B	NM_194287	Homo sapiens chromosome 14 open reading frame 166B (C14orf166B),mRNA.	8	8	0	0	0	0	0	0	0	0	0	0	0	0	0	0	0	0	0	0	8	0	0	0	0	0	0	0	0	0	0	0	0	0	0	0	0	0	0	0	0	0	0	0	0	0	0
FANCE	NM_021922	Homo sapiens Fanconi anemia, complementation group E (FANCE), mRNA.	4	2	2	0	0	0	0	0	0	0	0	0	0	0	0	0	1	0	0	1	2	0	0	0	0	0	0	0	0	0	0	0	0	0	0	0	0	0	0	0	0	0	0	0	0	0	0
FANCC	NM_000136	Homo sapiens Fanconi anemia, complementation group C (FANCC), mRNA.	18	9	9	0	1	0	0	2	0	2	1	0	1	0	1	1	0	1	1	1	5	1	0	0	0	0	1	0	0	0	0	0	0	2	0	0	0	2	0	1	0	0	0	1	0	0	0
FANCB	NM_001018113, NM_152633	Homo sapiens Fanconi anemia, complementation group B (FANCB),transcript variant 1, mRNA., Homo sapiens Fanconi anemia, complementation group B (FANCB),transcript variant 2, mRNA.	3	3	0	0	0	0	0	0	0	0	0	3	0	0	0	0	0	0	0	0	0	0	0	0	0	0	0	0	0	0	0	0	0	0	0	0	0	0	0	0	3	0	0	0	0	0	0
FANCM	NM_020937	Homo sapiens Fanconi anemia, complementation group M (FANCM), mRNA.	17	14	3	0	3	0	0	1	0	0	1	2	0	1	1	0	0	1	0	0	6	1	0	0	0	0	3	0	0	0	0	0	1	0	0	0	0	0	0	1	2	0	0	0	1	0	0
CA5B	NM_007220	Homo sapiens carbonic anhydrase VB, mitochondrial (CA5B), nucleargene encoding mitochondrial protein, mRNA.	10	9	1	0	2	0	0	0	1	0	0	0	0	0	0	0	0	0	0	0	3	4	0	0	0	0	1	1	0	0	0	0	0	0	1	0	0	0	0	0	0	0	0	0	0	0	0
F13B	NM_001994	Homo sapiens coagulation factor XIII, B polypeptide (F13B), mRNA.	7	7	0	0	0	0	0	0	0	0	0	7	0	0	0	0	0	0	0	0	0	0	0	0	0	0	0	0	0	0	0	0	0	0	0	0	0	0	0	0	7	0	0	0	0	0	0
LOC642597	NM_001145194	Homo sapiens hypothetical protein LOC642597 (LOC642597), mRNA.	3	2	1	1	0	0	0	1	0	0	0	0	0	1	0	0	0	0	0	0	0	0	0	0	0	1	0	0	0	0	0	0	1	0	0	0	0	0	0	0	0	0	0	0	1	0	0
LOC642590	XR_037021	PREDICTED: Homo sapiens similar to spermine synthase (LOC642590),miscRNA.	2	1	1	0	1	0	0	0	0	0	1	0	0	0	0	0	0	0	0	0	0	0	0	0	0	0	0	1	0	0	0	0	0	0	0	0	0	0	1	0	0	0	0	0	0	0	0
DUS2L	NM_017803	Homo sapiens dihydrouridine synthase 2-like, SMM1 homolog (S.cerevisiae) (DUS2L), mRNA.	40	38	2	1	11	0	4	4	0	0	2	0	0	0	3	1	2	1	1	2	6	0	1	1	1	0	11	0	0	0	4	0	4	0	0	0	0	0	1	1	0	0	0	0	0	0	3
HOXA7	NM_006896	Homo sapiens homeobox A7 (HOXA7), mRNA.	2	2	0	0	1	0	0	0	0	0	1	0	0	0	0	0	0	0	0	0	0	0	0	0	0	0	1	0	0	0	0	0	0	0	0	0	0	0	1	0	0	0	0	0	0	0	0
HOXA6	NM_024014	Homo sapiens homeobox A6 (HOXA6), mRNA.	1	1	0	0	0	0	0	0	0	0	1	0	0	0	0	0	0	0	0	0	0	0	0	0	0	0	0	0	0	0	0	0	0	0	0	0	0	0	1	0	0	0	0	0	0	0	0
HOXA5	NM_019102	Homo sapiens homeobox A5 (HOXA5), mRNA.	5	2	3	0	0	0	0	0	0	0	2	0	1	0	0	1	0	0	1	0	0	0	0	0	0	0	0	0	0	0	0	0	0	0	0	0	0	0	0	2	0	0	1	0	0	0	0
HOXA4	NM_002141	Homo sapiens homeobox A4 (HOXA4), mRNA.	3	1	2	0	0	0	1	0	0	0	1	0	0	0	0	0	0	0	0	0	0	1	0	0	0	0	0	0	0	0	0	1	0	0	0	0	0	0	1	0	0	0	0	0	0	0	0
HOXA3	NM_153631, NM_153632	Homo sapiens homeobox A3 (HOXA3), transcript variant 2, mRNA., Homo sapiens homeobox A3 (HOXA3), transcript variant 3, mRNA.	3	1	2	0	0	0	0	0	0	0	1	1	0	0	0	0	0	0	0	0	0	1	0	0	0	0	0	0	0	0	0	0	0	0	0	0	0	0	1	0	0	1	0	0	0	0	0
HOXA2	NM_006735	Homo sapiens homeobox A2 (HOXA2), mRNA.	3	2	1	0	0	0	1	0	0	0	0	0	0	0	0	0	2	0	0	0	0	0	0	0	0	0	0	0	0	0	0	1	0	0	0	0	0	0	0	0	0	0	0	0	0	0	0
HOXA1	NM_153620	Homo sapiens homeobox A1 (HOXA1), transcript variant 2, mRNA.	0	0	0	0	0	0	0	0	0	0	0	0	0	0	0	0	0	0	0	0	0	0	0	0	0	0	0	0	0	0	0	0	0	0	0	0	0	0	0	0	0	0	0	0	0	0	0
IGLL1	NM_152855, NM_020070	Homo sapiens immunoglobulin lambda-like polypeptide 1 (IGLL1),transcript variant 2, mRNA., Homo sapiens immunoglobulin lambda-like polypeptide 1 (IGLL1),transcript variant 1, mRNA.	4	4	0	0	0	2	0	0	1	0	0	0	0	0	0	0	0	0	0	0	0	0	0	1	0	0	0	0	2	0	0	0	0	0	1	0	0	0	0	0	0	0	0	0	0	0	0
IGLL3	NR_029395	Homo sapiens immunoglobulin lambda-like polypeptide 3 (IGLL3),non-coding RNA.	0	0	0	0	0	0	0	0	0	0	0	0	0	0	0	0	0	0	0	0	0	0	0	0	0	0	0	0	0	0	0	0	0	0	0	0	0	0	0	0	0	0	0	0	0	0	0
HOXA9	NM_152739	Homo sapiens homeobox A9 (HOXA9), mRNA.	9	1	8	0	0	0	2	0	0	0	5	0	0	0	1	0	0	0	0	0	0	1	0	0	0	0	0	0	0	0	0	2	0	0	0	0	0	0	0	5	0	0	0	0	0	0	0
CEP57	NM_014679	Homo sapiens centrosomal protein 57kDa (CEP57), mRNA.	53	46	7	1	12	1	0	1	0	0	2	4	0	2	1	0	0	7	0	1	16	3	0	2	1	0	12	0	0	1	0	0	1	0	0	0	0	0	1	1	3	1	0	0	2	0	0
FAM188B	NM_032222	Homo sapiens family with sequence similarity 188, member B(FAM188B), mRNA.	15	8	7	0	6	1	0	0	0	2	0	0	0	0	0	0	1	0	0	0	2	3	0	0	0	0	5	1	0	1	0	0	0	0	0	0	0	2	0	0	0	0	0	0	0	0	0
LOC100291866	XM_002345068	PREDICTED: Homo sapiens hypothetical protein LOC100291866(LOC100291866), mRNA.	17	16	1	0	8	0	0	0	0	1	0	0	1	0	0	0	0	0	0	0	1	1	0	5	0	0	8	0	0	0	0	0	0	0	0	0	0	1	0	0	0	0	1	0	0	0	0
B9D2	NM_030578	Homo sapiens B9 protein domain 2 (B9D2), mRNA.	4	3	1	0	1	0	0	0	0	0	0	1	0	0	0	0	2	0	0	0	0	0	0	0	0	0	1	0	0	0	0	0	0	0	0	0	0	0	0	0	1	0	0	0	0	0	0
MTX2	NM_006554, NR_027850	Homo sapiens metaxin 2 (MTX2), nuclear gene encoding mitochondrialprotein, transcript variant 1, mRNA., Homo sapiens metaxin 2 (MTX2), transcript variant 2, transcribedRNA.	25	15	10	1	6	0	0	4	0	0	0	1	0	1	1	0	0	2	0	1	2	6	0	0	1	0	5	1	0	0	0	0	4	0	0	0	0	0	0	0	1	0	0	0	0	1	0
LOC728723	NR_024398	Homo sapiens hypothetical LOC728723 (LOC728723), non-coding RNA.	8	8	0	0	7	0	0	0	0	0	0	0	0	0	0	0	0	0	0	0	0	1	0	0	0	0	7	0	0	0	0	0	0	0	0	0	0	0	0	0	0	0	0	0	0	0	0
PNMT	NM_002686	Homo sapiens phenylethanolamine N-methyltransferase (PNMT), mRNA.	8	8	0	6	1	0	0	1	0	0	0	0	0	0	0	0	0	0	0	0	0	0	0	0	6	0	1	0	0	0	0	0	1	0	0	0	0	0	0	0	0	0	0	0	0	0	0
LIAS	NM_006859, NM_194451	Homo sapiens lipoic acid synthetase (LIAS), nuclear gene encodingmitochondrial protein, transcript variant 1, mRNA., Homo sapiens lipoic acid synthetase (LIAS), nuclear gene encodingmitochondrial protein, transcript variant 2, mRNA.	21	21	0	1	7	0	0	0	0	0	0	1	1	0	0	0	0	2	4	0	5	0	0	0	1	0	7	0	0	0	0	0	0	0	0	0	0	0	0	0	1	0	1	0	0	0	0
ATP10A	NM_024490	Homo sapiens ATPase, class V, type 10A (ATP10A), mRNA.	6	4	2	0	0	0	0	0	0	0	0	0	0	0	0	1	0	1	3	1	0	0	0	0	0	0	0	0	0	0	0	0	0	0	0	0	0	0	0	0	0	0	0	0	0	0	0
ATP10B	NM_025153	Homo sapiens ATPase, class V, type 10B (ATP10B), mRNA.	20	16	4	0	14	0	3	0	0	0	1	0	0	0	0	0	0	1	0	0	0	1	0	0	0	0	14	0	0	0	1	2	0	0	0	0	0	0	0	1	0	0	0	0	0	0	0
ATP10D	NM_020453	Homo sapiens ATPase, class V, type 10D (ATP10D), mRNA.	24	20	4	2	5	1	0	0	1	3	1	1	1	1	0	0	0	3	2	1	0	2	0	0	1	1	5	0	1	0	0	0	0	0	1	0	1	2	1	0	1	0	1	0	1	0	0
LOC100293707	XR_079046	PREDICTED: Homo sapiens hypothetical LOC100293707 (LOC100293707),miscRNA.	11	10	1	0	8	0	0	0	0	1	0	0	0	1	0	0	0	0	0	0	1	0	0	0	0	0	8	0	0	0	0	0	0	0	0	0	0	1	0	0	0	0	0	0	1	0	0
LOC100293704	XM_002344711	PREDICTED: Homo sapiens hypothetical protein LOC100293704(LOC100293704), mRNA.	2	2	0	0	0	0	0	0	0	0	0	0	0	1	0	0	0	1	0	0	0	0	0	0	0	0	0	0	0	0	0	0	0	0	0	0	0	0	0	0	0	0	0	0	1	0	0
SLC6A20	NM_022405	Homo sapiens solute carrier family 6 (proline IMINO transporter),member 20 (SLC6A20), transcript variant 2, mRNA.	10	7	3	0	1	0	0	5	0	0	0	0	0	1	0	2	0	0	0	0	0	1	0	0	0	0	1	0	0	0	0	0	5	0	0	0	0	0	0	0	0	0	0	0	1	0	0
LOC154761	NR_015421	Homo sapiens hypothetical LOC154761 (LOC154761), non-coding RNA.	12	7	5	1	2	1	0	0	0	0	0	0	3	0	0	0	0	0	1	0	1	2	0	1	1	0	0	2	1	0	0	0	0	0	0	0	0	0	0	0	0	0	2	1	0	0	0
PCDHB2	NM_018936	Homo sapiens protocadherin beta 2 (PCDHB2), mRNA.	33	24	9	0	11	0	0	0	0	6	1	0	0	0	0	0	3	0	0	0	7	5	0	0	0	0	11	0	0	0	0	0	0	0	0	0	1	5	1	0	0	0	0	0	0	0	0
LOC100290853	XM_002348191	PREDICTED: Homo sapiens hypothetical protein LOC100290853(LOC100290853), mRNA.	21	21	0	0	11	0	0	1	1	0	2	0	0	0	0	0	0	1	2	0	1	2	0	0	0	0	11	0	0	0	0	0	1	0	1	0	0	0	2	0	0	0	0	0	0	0	0
DAPL1	NM_001017920	Homo sapiens death associated protein-like 1 (DAPL1), mRNA.	10	7	3	0	2	0	0	5	0	0	0	0	0	0	0	0	0	2	0	0	1	0	0	0	0	0	1	1	0	0	0	0	5	0	0	0	0	0	0	0	0	0	0	0	0	0	0
LOC653071	XR_079092	PREDICTED: Homo sapiens similar to CG32820-PA, isoform A(LOC653071), miscRNA.	1	1	0	0	1	0	0	0	0	0	0	0	0	0	0	0	0	0	0	0	0	0	0	0	0	0	1	0	0	0	0	0	0	0	0	0	0	0	0	0	0	0	0	0	0	0	0
LOC653073	XM_002343337	PREDICTED: Homo sapiens Golgin subfamily A member 8-like protein 3(LOC653073), mRNA.	1	1	0	0	0	0	0	0	0	0	0	0	0	0	0	0	0	0	0	0	1	0	0	0	0	0	0	0	0	0	0	0	0	0	0	0	0	0	0	0	0	0	0	0	0	0	0
LOC653075	XR_078494	PREDICTED: Homo sapiens similar to golgi autoantigen, golginsubfamily a, 8A (LOC653075), miscRNA.	5	5	0	0	2	0	0	0	0	0	0	0	0	0	0	0	0	0	0	0	3	0	0	0	0	0	2	0	0	0	0	0	0	0	0	0	0	0	0	0	0	0	0	0	0	0	0
LOC728310	XR_078811, XR_078490	PREDICTED: Homo sapiens similar to FLJ36144 protein (LOC728310),miscRNA., PREDICTED: Homo sapiens similar to FLJ36144 protein (LOC728310),miscRNA.	2	2	0	0	0	0	0	0	0	0	0	0	0	0	0	0	0	0	0	0	2	0	0	0	0	0	0	0	0	0	0	0	0	0	0	0	0	0	0	0	0	0	0	0	0	0	0
CTSG	NM_001911	Homo sapiens cathepsin G (CTSG), mRNA.	14	4	10	0	0	0	1	0	0	0	0	0	0	0	0	0	1	0	1	0	0	0	11	0	0	0	0	0	0	0	1	0	0	0	0	0	0	0	0	0	0	0	0	0	0	0	0
CTSZ	NM_001336	Homo sapiens cathepsin Z (CTSZ), mRNA.	16	6	10	0	1	0	0	0	0	0	0	1	1	0	5	3	0	0	2	0	0	2	0	1	0	0	0	1	0	0	0	0	0	0	0	0	0	0	0	0	0	1	0	1	0	0	0
CTSW	NM_001335	Homo sapiens cathepsin W (CTSW), mRNA.	5	0	5	0	0	0	1	0	0	0	0	0	1	0	2	0	0	0	0	0	0	0	0	1	0	0	0	0	0	0	0	1	0	0	0	0	0	0	0	0	0	0	0	1	0	0	0
LOC100292073	XM_002344697	PREDICTED: Homo sapiens hypothetical protein LOC100292073(LOC100292073), mRNA.	10	10	0	0	6	0	0	0	1	0	1	0	0	0	0	0	0	1	0	0	0	0	1	0	0	0	6	0	0	0	0	0	0	0	1	0	0	0	1	0	0	0	0	0	0	0	0
LOC646627	NM_001085474	Homo sapiens phospholipase inhibitor (LOC646627), mRNA.	9	9	0	0	4	0	5	0	0	0	0	0	0	0	0	0	0	0	0	0	0	0	0	0	0	0	4	0	0	0	5	0	0	0	0	0	0	0	0	0	0	0	0	0	0	0	0
LOC646626	XM_942822	PREDICTED: Homo sapiens hypothetical LOC646626 (LOC646626), mRNA.	3	3	0	0	0	0	0	0	0	0	0	0	0	0	0	0	0	1	0	0	2	0	0	0	0	0	0	0	0	0	0	0	0	0	0	0	0	0	0	0	0	0	0	0	0	0	0
AMMECR1	NM_015365, NM_001025580	Homo sapiens Alport syndrome, mental retardation, midfacehypoplasia and elliptocytosis chromosomal region gene 1 (AMMECR1),transcript variant 1, mRNA., Homo sapiens Alport syndrome, mental retardation, midfacehypoplasia and elliptocytosis chromosomal region gene 1 (AMMECR1),transcript variant 2, mRNA.	27	11	16	1	5	1	2	1	0	3	1	1	0	0	1	0	0	1	1	0	1	8	0	0	0	1	5	0	0	1	1	1	1	0	0	0	0	3	0	1	1	0	0	0	0	0	0
LOC100128695	XM_001716156	PREDICTED: Homo sapiens hypothetical LOC100128695 (LOC100128695),mRNA.	12	11	1	0	5	0	0	1	0	0	0	1	0	0	0	0	0	2	0	0	1	1	0	1	0	0	4	1	0	0	0	0	1	0	0	0	0	0	0	0	1	0	0	0	0	0	0
LOC100128691	XM_001723610	PREDICTED: Homo sapiens similar to hCG1810796 (LOC100128691), mRNA.	4	4	0	0	0	0	0	0	0	0	0	0	0	0	0	0	0	0	1	0	3	0	0	0	0	0	0	0	0	0	0	0	0	0	0	0	0	0	0	0	0	0	0	0	0	0	0
EMD	NM_000117	Homo sapiens emerin (EMD), mRNA.	13	5	8	0	0	0	0	0	0	0	0	2	0	2	5	2	1	0	0	0	0	1	0	0	0	0	0	0	0	0	0	0	0	0	0	0	0	0	0	0	2	0	0	0	2	0	0
EMB	NM_198449	Homo sapiens embigin homolog (mouse) (EMB), mRNA.	28	22	6	0	6	0	0	0	1	0	0	0	1	0	0	5	0	5	0	0	2	3	1	4	0	0	6	0	0	0	0	0	0	0	1	0	0	0	0	0	0	0	1	0	0	0	0
LOC644669	NR_027417	Homo sapiens ankyrin repeat domain 30B pseudogene (LOC644669),non-coding RNA.	1	1	0	0	0	0	0	0	0	0	0	0	0	0	0	0	0	0	0	0	1	0	0	0	0	0	0	0	0	0	0	0	0	0	0	0	0	0	0	0	0	0	0	0	0	0	0
LOC644662	XM_944785	PREDICTED: Homo sapiens similar to hCG2042541, transcript variant 2(LOC644662), mRNA.	4	4	0	0	4	0	0	0	0	0	0	0	0	0	0	0	0	0	0	0	0	0	0	0	0	0	4	0	0	0	0	0	0	0	0	0	0	0	0	0	0	0	0	0	0	0	0
AFF2	NM_002025	Homo sapiens AF4/FMR2 family, member 2 (AFF2), mRNA.	5	5	0	0	2	0	0	0	0	0	0	0	0	0	0	0	0	0	0	0	2	0	0	1	0	0	2	0	0	0	0	0	0	0	0	0	0	0	0	0	0	0	0	0	0	0	0
STAMBPL1	NM_020799	Homo sapiens STAM binding protein-like 1 (STAMBPL1), mRNA.	31	25	6	2	15	0	0	0	0	0	2	0	5	0	0	0	0	1	0	1	3	1	0	1	2	0	14	1	0	0	0	0	0	0	0	0	0	0	0	2	0	0	5	0	0	0	0
PDP2	NM_020786	Homo sapiens pyruvate dehyrogenase phosphatase catalytic subunit 2(PDP2), mRNA.	22	21	1	0	17	0	0	0	0	1	0	0	0	0	0	0	0	1	0	0	3	0	0	0	0	0	17	0	0	0	0	0	0	0	0	0	0	1	0	0	0	0	0	0	0	0	0
TAGAP	NM_152133, NM_138810	Homo sapiens T-cell activation RhoGTPase activating protein(TAGAP), transcript variant 1, mRNA., Homo sapiens T-cell activation RhoGTPase activating protein(TAGAP), transcript variant 3, mRNA.	30	26	4	0	10	0	1	0	0	1	0	0	0	0	0	1	0	1	0	0	7	4	1	4	0	0	10	0	0	0	1	0	0	0	0	0	1	0	0	0	0	0	0	0	0	0	0
RPRML	NM_203400	Homo sapiens reprimo-like (RPRML), mRNA.	1	1	0	0	1	0	0	0	0	0	0	0	0	0	0	0	0	0	0	0	0	0	0	0	0	0	1	0	0	0	0	0	0	0	0	0	0	0	0	0	0	0	0	0	0	0	0
LOC283332	NR_026948	Homo sapiens hypothetical LOC283332 (LOC283332), non-coding RNA.	2	2	0	0	0	0	0	0	0	0	0	0	0	0	0	0	0	0	0	0	2	0	0	0	0	0	0	0	0	0	0	0	0	0	0	0	0	0	0	0	0	0	0	0	0	0	0
PNO1	NM_020143	Homo sapiens partner of NOB1 homolog (S. cerevisiae) (PNO1), mRNA.	22	14	8	3	4	0	1	0	0	0	3	1	0	1	0	4	0	2	1	0	0	1	1	0	3	0	2	2	0	0	0	1	0	0	0	0	0	0	2	1	1	0	0	0	1	0	0
CPXM2	NM_198148	Homo sapiens carboxypeptidase X (M14 family), member 2 (CPXM2),mRNA.	29	18	11	0	6	0	1	2	0	1	0	0	0	1	0	4	2	1	1	4	4	2	0	0	0	0	5	1	0	0	0	1	2	0	0	0	1	0	0	0	0	0	0	0	1	0	0
LOC100291032	XM_002346733	PREDICTED: Homo sapiens hypothetical protein LOC100291032(LOC100291032), mRNA.	3	2	1	0	1	0	0	0	0	1	0	0	0	0	0	0	0	0	0	0	1	0	0	0	0	0	1	0	0	0	0	0	0	0	0	0	0	1	0	0	0	0	0	0	0	0	0
LOC100291033	XM_002348003	PREDICTED: Homo sapiens hypothetical protein LOC100291033,transcript variant 1 (LOC100291033), mRNA.	1	1	0	0	0	0	0	0	0	0	0	0	0	0	0	0	0	0	0	0	1	0	0	0	0	0	0	0	0	0	0	0	0	0	0	0	0	0	0	0	0	0	0	0	0	0	0
LOC100291031	XM_002347712	PREDICTED: Homo sapiens hypothetical protein LOC100291031(LOC100291031), mRNA.	2	2	0	0	1	0	0	0	0	0	0	0	0	0	0	0	0	0	0	0	0	0	1	0	0	0	1	0	0	0	0	0	0	0	0	0	0	0	0	0	0	0	0	0	0	0	0
PENK	NM_001135690, NM_006211	Homo sapiens proenkephalin (PENK), transcript variant 1, mRNA., Homo sapiens proenkephalin (PENK), transcript variant 2, mRNA.	9	7	2	0	3	1	0	0	0	0	0	0	0	0	0	0	0	0	3	0	2	0	0	0	0	0	2	1	0	1	0	0	0	0	0	0	0	0	0	0	0	0	0	0	0	0	0
ZIM2	NM_015363, NM_001146326, NM_001146327	Homo sapiens zinc finger, imprinted 2 (ZIM2), transcript variant 1,mRNA., Homo sapiens zinc finger, imprinted 2 (ZIM2), transcript variant 2,mRNA., Homo sapiens zinc finger, imprinted 2 (ZIM2), transcript variant 3,mRNA.	11	10	1	1	6	0	0	0	0	0	0	0	0	0	1	0	0	0	0	0	3	0	0	0	1	0	6	0	0	0	0	0	0	0	0	0	0	0	0	0	0	0	0	0	0	0	0
C21orf70	NM_058190	Homo sapiens chromosome 21 open reading frame 70 (C21orf70), mRNA.	3	2	1	0	1	0	0	0	0	0	0	0	0	0	0	0	0	2	0	0	0	0	0	0	0	0	0	1	0	0	0	0	0	0	0	0	0	0	0	0	0	0	0	0	0	0	0
C21orf71	NR_024092	Homo sapiens chromosome 21 open reading frame 71 (C21orf71),non-coding RNA.	1	1	0	0	1	0	0	0	0	0	0	0	0	0	0	0	0	0	0	0	0	0	0	0	0	0	1	0	0	0	0	0	0	0	0	0	0	0	0	0	0	0	0	0	0	0	0
GPR64	NM_005756	Homo sapiens G protein-coupled receptor 64 (GPR64), transcriptvariant 4, mRNA.	9	6	3	0	1	0	0	0	0	0	1	0	0	0	0	0	0	2	0	0	4	1	0	0	0	0	0	1	0	0	0	0	0	0	0	0	0	0	0	1	0	0	0	0	0	0	0
GPR65	NM_003608	Homo sapiens G protein-coupled receptor 65 (GPR65), mRNA.	3	2	1	0	0	0	0	0	1	0	0	0	0	0	0	1	0	0	0	1	0	0	0	0	0	0	0	0	0	0	0	0	0	0	1	0	0	0	0	0	0	0	0	0	0	0	0
GPR63	NM_001143957	Homo sapiens G protein-coupled receptor 63 (GPR63), transcriptvariant 1, mRNA.	1	1	0	0	1	0	0	0	0	0	0	0	0	0	0	0	0	0	0	0	0	0	0	0	0	0	1	0	0	0	0	0	0	0	0	0	0	0	0	0	0	0	0	0	0	0	0
GPR61	NM_031936	Homo sapiens G protein-coupled receptor 61 (GPR61), mRNA.	5	5	0	0	4	0	0	0	0	0	0	0	0	0	0	0	0	1	0	0	0	0	0	0	0	0	4	0	0	0	0	0	0	0	0	0	0	0	0	0	0	0	0	0	0	0	0
PNOC	NM_006228	Homo sapiens prepronociceptin (PNOC), mRNA.	4	3	1	0	2	0	0	0	0	0	0	0	0	0	0	0	0	0	0	0	0	1	0	1	0	0	2	0	0	0	0	0	0	0	0	0	0	0	0	0	0	0	0	0	0	0	0
INE1	NR_024616	Homo sapiens inactivation escape 1 (non-protein coding) (INE1),non-coding RNA.	2	2	0	0	1	0	0	0	0	0	0	0	0	0	0	0	0	1	0	0	0	0	0	0	0	0	1	0	0	0	0	0	0	0	0	0	0	0	0	0	0	0	0	0	0	0	0
GPR68	NM_003485	Homo sapiens G protein-coupled receptor 68 (GPR68), mRNA.	5	1	4	0	0	0	0	0	1	0	0	0	0	0	0	2	0	0	0	1	0	1	0	0	0	0	0	0	0	0	0	0	0	0	1	0	0	0	0	0	0	0	0	0	0	0	0
RPAP2	NM_024813	Homo sapiens RNA polymerase II associated protein 2 (RPAP2), mRNA.	20	18	2	0	10	1	0	0	2	0	1	1	1	0	0	0	1	1	0	0	2	0	0	0	0	0	10	0	0	1	0	0	0	0	2	0	0	0	1	0	1	0	1	0	0	0	0
LOC100132858	XM_001715131	PREDICTED: Homo sapiens similar to family with sequence similarity157, member B (LOC100132858), mRNA.	0	0	0	0	0	0	0	0	0	0	0	0	0	0	0	0	0	0	0	0	0	0	0	0	0	0	0	0	0	0	0	0	0	0	0	0	0	0	0	0	0	0	0	0	0	0	0
TMEM37	NM_183240	Homo sapiens transmembrane protein 37 (TMEM37), mRNA.	1	1	0	0	0	0	0	0	0	0	0	1	0	0	0	0	0	0	0	0	0	0	0	0	0	0	0	0	0	0	0	0	0	0	0	0	0	0	0	0	1	0	0	0	0	0	0
LOC100132856	XM_001725913	PREDICTED: Homo sapiens hypothetical LOC100132856 (LOC100132856),mRNA.	1	0	1	0	1	0	0	0	0	0	0	0	0	0	0	0	0	0	0	0	0	0	0	0	0	0	0	1	0	0	0	0	0	0	0	0	0	0	0	0	0	0	0	0	0	0	0
LOC100132857	XR_037457	PREDICTED: Homo sapiens similar to heat shock 90kDa protein 1, beta(LOC100132857), partial miscRNA.	1	1	0	0	0	0	0	0	0	0	0	0	0	0	0	0	0	0	0	0	1	0	0	0	0	0	0	0	0	0	0	0	0	0	0	0	0	0	0	0	0	0	0	0	0	0	0
NT5C1B	NM_033253, NM_001002006	Homo sapiens 5'-nucleotidase, cytosolic IB (NT5C1B), transcriptvariant 2, mRNA., Homo sapiens 5'-nucleotidase, cytosolic IB (NT5C1B), transcriptvariant 1, mRNA.	83	83	0	0	0	0	0	0	0	0	0	0	0	0	0	0	0	0	0	0	83	0	0	0	0	0	0	0	0	0	0	0	0	0	0	0	0	0	0	0	0	0	0	0	0	0	0
LOC100290346	XM_002346885	PREDICTED: Homo sapiens hypothetical protein LOC100290346(LOC100290346), mRNA.	11	5	6	0	1	0	1	0	0	0	0	1	0	0	0	2	0	0	0	0	3	3	0	0	0	0	1	0	0	0	0	1	0	0	0	0	0	0	0	0	1	0	0	0	0	0	0
OTOP2	NM_178160	Homo sapiens otopetrin 2 (OTOP2), mRNA.	1	1	0	0	0	0	0	0	0	0	0	0	0	0	0	0	0	0	0	0	1	0	0	0	0	0	0	0	0	0	0	0	0	0	0	0	0	0	0	0	0	0	0	0	0	0	0
RPL23AP7	NR_024528, NR_024529, NR_024530, NR_024531	Homo sapiens ribosomal protein L23a pseudogene 7 (RPL23AP7),transcript variant 1, non-coding RNA., Homo sapiens ribosomal protein L23a pseudogene 7 (RPL23AP7),transcript variant 2, non-coding RNA., Homo sapiens ribosomal protein L23a pseudogene 7 (RPL23AP7),transcript variant 4, non-coding RNA., Homo sapiens ribosomal protein L23a pseudogene 7 (RPL23AP7),transcript variant 5, non-coding RNA.	18	11	7	1	7	0	0	0	0	0	2	0	0	1	0	2	1	2	0	1	0	0	0	1	0	1	5	2	0	0	0	0	0	0	0	0	0	0	0	2	0	0	0	0	1	0	0
C10orf105	XM_001723289	PREDICTED: Homo sapiens chromosome 10 open reading frame 105(C10orf105), mRNA.	3	3	0	0	3	0	0	0	0	0	0	0	0	0	0	0	0	0	0	0	0	0	0	0	0	0	3	0	0	0	0	0	0	0	0	0	0	0	0	0	0	0	0	0	0	0	0
C10orf107	NM_173554	Homo sapiens chromosome 10 open reading frame 107 (C10orf107),mRNA.	4	3	1	0	2	0	0	0	0	0	0	0	0	1	0	0	0	0	0	0	0	1	0	0	0	0	2	0	0	0	0	0	0	0	0	0	0	0	0	0	0	0	0	0	1	0	0
LOC100131507	XR_038366	PREDICTED: Homo sapiens similar to formin binding protein 1(LOC100131507), miscRNA.	1	1	0	0	1	0	0	0	0	0	0	0	0	0	0	0	0	0	0	0	0	0	0	0	0	0	1	0	0	0	0	0	0	0	0	0	0	0	0	0	0	0	0	0	0	0	0
ACRC	NM_052957	Homo sapiens acidic repeat containing (ACRC), mRNA.	15	15	0	0	1	0	0	0	0	0	0	0	0	1	0	0	0	1	1	0	10	1	0	0	0	0	1	0	0	0	0	0	0	0	0	0	0	0	0	0	0	0	0	0	1	0	0
PEX11G	NM_080662	Homo sapiens peroxisomal biogenesis factor 11 gamma (PEX11G), mRNA.	3	0	3	0	0	0	1	0	0	0	0	0	0	0	0	0	0	0	0	2	0	0	0	0	0	0	0	0	0	0	0	1	0	0	0	0	0	0	0	0	0	0	0	0	0	0	0
CXorf58	NM_152761	Homo sapiens chromosome X open reading frame 58 (CXorf58), mRNA.	1	1	0	0	0	0	0	0	0	0	0	0	0	0	0	0	0	0	0	0	1	0	0	0	0	0	0	0	0	0	0	0	0	0	0	0	0	0	0	0	0	0	0	0	0	0	0
CXorf57	NM_018015	Homo sapiens chromosome X open reading frame 57 (CXorf57), mRNA.	31	25	6	0	13	0	0	0	1	3	2	0	0	0	0	1	0	0	0	0	11	0	0	0	0	0	12	1	0	0	0	0	0	0	1	0	0	3	0	2	0	0	0	0	0	0	0
CXorf50	NR_026595	Homo sapiens chromosome X open reading frame 50 (CXorf50),non-coding RNA.	0	0	0	0	0	0	0	0	0	0	0	0	0	0	0	0	0	0	0	0	0	0	0	0	0	0	0	0	0	0	0	0	0	0	0	0	0	0	0	0	0	0	0	0	0	0	0
C9orf140	NM_178448	Homo sapiens chromosome 9 open reading frame 140 (C9orf140), mRNA.	7	2	5	0	5	0	0	1	0	0	0	0	0	1	0	0	0	0	0	0	0	0	0	0	0	0	0	5	0	0	0	0	1	0	0	0	0	0	0	0	0	0	0	0	1	0	0
PRH1	NM_006250	Homo sapiens proline-rich protein HaeIII subfamily 1 (PRH1), mRNA.	3	3	0	0	0	0	0	0	0	0	0	1	1	0	0	0	0	1	0	0	0	0	0	0	0	0	0	0	0	0	0	0	0	0	0	0	0	0	0	0	1	0	1	0	0	0	0
LOC100134365	XM_001715832	PREDICTED: Homo sapiens similar to ankyrin repeat domain 36(LOC100134365), mRNA.	5	5	0	0	2	0	0	0	1	0	0	0	0	0	0	0	0	0	0	0	2	0	0	0	0	0	2	0	0	0	0	0	0	0	1	0	0	0	0	0	0	0	0	0	0	0	0
LY9	NM_001033667, NM_002348	Homo sapiens lymphocyte antigen 9 (LY9), transcript variant 2,mRNA., Homo sapiens lymphocyte antigen 9 (LY9), transcript variant 1,mRNA.	5	2	3	0	0	0	0	0	1	0	0	0	0	0	0	1	0	1	0	1	0	0	0	1	0	0	0	0	0	0	0	0	0	0	1	0	0	0	0	0	0	0	0	0	0	0	0
IP6K3	NM_054111, NM_001142883	Homo sapiens inositol hexakisphosphate kinase 3 (IP6K3), transcriptvariant 1, mRNA., Homo sapiens inositol hexakisphosphate kinase 3 (IP6K3), transcriptvariant 2, mRNA.	24	23	1	0	14	0	0	0	0	3	2	0	0	1	0	0	1	2	0	0	0	1	0	0	0	0	14	0	0	0	0	0	0	0	0	0	3	0	1	1	0	0	0	0	1	0	0
C10orf122	NM_001128202	Homo sapiens chromosome 10 open reading frame 122 (C10orf122),mRNA.	1	0	1	0	0	0	0	0	0	0	0	0	0	0	1	0	0	0	0	0	0	0	0	0	0	0	0	0	0	0	0	0	0	0	0	0	0	0	0	0	0	0	0	0	0	0	0
DPCR1	NM_080870	Homo sapiens diffuse panbronchiolitis critical region 1 (DPCR1),mRNA.	16	0	16	0	0	0	0	0	0	0	0	0	0	0	0	14	0	0	0	2	0	0	0	0	0	0	0	0	0	0	0	0	0	0	0	0	0	0	0	0	0	0	0	0	0	0	0
LOC100286983	XM_002346642	PREDICTED: Homo sapiens hypothetical protein LOC100286983(LOC100286983), mRNA.	3	3	0	0	2	0	0	1	0	0	0	0	0	0	0	0	0	0	0	0	0	0	0	0	0	0	2	0	0	0	0	0	1	0	0	0	0	0	0	0	0	0	0	0	0	0	0
LOC286467	NR_026975	Homo sapiens hypothetical LOC286467 (LOC286467), non-coding RNA.	4	4	0	0	1	0	0	0	0	0	0	3	0	0	0	0	0	0	0	0	0	0	0	0	0	0	1	0	0	0	0	0	0	0	0	0	0	0	0	0	3	0	0	0	0	0	0
MYO15A	NM_016239	Homo sapiens myosin XVA (MYO15A), mRNA.	14	14	0	0	9	0	0	0	0	0	0	0	0	0	0	0	1	0	0	0	4	0	0	0	0	0	9	0	0	0	0	0	0	0	0	0	0	0	0	0	0	0	0	0	0	0	0
NFKBID	NM_139239	Homo sapiens nuclear factor of kappa light polypeptide geneenhancer in B-cells inhibitor, delta (NFKBID), mRNA.	4	1	3	0	1	0	0	0	0	0	0	0	0	0	0	0	0	0	0	3	0	0	0	0	0	0	1	0	0	0	0	0	0	0	0	0	0	0	0	0	0	0	0	0	0	0	0
NFKBIE	NM_004556	Homo sapiens nuclear factor of kappa light polypeptide geneenhancer in B-cells inhibitor, epsilon (NFKBIE), mRNA.	22	9	13	1	6	0	3	0	1	0	0	0	1	1	0	2	0	0	0	0	1	2	1	3	0	1	5	1	0	0	0	3	0	0	1	0	0	0	0	0	0	0	0	1	0	1	0
C10orf128	NM_001010863	Homo sapiens chromosome 10 open reading frame 128 (C10orf128),mRNA.	10	9	1	0	2	0	0	1	3	0	0	0	0	2	0	0	0	0	0	1	0	1	0	0	0	0	2	0	0	0	0	0	1	0	3	0	0	0	0	0	0	0	0	0	2	0	0
PLAC1	NM_021796	Homo sapiens placenta-specific 1 (PLAC1), mRNA.	0	0	0	0	0	0	0	0	0	0	0	0	0	0	0	0	0	0	0	0	0	0	0	0	0	0	0	0	0	0	0	0	0	0	0	0	0	0	0	0	0	0	0	0	0	0	0
PLAC2	NR_027064	Homo sapiens placenta-specific 2 (non-protein coding) (PLAC2),non-coding RNA.	7	6	1	0	3	0	0	0	0	1	0	0	0	0	0	2	1	0	0	0	0	0	0	0	0	0	3	0	0	0	0	0	0	0	0	0	0	1	0	0	0	0	0	0	0	0	0
PLAC4	NM_182832	Homo sapiens placenta-specific 4 (PLAC4), mRNA.	1	1	0	0	0	0	0	0	0	0	0	1	0	0	0	0	0	0	0	0	0	0	0	0	0	0	0	0	0	0	0	0	0	0	0	0	0	0	0	0	1	0	0	0	0	0	0
PLAC9	NM_001012973	Homo sapiens placenta-specific 9 (PLAC9), mRNA.	7	5	2	0	0	0	0	2	0	0	0	0	0	0	0	1	2	1	0	0	0	0	0	1	0	0	0	0	0	0	0	0	2	0	0	0	0	0	0	0	0	0	0	0	0	0	0
PLAC8	NM_001130716, NM_001130715, NM_016619	Homo sapiens placenta-specific 8 (PLAC8), transcript variant 1,mRNA., Homo sapiens placenta-specific 8 (PLAC8), transcript variant 3,mRNA., Homo sapiens placenta-specific 8 (PLAC8), transcript variant 2,mRNA.	14	7	7	0	0	0	2	0	3	0	0	0	1	0	0	1	0	0	1	3	0	1	0	2	0	0	0	0	0	0	1	1	0	0	3	0	0	0	0	0	0	0	1	0	0	0	0
PRSS33	NM_152891	Homo sapiens protease, serine, 33 (PRSS33), mRNA.	1	0	1	0	0	0	0	0	0	0	0	0	0	0	0	0	0	0	1	0	0	0	0	0	0	0	0	0	0	0	0	0	0	0	0	0	0	0	0	0	0	0	0	0	0	0	0
PRSS37	NM_001008270	Homo sapiens protease, serine, 37 (PRSS37), mRNA.	2	2	0	0	0	0	0	0	0	0	0	0	0	0	0	0	0	0	0	0	2	0	0	0	0	0	0	0	0	0	0	0	0	0	0	0	0	0	0	0	0	0	0	0	0	0	0
PRSS36	NM_173502	Homo sapiens protease, serine, 36 (PRSS36), mRNA.	3	2	1	0	1	0	0	0	0	1	0	0	1	0	0	0	0	0	0	0	0	0	0	0	0	0	1	0	0	0	0	0	0	0	0	0	0	1	0	0	0	0	1	0	0	0	0
NR5A1	NM_004959	Homo sapiens nuclear receptor subfamily 5, group A, member 1(NR5A1), mRNA.	10	10	0	3	1	0	0	0	0	0	0	0	0	0	0	0	0	0	0	0	6	0	0	0	3	0	1	0	0	0	0	0	0	0	0	0	0	0	0	0	0	0	0	0	0	0	0
RPGRIP1	NM_020366	Homo sapiens retinitis pigmentosa GTPase regulator interactingprotein 1 (RPGRIP1), mRNA.	80	80	0	0	0	0	0	1	0	0	0	0	0	0	0	0	0	3	0	0	76	0	0	0	0	0	0	0	0	0	0	0	1	0	0	0	0	0	0	0	0	0	0	0	0	0	0
DLX5	NM_005221	Homo sapiens distal-less homeobox 5 (DLX5), mRNA.	8	2	6	0	0	0	0	0	0	0	0	0	0	2	0	0	0	0	1	0	0	5	0	0	0	0	0	0	0	0	0	0	0	0	0	0	0	0	0	0	0	0	0	0	1	1	0
DLX6	NM_005222	Homo sapiens distal-less homeobox 6 (DLX6), mRNA.	6	1	5	0	0	0	0	0	0	0	0	0	0	1	0	0	0	0	0	0	0	5	0	0	0	0	0	0	0	0	0	0	0	0	0	0	0	0	0	0	0	0	0	0	1	0	0
DLX1	NM_001038493, NM_178120	Homo sapiens distal-less homeobox 1 (DLX1), transcript variant 2,mRNA., Homo sapiens distal-less homeobox 1 (DLX1), transcript variant 1,mRNA.	9	7	2	0	5	0	0	0	0	2	0	0	0	1	0	0	0	0	1	0	0	0	0	0	0	0	5	0	0	0	0	0	0	0	0	0	0	2	0	0	0	0	0	0	1	0	0
DLX2	NM_004405	Homo sapiens distal-less homeobox 2 (DLX2), mRNA.	2	1	1	0	1	0	0	0	0	1	0	0	0	0	0	0	0	0	0	0	0	0	0	0	0	0	1	0	0	0	0	0	0	0	0	0	0	1	0	0	0	0	0	0	0	0	0
DLX3	NM_005220	Homo sapiens distal-less homeobox 3 (DLX3), mRNA.	4	1	3	1	0	0	0	0	0	2	0	0	0	1	0	0	0	0	0	0	0	0	0	0	0	1	0	0	0	0	0	0	0	0	0	0	1	1	0	0	0	0	0	0	0	1	0
ACVRL1	NM_000020, NM_001077401	Homo sapiens activin A receptor type II-like 1 (ACVRL1), transcriptvariant 1, mRNA., Homo sapiens activin A receptor type II-like 1 (ACVRL1), transcriptvariant 2, mRNA.	12	11	1	0	4	2	1	0	0	0	0	0	3	0	0	0	0	1	0	0	0	0	1	0	0	0	3	1	2	0	1	0	0	0	0	0	0	0	0	0	0	0	3	0	0	0	0
GATAD1	NM_021167	Homo sapiens GATA zinc finger domain containing 1 (GATAD1), mRNA.	24	16	8	0	4	2	1	0	2	0	0	0	2	2	1	3	0	0	3	0	0	4	0	0	0	0	4	0	1	1	0	1	0	0	2	0	0	0	0	0	0	0	1	1	2	0	0
VAV1	NM_005428	Homo sapiens vav 1 guanine nucleotide exchange factor (VAV1), mRNA.	14	9	5	0	5	0	0	0	0	0	0	0	2	0	1	2	0	0	0	0	0	0	1	3	0	0	5	0	0	0	0	0	0	0	0	0	0	0	0	0	0	0	2	0	0	0	0
VAV2	NM_001134398, NM_003371	Homo sapiens vav 2 guanine nucleotide exchange factor (VAV2),transcript variant 1, mRNA., Homo sapiens vav 2 guanine nucleotide exchange factor (VAV2),transcript variant 2, mRNA.	22	12	10	1	3	0	2	0	0	1	1	3	0	3	2	1	0	0	1	0	1	1	0	2	1	0	3	0	0	0	1	1	0	0	0	0	0	1	0	1	1	2	0	0	2	1	0
TP63	NM_001114982, NM_003722, NM_001114981	Homo sapiens tumor protein p63 (TP63), transcript variant 6, mRNA., Homo sapiens tumor protein p63 (TP63), transcript variant 1, mRNA., Homo sapiens tumor protein p63 (TP63), transcript variant 5, mRNA.	23	10	13	0	0	0	0	0	0	8	0	0	0	0	0	0	0	4	11	0	0	0	0	0	0	0	0	0	0	0	0	0	0	0	0	0	1	7	0	0	0	0	0	0	0	0	0
MARS2	NM_138395	Homo sapiens methionyl-tRNA synthetase 2, mitochondrial (MARS2),nuclear gene encoding mitochondrial protein, mRNA.	19	14	5	0	9	1	1	0	1	0	1	1	0	0	0	0	0	0	1	0	4	0	0	0	0	0	7	2	0	1	1	0	0	0	1	0	0	0	0	1	1	0	0	0	0	0	0
PYGO2	NM_138300	Homo sapiens pygopus homolog 2 (Drosophila) (PYGO2), mRNA.	35	21	14	0	16	0	3	1	0	1	1	0	3	0	1	2	0	2	1	2	0	0	0	2	0	0	13	3	0	0	0	3	1	0	0	0	0	1	1	0	0	0	2	1	0	0	0
CRHBP	NM_001882	Homo sapiens corticotropin releasing hormone binding protein(CRHBP), mRNA.	28	27	1	4	6	0	0	0	0	0	3	7	0	0	0	0	0	2	4	0	1	1	0	0	4	0	5	1	0	0	0	0	0	0	0	0	0	0	3	0	7	0	0	0	0	0	0
FERMT3	NM_031471, NM_178443	Homo sapiens fermitin family homolog 3 (Drosophila) (FERMT3),transcript variant URP2SF, mRNA., Homo sapiens fermitin family homolog 3 (Drosophila) (FERMT3),transcript variant URP2LF, mRNA.	15	8	7	0	1	0	0	0	0	0	0	0	0	0	0	4	0	2	2	0	0	1	3	2	0	0	1	0	0	0	0	0	0	0	0	0	0	0	0	0	0	0	0	0	0	0	0
FERMT1	NM_017671	Homo sapiens fermitin family homolog 1 (Drosophila) (FERMT1), mRNA.	22	7	15	0	6	0	3	0	2	2	0	0	0	0	0	4	0	0	3	2	0	0	0	0	0	0	3	3	0	0	2	1	0	0	2	0	0	2	0	0	0	0	0	0	0	0	0
HCG18	NR_024052, NR_024053	Homo sapiens HLA complex group 18 (HCG18), non-coding RNA., Homo sapiens HLA complex group 18 (HCG18), non-coding RNA.	26	18	8	0	6	2	1	2	0	1	2	0	0	0	3	2	0	1	3	0	2	1	0	0	0	0	6	0	0	2	1	0	2	0	0	0	0	1	2	0	0	0	0	0	0	0	0
WDR93	NM_020212	Homo sapiens WD repeat domain 93 (WDR93), mRNA.	9	9	0	0	0	0	0	0	1	0	0	0	0	0	0	0	0	0	0	0	7	1	0	0	0	0	0	0	0	0	0	0	0	0	1	0	0	0	0	0	0	0	0	0	0	0	0
WDR92	NM_138458	Homo sapiens WD repeat domain 92 (WDR92), mRNA.	24	22	2	2	6	0	0	0	5	0	0	1	0	0	0	0	0	3	1	1	2	3	0	0	2	0	6	0	0	0	0	0	0	0	5	0	0	0	0	0	1	0	0	0	0	0	0
SYNGR3	NM_004209	Homo sapiens synaptogyrin 3 (SYNGR3), mRNA.	26	22	4	0	14	0	0	1	0	0	4	0	0	7	0	0	0	0	0	0	0	0	0	0	0	0	14	0	0	0	0	0	1	0	0	0	0	0	0	4	0	0	0	0	7	0	0
LOC100129478	XM_001723250	PREDICTED: Homo sapiens hypothetical LOC100129478 (LOC100129478),mRNA.	1	1	0	0	0	0	0	0	0	0	0	0	0	0	0	0	0	0	0	0	1	0	0	0	0	0	0	0	0	0	0	0	0	0	0	0	0	0	0	0	0	0	0	0	0	0	0
HCG11	NR_026790	Homo sapiens HLA complex group 11 (HCG11), non-coding RNA.	24	21	3	0	12	0	0	0	0	0	1	0	0	2	2	0	1	1	0	0	2	3	0	0	0	0	12	0	0	0	0	0	0	0	0	0	0	0	1	0	0	0	0	0	2	0	0
PRPH2	NM_000322	Homo sapiens peripherin 2 (retinal degeneration, slow) (PRPH2),mRNA.	49	49	0	0	9	0	0	11	0	0	0	0	0	0	0	0	0	28	0	0	0	1	0	0	0	0	9	0	0	0	0	0	11	0	0	0	0	0	0	0	0	0	0	0	0	0	0
C9orf66	NM_152569	Homo sapiens chromosome 9 open reading frame 66 (C9orf66), mRNA.	9	9	0	0	0	0	0	0	0	0	9	0	0	0	0	0	0	0	0	0	0	0	0	0	0	0	0	0	0	0	0	0	0	0	0	0	0	0	9	0	0	0	0	0	0	0	0
C9orf64	NM_032307	Homo sapiens chromosome 9 open reading frame 64 (C9orf64), mRNA.	8	6	2	0	1	0	0	1	1	0	0	1	0	0	0	0	0	0	0	1	1	1	0	1	0	0	1	0	0	0	0	0	1	0	1	0	0	0	0	0	1	0	0	0	0	0	0
C9orf69	NM_152833	Homo sapiens chromosome 9 open reading frame 69 (C9orf69), mRNA.	25	12	13	0	7	0	2	1	0	0	1	0	1	0	2	2	1	0	3	3	1	1	0	0	0	0	5	2	0	0	1	1	1	0	0	0	0	0	0	1	0	0	0	1	0	0	1
GRIN2D	NM_000836	Homo sapiens glutamate receptor, ionotropic, N-methyl D-aspartate2D (GRIN2D), mRNA.	3	1	2	0	2	0	0	0	0	0	0	0	0	0	0	0	0	0	0	0	0	1	0	0	0	0	1	1	0	0	0	0	0	0	0	0	0	0	0	0	0	0	0	0	0	0	0
USP12	NM_182488	Homo sapiens ubiquitin specific peptidase 12 (USP12), mRNA.	30	28	2	0	10	0	0	0	0	0	0	1	0	2	0	4	0	3	1	0	1	1	0	7	0	0	10	0	0	0	0	0	0	0	0	0	0	0	0	0	0	1	0	0	2	0	0
USP13	NM_003940	Homo sapiens ubiquitin specific peptidase 13 (isopeptidase T-3)(USP13), mRNA.	32	23	9	3	2	1	1	0	0	1	0	2	0	1	2	0	0	8	2	1	6	2	0	0	3	0	1	1	0	1	0	1	0	0	0	0	0	1	0	0	2	0	0	0	1	0	0
USP18	NM_017414	Homo sapiens ubiquitin specific peptidase 18 (USP18), mRNA.	27	18	9	1	7	4	1	0	2	0	2	2	4	0	1	2	0	0	0	0	1	0	0	0	1	0	7	0	0	4	0	1	0	0	2	0	0	0	1	1	1	1	4	0	0	0	0
USP19	NM_006677	Homo sapiens ubiquitin specific peptidase 19 (USP19), mRNA.	34	27	7	0	18	0	0	2	0	1	1	0	0	2	0	0	0	3	4	0	1	2	0	0	0	0	16	2	0	0	0	0	2	0	0	0	0	1	0	1	0	0	0	0	2	0	0
LOC730132	XM_001726396	PREDICTED: Homo sapiens hypothetical LOC730132 (LOC730132), mRNA.	1	0	1	0	0	0	0	0	0	0	0	0	0	0	0	0	1	0	0	0	0	0	0	0	0	0	0	0	0	0	0	0	0	0	0	0	0	0	0	0	0	0	0	0	0	0	0
RLTPR	NM_001013838	Homo sapiens RGD motif, leucine rich repeats, tropomodulin domainand proline-rich containing (RLTPR), mRNA.	4	4	0	0	0	0	0	0	0	0	0	0	0	0	0	0	0	0	0	0	0	0	0	4	0	0	0	0	0	0	0	0	0	0	0	0	0	0	0	0	0	0	0	0	0	0	0
IFFO1	NM_080730, NM_080731, NM_001039670	Homo sapiens intermediate filament family orphan 1 (IFFO1),transcript variant 2, mRNA., Homo sapiens intermediate filament family orphan 1 (IFFO1),transcript variant 3, mRNA., Homo sapiens intermediate filament family orphan 1 (IFFO1),transcript variant 4, mRNA.	26	21	5	0	13	0	0	3	0	0	2	0	3	0	0	1	0	0	0	0	1	3	0	0	0	0	12	1	0	0	0	0	3	0	0	0	0	0	1	1	0	0	3	0	0	0	0
IFFO2	NM_001136265	Homo sapiens intermediate filament family orphan 2 (IFFO2), mRNA.	9	3	6	1	2	0	0	0	0	0	0	0	0	1	0	0	0	0	3	0	0	2	0	0	0	1	1	1	0	0	0	0	0	0	0	0	0	0	0	0	0	0	0	0	1	0	0
RETN	NM_020415	Homo sapiens resistin (RETN), mRNA.	0	0	0	0	0	0	0	0	0	0	0	0	0	0	0	0	0	0	0	0	0	0	0	0	0	0	0	0	0	0	0	0	0	0	0	0	0	0	0	0	0	0	0	0	0	0	0
LOC100130370	XM_001719466	PREDICTED: Homo sapiens similar to hCG1816473 (LOC100130370), mRNA.	4	4	0	0	1	0	0	0	0	0	0	0	0	0	0	0	0	0	3	0	0	0	0	0	0	0	1	0	0	0	0	0	0	0	0	0	0	0	0	0	0	0	0	0	0	0	0
LOC100130373	XR_078905	PREDICTED: Homo sapiens similar to hCG2019067 (LOC100130373),miscRNA.	2	2	0	0	2	0	0	0	0	0	0	0	0	0	0	0	0	0	0	0	0	0	0	0	0	0	2	0	0	0	0	0	0	0	0	0	0	0	0	0	0	0	0	0	0	0	0
RPTN	NM_001122965	Homo sapiens repetin (RPTN), mRNA.	1	1	0	0	0	0	0	0	0	1	0	0	0	0	0	0	0	0	0	0	0	0	0	0	0	0	0	0	0	0	0	0	0	0	0	0	1	0	0	0	0	0	0	0	0	0	0
MOBKL1A	NM_173468	Homo sapiens MOB1, Mps One Binder kinase activator-like 1A (yeast)(MOBKL1A), mRNA.	28	16	12	0	8	0	0	2	0	1	1	0	2	0	3	2	0	3	0	0	0	3	0	3	0	0	6	2	0	0	0	0	2	0	0	0	0	1	0	1	0	0	2	0	0	0	0
RHBDD3	NM_012265	Homo sapiens rhomboid domain containing 3 (RHBDD3), mRNA.	19	9	10	0	1	0	1	1	0	0	1	0	0	3	3	1	1	1	2	0	1	3	0	0	0	0	0	1	0	0	1	0	1	0	0	0	0	0	0	1	0	0	0	0	3	0	0
KLC2	NM_022822, NM_001134775, NM_001134774	Homo sapiens kinesin light chain 2 (KLC2), transcript variant 1,mRNA., Homo sapiens kinesin light chain 2 (KLC2), transcript variant 3,mRNA., Homo sapiens kinesin light chain 2 (KLC2), transcript variant 2,mRNA.	52	41	11	0	33	2	0	2	0	3	1	0	1	3	0	0	0	0	0	0	6	1	0	0	0	0	27	6	1	1	0	0	2	0	0	0	0	3	0	1	0	0	1	0	3	0	0
KLC3	NM_177417	Homo sapiens kinesin light chain 3 (KLC3), mRNA.	3	1	2	1	0	1	0	0	0	0	0	0	0	0	0	0	0	0	1	0	0	0	0	0	0	1	0	0	0	1	0	0	0	0	0	0	0	0	0	0	0	0	0	0	0	0	0
MGC45800	NR_027107	Homo sapiens hypothetical LOC90768 (MGC45800), non-coding RNA.	5	4	1	0	4	0	0	0	0	0	1	0	0	0	0	0	0	0	0	0	0	0	0	0	0	0	4	0	0	0	0	0	0	0	0	0	0	0	0	1	0	0	0	0	0	0	0
CHCHD6	NM_032343	Homo sapiens coiled-coil-helix-coiled-coil-helix domain containing6 (CHCHD6), mRNA.	20	10	10	0	3	1	1	2	1	0	0	0	0	0	2	3	0	0	4	0	0	3	0	0	0	0	2	1	0	1	0	1	2	0	1	0	0	0	0	0	0	0	0	0	0	0	1
CHCHD4	NM_144636, NM_001098502	Homo sapiens coiled-coil-helix-coiled-coil-helix domain containing4 (CHCHD4), nuclear gene encoding mitochondrial protein, transcriptvariant 2, mRNA., Homo sapiens coiled-coil-helix-coiled-coil-helix domain containing4 (CHCHD4), nuclear gene encoding mitochondrial protein, transcriptvariant 1, mRNA.	6	4	2	0	0	0	0	2	1	1	0	0	0	0	0	0	0	0	0	0	1	1	0	0	0	0	0	0	0	0	0	0	2	0	1	0	0	1	0	0	0	0	0	0	0	0	0
CHCHD5	NM_032309	Homo sapiens coiled-coil-helix-coiled-coil-helix domain containing5 (CHCHD5), mRNA.	14	13	1	0	1	0	1	0	0	1	0	0	0	0	0	0	2	2	6	0	1	0	0	0	0	0	1	0	0	0	1	0	0	0	0	0	0	1	0	0	0	0	0	0	0	0	0
CHCHD8	NM_016565	Homo sapiens coiled-coil-helix-coiled-coil-helix domain containing8 (CHCHD8), mRNA.	19	15	4	0	3	0	2	3	1	1	0	3	0	0	1	1	0	1	1	0	1	0	0	1	0	0	3	0	0	0	1	1	3	0	1	0	0	1	0	0	3	0	0	0	0	0	0
LOC643856	XR_037586	PREDICTED: Homo sapiens similar to hCG2026922 (LOC643856), miscRNA.	3	1	2	0	0	0	0	0	0	0	0	2	0	0	0	0	0	0	0	0	0	0	0	1	0	0	0	0	0	0	0	0	0	0	0	0	0	0	0	0	1	1	0	0	0	0	0
ZNF519	NM_145287	Homo sapiens zinc finger protein 519 (ZNF519), mRNA.	8	7	1	0	4	0	0	0	0	0	1	1	0	0	0	0	1	0	0	0	0	1	0	0	0	0	4	0	0	0	0	0	0	0	0	0	0	0	0	1	1	0	0	0	0	0	0
ZNF513	NM_144631	Homo sapiens zinc finger protein 513 (ZNF513), mRNA.	17	8	9	0	4	0	3	0	0	0	0	1	0	0	2	1	2	0	0	0	2	2	0	0	0	0	3	1	0	0	0	3	0	0	0	0	0	0	0	0	1	0	0	0	0	0	0
ZNF510	NM_014930	Homo sapiens zinc finger protein 510 (ZNF510), mRNA.	23	20	3	0	10	0	0	0	0	0	0	0	1	0	0	2	0	0	0	0	5	4	1	0	0	0	10	0	0	0	0	0	0	0	0	0	0	0	0	0	0	0	1	0	0	0	0
ZNF511	NM_145806	Homo sapiens zinc finger protein 511 (ZNF511), mRNA.	17	6	11	0	3	1	1	1	0	0	2	0	0	0	0	3	0	0	1	0	0	5	0	0	0	0	3	0	0	1	0	1	1	0	0	0	0	0	2	0	0	0	0	0	0	0	0
ZNF516	NM_014643	Homo sapiens zinc finger protein 516 (ZNF516), mRNA.	9	6	3	0	1	0	0	1	0	0	1	0	0	1	0	0	0	0	1	0	1	1	0	2	0	0	0	1	0	0	0	0	1	0	0	0	0	0	0	1	0	0	0	0	1	0	0
ZNF517	NM_213605	Homo sapiens zinc finger protein 517 (ZNF517), mRNA.	4	3	1	0	3	0	0	1	0	0	0	0	0	0	0	0	0	0	0	0	0	0	0	0	0	0	2	1	0	0	0	0	1	0	0	0	0	0	0	0	0	0	0	0	0	0	0
ZNF514	NM_032788	Homo sapiens zinc finger protein 514 (ZNF514), mRNA.	14	12	2	0	5	0	0	0	1	2	0	0	3	0	0	0	0	0	0	0	1	2	0	0	0	0	5	0	0	0	0	0	0	0	1	0	0	2	0	0	0	0	3	0	0	0	0
TSPYL5	NM_033512	Homo sapiens TSPY-like 5 (TSPYL5), mRNA.	36	31	5	0	12	0	0	3	0	2	0	0	1	0	0	5	0	0	2	0	10	0	0	1	0	0	12	0	0	0	0	0	3	0	0	0	2	0	0	0	0	0	1	0	0	0	0
TSPYL6	NM_001003937	Homo sapiens TSPY-like 6 (TSPYL6), mRNA.	38	37	1	0	0	0	0	0	0	0	0	0	0	0	1	0	0	0	0	0	37	0	0	0	0	0	0	0	0	0	0	0	0	0	0	0	0	0	0	0	0	0	0	0	0	0	0
XIRP1	NM_194293	Homo sapiens xin actin-binding repeat containing 1 (XIRP1), mRNA.	13	10	3	0	0	0	0	0	0	4	0	0	0	0	1	0	1	7	0	0	0	0	0	0	0	0	0	0	0	0	0	0	0	0	0	0	2	2	0	0	0	0	0	0	0	0	0
XIRP2	NM_152381	Homo sapiens xin actin-binding repeat containing 2 (XIRP2),transcript variant 1, mRNA.	40	37	3	0	0	0	0	0	0	6	0	0	0	2	0	0	0	28	0	0	4	0	0	0	0	0	0	0	0	0	0	0	0	0	0	0	6	0	0	0	0	0	0	0	2	0	0
LOC100287397	XM_002343123, XM_002347274	PREDICTED: Homo sapiens hypothetical protein LOC100287397(LOC100287397), mRNA., PREDICTED: Homo sapiens hypothetical protein LOC100287397(LOC100287397), mRNA.	21	18	3	0	15	0	0	1	0	1	0	0	0	2	0	0	0	1	0	0	1	0	0	0	0	0	13	2	0	0	0	0	1	0	0	0	0	1	0	0	0	0	0	0	2	0	0
LOC100287390	XM_002344416	PREDICTED: Homo sapiens hypothetical protein LOC100287390(LOC100287390), mRNA.	9	7	2	0	5	0	1	0	0	0	0	0	0	0	0	0	0	0	1	1	0	1	0	0	0	0	5	0	0	0	0	1	0	0	0	0	0	0	0	0	0	0	0	0	0	0	0
LOC100287391	XM_002344185	PREDICTED: Homo sapiens similar to hCG2018895 (LOC100287391), mRNA.	1	0	1	0	0	0	0	0	0	0	0	0	0	0	0	1	0	0	0	0	0	0	0	0	0	0	0	0	0	0	0	0	0	0	0	0	0	0	0	0	0	0	0	0	0	0	0
LOC100287399	XM_002343312	PREDICTED: Homo sapiens hypothetical protein LOC100287399(LOC100287399), mRNA.	1	1	0	0	0	0	0	0	0	0	0	0	0	0	0	0	0	1	0	0	0	0	0	0	0	0	0	0	0	0	0	0	0	0	0	0	0	0	0	0	0	0	0	0	0	0	0
C20orf7	NM_001039375, NR_029377, NM_024120	Homo sapiens chromosome 20 open reading frame 7 (C20orf7), nucleargene encoding mitochondrial protein, transcript variant 2, mRNA., Homo sapiens chromosome 20 open reading frame 7 (C20orf7),transcript variant 3, non-coding RNA., Homo sapiens chromosome 20 open reading frame 7 (C20orf7), nucleargene encoding mitochondrial protein, transcript variant 1, mRNA.	24	20	4	0	14	0	0	1	0	0	1	0	0	0	1	1	0	0	2	0	2	0	1	1	0	0	13	1	0	0	0	0	1	0	0	0	0	0	1	0	0	0	0	0	0	0	0
C20orf4	NM_015511	Homo sapiens chromosome 20 open reading frame 4 (C20orf4), mRNA.	25	10	15	3	6	0	0	1	0	0	1	0	1	0	0	6	0	2	0	0	2	3	0	0	1	2	3	3	0	0	0	0	1	0	0	0	0	0	0	1	0	0	1	0	0	0	0
CDH17	NM_004063, NM_001144663	Homo sapiens cadherin 17, LI cadherin (liver-intestine) (CDH17),transcript variant 1, mRNA., Homo sapiens cadherin 17, LI cadherin (liver-intestine) (CDH17),transcript variant 2, mRNA.	23	17	6	0	0	0	11	1	0	0	0	0	0	0	0	5	0	6	0	0	0	0	0	0	0	0	0	0	0	0	10	1	1	0	0	0	0	0	0	0	0	0	0	0	0	0	0
LOC100288795	XM_002343502	PREDICTED: Homo sapiens hypothetical protein LOC100288795(LOC100288795), mRNA.	1	0	1	0	0	0	0	0	0	1	0	0	0	0	0	0	0	0	0	0	0	0	0	0	0	0	0	0	0	0	0	0	0	0	0	0	0	1	0	0	0	0	0	0	0	0	0
LOC100287686	XM_002342149, XM_002347627	PREDICTED: Homo sapiens hypothetical protein LOC100287686(LOC100287686), mRNA., PREDICTED: Homo sapiens hypothetical protein LOC100287686(LOC100287686), mRNA.	13	8	5	0	0	0	13	0	0	0	0	0	0	0	0	0	0	0	0	0	0	0	0	0	0	0	0	0	0	0	8	5	0	0	0	0	0	0	0	0	0	0	0	0	0	0	0
LOC100291230	XM_002347463	PREDICTED: Homo sapiens hypothetical protein LOC100291230(LOC100291230), mRNA.	1	0	1	0	0	0	0	0	0	0	0	0	0	0	0	1	0	0	0	0	0	0	0	0	0	0	0	0	0	0	0	0	0	0	0	0	0	0	0	0	0	0	0	0	0	0	0
NTN1	NM_004822	Homo sapiens netrin 1 (NTN1), mRNA.	16	5	11	0	4	1	0	1	0	0	0	0	0	0	1	1	0	1	0	1	1	5	0	0	0	0	1	3	0	1	0	0	1	0	0	0	0	0	0	0	0	0	0	0	0	0	0
LOC100291232	XM_002347800	PREDICTED: Homo sapiens similar to hCG2002091 (LOC100291232), mRNA.	6	0	6	0	0	0	1	0	0	0	0	0	0	0	5	0	0	0	0	0	0	0	0	0	0	0	0	0	0	0	0	1	0	0	0	0	0	0	0	0	0	0	0	0	0	0	0
LOC100291237	XM_002347505	PREDICTED: Homo sapiens hypothetical protein LOC100291237(LOC100291237), mRNA.	5	5	0	0	2	0	0	0	0	1	0	0	0	0	0	0	2	0	0	0	0	0	0	0	0	0	2	0	0	0	0	0	0	0	0	0	1	0	0	0	0	0	0	0	0	0	0
SI	NM_001041	Homo sapiens sucrase-isomaltase (alpha-glucosidase) (SI), mRNA.	5	5	0	0	0	0	2	0	0	0	0	0	0	0	0	0	0	2	0	0	1	0	0	0	0	0	0	0	0	0	2	0	0	0	0	0	0	0	0	0	0	0	0	0	0	0	0
B4GALNT4	NM_178537	Homo sapiens beta-1,4-N-acetyl-galactosaminyl transferase 4(B4GALNT4), mRNA.	14	7	7	0	9	0	0	1	0	0	0	2	0	0	1	0	0	0	0	0	0	1	0	0	0	0	4	5	0	0	0	0	1	0	0	0	0	0	0	0	2	0	0	0	0	0	0
B4GALNT2	NM_153446, NM_001159388	Homo sapiens beta-1,4-N-acetyl-galactosaminyl transferase 2(B4GALNT2), transcript variant 1, mRNA., Homo sapiens beta-1,4-N-acetyl-galactosaminyl transferase 2(B4GALNT2), transcript variant 3, mRNA.	1	1	0	0	0	0	0	0	0	0	0	0	0	0	0	0	0	0	0	0	1	0	0	0	0	0	0	0	0	0	0	0	0	0	0	0	0	0	0	0	0	0	0	0	0	0	0
B4GALNT3	NM_173593	Homo sapiens beta-1,4-N-acetyl-galactosaminyl transferase 3(B4GALNT3), mRNA.	15	13	2	0	0	0	0	0	0	0	0	0	0	0	0	0	0	3	0	0	10	2	0	0	0	0	0	0	0	0	0	0	0	0	0	0	0	0	0	0	0	0	0	0	0	0	0
LOC100291587	XM_002344639	PREDICTED: Homo sapiens similar to Putative ATP-dependent RNAhelicase DDX11-like protein (LOC100291587), mRNA.	1	1	0	0	0	0	0	0	0	0	0	0	0	1	0	0	0	0	0	0	0	0	0	0	0	0	0	0	0	0	0	0	0	0	0	0	0	0	0	0	0	0	0	0	1	0	0
LOC100291580	XR_079033	PREDICTED: Homo sapiens similar to zonadhesin (LOC100291580),miscRNA.	2	2	0	0	0	0	0	0	0	0	0	0	0	0	0	0	0	0	0	0	2	0	0	0	0	0	0	0	0	0	0	0	0	0	0	0	0	0	0	0	0	0	0	0	0	0	0
LOC100291581	XM_002346172	PREDICTED: Homo sapiens hypothetical protein LOC100291581(LOC100291581), mRNA.	8	7	1	0	5	0	0	0	0	1	0	0	0	0	1	0	0	0	0	0	0	1	0	0	0	0	5	0	0	0	0	0	0	0	0	0	0	1	0	0	0	0	0	0	0	0	1
GOLGA2L1	NR_024261, NM_017600	Homo sapiens golgi autoantigen, golgin subfamily a, 2-like 1(GOLGA2L1), transcript variant 2, transcribed RNA., Homo sapiens golgi autoantigen, golgin subfamily a, 2-like 1(GOLGA2L1), transcript variant 1, mRNA.	13	11	2	0	1	0	0	0	0	0	1	1	0	0	0	0	0	1	1	2	3	3	0	0	0	0	1	0	0	0	0	0	0	0	0	0	0	0	1	0	1	0	0	0	0	0	0
DEFA6	NM_001926	Homo sapiens defensin, alpha 6, Paneth cell-specific (DEFA6), mRNA.	0	0	0	0	0	0	0	0	0	0	0	0	0	0	0	0	0	0	0	0	0	0	0	0	0	0	0	0	0	0	0	0	0	0	0	0	0	0	0	0	0	0	0	0	0	0	0
DEFA5	NM_021010	Homo sapiens defensin, alpha 5, Paneth cell-specific (DEFA5), mRNA.	0	0	0	0	0	0	0	0	0	0	0	0	0	0	0	0	0	0	0	0	0	0	0	0	0	0	0	0	0	0	0	0	0	0	0	0	0	0	0	0	0	0	0	0	0	0	0
DEFA4	NM_001925	Homo sapiens defensin, alpha 4, corticostatin (DEFA4), mRNA.	1	0	1	0	0	0	0	0	0	0	0	0	0	0	0	0	0	0	0	0	0	0	1	0	0	0	0	0	0	0	0	0	0	0	0	0	0	0	0	0	0	0	0	0	0	0	0
DEFA3	NM_005217	Homo sapiens defensin, alpha 3, neutrophil-specific (DEFA3), mRNA.	6	1	5	0	0	0	0	0	0	0	0	0	0	0	0	0	0	1	0	0	0	0	5	0	0	0	0	0	0	0	0	0	0	0	0	0	0	0	0	0	0	0	0	0	0	0	0
NUMBL	NM_004756	Homo sapiens numb homolog (Drosophila)-like (NUMBL), mRNA.	14	10	4	0	5	1	0	0	0	0	0	0	0	1	0	1	0	1	0	0	1	3	0	1	0	0	5	0	0	1	0	0	0	0	0	0	0	0	0	0	0	0	0	0	1	0	0
KIAA1908	NR_027329, NR_027328, NR_021487	Homo sapiens hypothetical LOC114796 (KIAA1908), transcript variant1, non-coding RNA., Homo sapiens hypothetical LOC114796 (KIAA1908), transcript variant2, non-coding RNA., Homo sapiens hypothetical LOC114796 (KIAA1908), transcript variant3, non-coding RNA.	25	24	1	0	12	0	0	2	0	0	0	0	1	0	0	0	1	0	2	0	6	1	0	0	0	0	11	1	0	0	0	0	2	0	0	0	0	0	0	0	0	0	1	0	0	0	0
LOC389174	XM_941532	PREDICTED: Homo sapiens hypothetical LOC389174 (LOC389174), mRNA.	3	3	0	0	2	0	0	0	0	0	0	0	0	0	0	0	0	0	0	0	1	0	0	0	0	0	2	0	0	0	0	0	0	0	0	0	0	0	0	0	0	0	0	0	0	0	0
C12orf63	NM_198520	Homo sapiens chromosome 12 open reading frame 63 (C12orf63), mRNA.	3	3	0	0	0	0	0	0	0	0	0	0	0	0	0	0	0	0	0	0	3	0	0	0	0	0	0	0	0	0	0	0	0	0	0	0	0	0	0	0	0	0	0	0	0	0	0
C12orf62	NM_032901	Homo sapiens chromosome 12 open reading frame 62 (C12orf62), mRNA.	39	31	8	4	2	0	1	5	1	0	1	8	0	1	1	0	0	9	2	0	2	2	0	0	2	2	1	1	0	0	1	0	5	0	1	0	0	0	0	1	8	0	0	0	1	0	0
C12orf60	NM_175874	Homo sapiens chromosome 12 open reading frame 60 (C12orf60), mRNA.	2	2	0	0	1	0	0	0	0	0	0	0	0	0	0	1	0	0	0	0	0	0	0	0	0	0	1	0	0	0	0	0	0	0	0	0	0	0	0	0	0	0	0	0	0	0	0
C12orf67	NR_029451	Homo sapiens chromosome 12 open reading frame 67 (C12orf67),non-coding RNA.	4	4	0	0	0	0	0	0	0	0	0	0	0	0	0	0	0	0	0	0	4	0	0	0	0	0	0	0	0	0	0	0	0	0	0	0	0	0	0	0	0	0	0	0	0	0	0
C12orf66	NM_152440	Homo sapiens chromosome 12 open reading frame 66 (C12orf66), mRNA.	4	4	0	0	1	0	0	0	0	0	1	0	0	0	0	0	0	0	1	0	1	0	0	0	0	0	1	0	0	0	0	0	0	0	0	0	0	0	1	0	0	0	0	0	0	0	0
C12orf65	NM_001143905, NM_152269	Homo sapiens chromosome 12 open reading frame 65 (C12orf65),transcript variant 2, mRNA., Homo sapiens chromosome 12 open reading frame 65 (C12orf65),transcript variant 1, mRNA.	13	13	0	0	1	0	0	0	3	0	1	3	1	0	0	0	1	0	2	0	1	0	0	0	0	0	1	0	0	0	0	0	0	0	3	0	0	0	1	0	3	0	1	0	0	0	0
C12orf64	XM_002344693	PREDICTED: Homo sapiens chromosome 12 open reading frame 64(C12orf64), mRNA.	0	0	0	0	0	0	0	0	0	0	0	0	0	0	0	0	0	0	0	0	0	0	0	0	0	0	0	0	0	0	0	0	0	0	0	0	0	0	0	0	0	0	0	0	0	0	0
C12orf69	NM_001013698	Homo sapiens chromosome 12 open reading frame 69 (C12orf69), mRNA.	5	5	0	0	1	0	0	2	0	0	0	0	0	0	0	0	2	0	0	0	0	0	0	0	0	0	1	0	0	0	0	0	2	0	0	0	0	0	0	0	0	0	0	0	0	0	0
C12orf68	NM_001013635	Homo sapiens chromosome 12 open reading frame 68 (C12orf68), mRNA.	42	39	3	1	33	0	0	0	0	0	3	0	0	1	0	2	0	0	0	0	0	2	0	0	1	0	33	0	0	0	0	0	0	0	0	0	0	0	0	3	0	0	0	0	1	0	0
LOC100290189	XM_002347659	PREDICTED: Homo sapiens hypothetical protein LOC100290189(LOC100290189), mRNA.	18	18	0	0	12	0	0	0	0	0	2	0	0	3	0	0	0	0	0	0	1	0	0	0	0	0	12	0	0	0	0	0	0	0	0	0	0	0	2	0	0	0	0	0	3	0	0
LOC100290188	XM_002347369	PREDICTED: Homo sapiens hypothetical protein LOC100290188(LOC100290188), mRNA.	1	1	0	0	1	0	0	0	0	0	0	0	0	0	0	0	0	0	0	0	0	0	0	0	0	0	1	0	0	0	0	0	0	0	0	0	0	0	0	0	0	0	0	0	0	0	0
SPHKAP	NM_030623, NM_001142644	Homo sapiens SPHK1 interactor, AKAP domain containing (SPHKAP),transcript variant 2, mRNA., Homo sapiens SPHK1 interactor, AKAP domain containing (SPHKAP),transcript variant 1, mRNA.	20	20	0	0	19	0	0	0	0	0	0	0	0	0	0	0	0	1	0	0	0	0	0	0	0	0	19	0	0	0	0	0	0	0	0	0	0	0	0	0	0	0	0	0	0	0	0
LOC100290180	XM_002347020	PREDICTED: Homo sapiens hypothetical protein LOC100290180(LOC100290180), mRNA.	3	3	0	2	1	0	0	0	0	0	0	0	0	0	0	0	0	0	0	0	0	0	0	0	2	0	1	0	0	0	0	0	0	0	0	0	0	0	0	0	0	0	0	0	0	0	0
LOC100290185	XM_002346941	PREDICTED: Homo sapiens similar to ribosomal protein L36a(LOC100290185), mRNA.	2	0	2	0	0	0	0	0	0	0	0	0	0	0	0	0	2	0	0	0	0	0	0	0	0	0	0	0	0	0	0	0	0	0	0	0	0	0	0	0	0	0	0	0	0	0	0
GSTA2	NM_000846	Homo sapiens glutathione S-transferase alpha 2 (GSTA2), mRNA.	17	12	5	0	0	0	0	0	1	0	3	7	0	0	0	1	0	0	0	0	5	0	0	0	0	0	0	0	0	0	0	0	0	0	1	0	0	0	2	1	3	4	0	0	0	0	0
GSTA3	NM_000847	Homo sapiens glutathione S-transferase alpha 3 (GSTA3), mRNA.	2	2	0	2	0	0	0	0	0	0	0	0	0	0	0	0	0	0	0	0	0	0	0	0	2	0	0	0	0	0	0	0	0	0	0	0	0	0	0	0	0	0	0	0	0	0	0
C1orf84	NM_001012961	Homo sapiens chromosome 1 open reading frame 84 (C1orf84), mRNA.	2	2	0	0	1	0	0	0	0	0	0	0	1	0	0	0	0	0	0	0	0	0	0	0	0	0	1	0	0	0	0	0	0	0	0	0	0	0	0	0	0	0	1	0	0	0	0
C1orf86	NM_182533	Homo sapiens chromosome 1 open reading frame 86 (C1orf86),transcript variant 2, mRNA.	9	6	3	0	2	0	0	1	0	0	0	0	0	0	2	2	0	0	1	0	0	0	0	1	0	0	1	1	0	0	0	0	1	0	0	0	0	0	0	0	0	0	0	0	0	0	0
C1orf87	NM_152377	Homo sapiens chromosome 1 open reading frame 87 (C1orf87), mRNA.	8	7	1	0	3	0	0	0	2	0	0	0	1	0	0	0	0	0	0	0	1	1	0	0	0	0	3	0	0	0	0	0	0	0	2	0	0	0	0	0	0	0	1	0	0	0	0
C1orf81	XR_041456	PREDICTED: Homo sapiens chromosome 1 open reading frame 81(C1orf81), miscRNA.	1	1	0	0	0	0	0	0	0	0	0	0	0	0	0	0	0	0	0	0	1	0	0	0	0	0	0	0	0	0	0	0	0	0	0	0	0	0	0	0	0	0	0	0	0	0	0
RNF208	NM_031297	Homo sapiens ring finger protein 208 (RNF208), mRNA.	4	2	2	0	1	0	0	1	0	0	0	0	0	0	0	1	0	0	0	0	0	0	1	0	0	0	0	1	0	0	0	0	1	0	0	0	0	0	0	0	0	0	0	0	0	0	0
C1orf83	NM_153035	Homo sapiens chromosome 1 open reading frame 83 (C1orf83), mRNA.	17	17	0	0	5	0	0	0	1	1	0	1	0	0	0	0	1	2	0	0	2	3	0	1	0	0	5	0	0	0	0	0	0	0	1	0	1	0	0	0	1	0	0	0	0	0	0
RNF207	NM_207396	Homo sapiens ring finger protein 207 (RNF207), mRNA.	12	5	7	0	2	0	0	2	0	0	1	0	0	0	2	2	0	0	0	0	0	3	0	0	0	0	2	0	0	0	0	0	2	0	0	0	0	0	0	1	0	0	0	0	0	0	0
C1orf88	NM_181643	Homo sapiens chromosome 1 open reading frame 88 (C1orf88), mRNA.	31	23	8	1	10	0	0	0	4	0	4	0	4	0	2	0	1	0	0	0	0	5	0	0	1	0	10	0	0	0	0	0	0	0	4	0	0	0	1	3	0	0	4	0	0	0	0
C1orf89	NM_030907	Homo sapiens chromosome 1 open reading frame 89 (C1orf89), mRNA.	3	3	0	0	2	0	0	0	0	0	0	0	0	0	0	1	0	0	0	0	0	0	0	0	0	0	2	0	0	0	0	0	0	0	0	0	0	0	0	0	0	0	0	0	0	0	0
HGC6.3	NM_001129895	Homo sapiens similar to HGC6.3 (HGC6.3), mRNA.	1	1	0	0	0	0	0	1	0	0	0	0	0	0	0	0	0	0	0	0	0	0	0	0	0	0	0	0	0	0	0	0	1	0	0	0	0	0	0	0	0	0	0	0	0	0	0
SIGLEC16	NR_002825	Homo sapiens sialic acid binding Ig-like lectin 16(gene/pseudogene) (SIGLEC16), non-coding RNA.	0	0	0	0	0	0	0	0	0	0	0	0	0	0	0	0	0	0	0	0	0	0	0	0	0	0	0	0	0	0	0	0	0	0	0	0	0	0	0	0	0	0	0	0	0	0	0
SIGLEC14	NM_001098612	Homo sapiens sialic acid binding Ig-like lectin 14 (SIGLEC14),mRNA.	2	1	1	0	0	0	0	0	0	0	0	0	0	0	0	0	0	0	0	0	1	0	0	1	0	0	0	0	0	0	0	0	0	0	0	0	0	0	0	0	0	0	0	0	0	0	0
SIGLEC15	NM_213602	Homo sapiens sialic acid binding Ig-like lectin 15 (SIGLEC15),mRNA.	4	2	2	0	2	1	0	0	0	0	0	0	0	0	0	0	0	0	0	0	0	0	0	1	0	0	2	0	0	1	0	0	0	0	0	0	0	0	0	0	0	0	0	0	0	0	0
SIGLEC12	NM_053003	Homo sapiens sialic acid binding Ig-like lectin 12 (SIGLEC12),transcript variant 1, mRNA.	0	0	0	0	0	0	0	0	0	0	0	0	0	0	0	0	0	0	0	0	0	0	0	0	0	0	0	0	0	0	0	0	0	0	0	0	0	0	0	0	0	0	0	0	0	0	0
SIGLEC10	NM_033130	Homo sapiens sialic acid binding Ig-like lectin 10 (SIGLEC10),mRNA.	9	5	4	0	4	0	0	0	0	0	1	0	1	0	0	3	0	0	0	0	0	0	0	0	0	0	4	0	0	0	0	0	0	0	0	0	0	0	0	1	0	0	1	0	0	0	0
SIGLEC11	NM_052884	Homo sapiens sialic acid binding Ig-like lectin 11 (SIGLEC11),transcript variant 1, mRNA.	1	1	0	0	1	0	0	0	0	0	0	0	0	0	0	0	0	0	0	0	0	0	0	0	0	0	1	0	0	0	0	0	0	0	0	0	0	0	0	0	0	0	0	0	0	0	0
KIFC2	NM_145754	Homo sapiens kinesin family member C2 (KIFC2), mRNA.	15	7	8	0	1	0	0	3	0	0	0	0	0	2	3	0	0	0	2	0	1	3	0	0	0	0	1	0	0	0	0	0	3	0	0	0	0	0	0	0	0	0	0	0	2	0	0
KIFC1	NM_002263	Homo sapiens kinesin family member C1 (KIFC1), mRNA.	27	13	14	0	10	0	2	1	0	1	0	1	0	1	5	0	0	1	1	1	2	1	0	0	0	0	8	2	0	0	0	2	1	0	0	0	0	1	0	0	0	1	0	0	0	1	0
LOC100128526	XM_001726619	PREDICTED: Homo sapiens hypothetical LOC100128526 (LOC100128526),mRNA.	23	7	16	0	5	2	0	0	0	0	3	0	0	0	0	3	0	0	1	1	1	5	0	2	0	0	3	2	1	1	0	0	0	0	0	0	0	0	1	2	0	0	0	0	0	0	0
DMRT1	NM_021951	Homo sapiens doublesex and mab-3 related transcription factor 1(DMRT1), mRNA.	8	8	0	0	0	0	0	0	0	0	0	0	0	0	0	0	0	0	0	0	8	0	0	0	0	0	0	0	0	0	0	0	0	0	0	0	0	0	0	0	0	0	0	0	0	0	0
DMRT2	NM_006557, NM_181872	Homo sapiens doublesex and mab-3 related transcription factor 2(DMRT2), transcript variant 1, mRNA., Homo sapiens doublesex and mab-3 related transcription factor 2(DMRT2), transcript variant 2, mRNA.	2	2	0	0	0	0	0	0	0	0	1	0	0	0	0	0	0	1	0	0	0	0	0	0	0	0	0	0	0	0	0	0	0	0	0	0	0	0	1	0	0	0	0	0	0	0	0
DMRT3	NM_021240	Homo sapiens doublesex and mab-3 related transcription factor 3(DMRT3), mRNA.	5	1	4	0	1	0	0	0	0	0	4	0	0	0	0	0	0	0	0	0	0	0	0	0	0	0	1	0	0	0	0	0	0	0	0	0	0	0	0	4	0	0	0	0	0	0	0
LOC90925	XR_079345	PREDICTED: Homo sapiens hypothetical protein LOC90925 (LOC90925),miscRNA.	2	2	0	0	0	0	0	0	1	0	0	0	0	0	0	0	0	0	0	0	0	0	0	1	0	0	0	0	0	0	0	0	0	0	1	0	0	0	0	0	0	0	0	0	0	0	0
LOC646127	XR_037591, XR_037450, XR_037301	PREDICTED: Homo sapiens similar to telomeric repeat binding factor(NIMA-interacting) 1 (LOC646127), miscRNA., PREDICTED: Homo sapiens similar to telomeric repeat binding factor(NIMA-interacting) 1 (LOC646127), miscRNA., PREDICTED: Homo sapiens similar to telomeric repeat binding factor(NIMA-interacting) 1 (LOC646127), miscRNA.	6	6	0	0	4	0	0	0	0	0	0	0	0	0	0	0	0	2	0	0	0	0	0	0	0	0	4	0	0	0	0	0	0	0	0	0	0	0	0	0	0	0	0	0	0	0	0
CRADD	NM_003805	Homo sapiens CASP2 and RIPK1 domain containing adaptor with deathdomain (CRADD), mRNA.	12	12	0	0	7	0	0	1	0	0	0	1	0	0	0	0	0	1	2	0	0	0	0	0	0	0	7	0	0	0	0	0	1	0	0	0	0	0	0	0	1	0	0	0	0	0	0
NCKAP5L	NM_001037806	Homo sapiens NCK-associated protein 5-like (NCKAP5L), mRNA.	8	4	4	0	2	0	0	0	0	0	0	0	0	2	0	0	0	1	1	0	0	2	0	0	0	0	0	2	0	0	0	0	0	0	0	0	0	0	0	0	0	0	0	0	2	0	0
PLA2G12B	NM_032562	Homo sapiens phospholipase A2, group XIIB (PLA2G12B), mRNA.	2	2	0	0	0	0	0	0	0	0	1	1	0	0	0	0	0	0	0	0	0	0	0	0	0	0	0	0	0	0	0	0	0	0	0	0	0	0	1	0	1	0	0	0	0	0	0
HSBP1L1	NM_001136180	Homo sapiens heat shock factor binding protein 1-like 1 (HSBP1L1),mRNA.	5	4	1	0	0	0	0	2	0	0	0	2	0	0	1	0	0	0	0	0	0	0	0	0	0	0	0	0	0	0	0	0	2	0	0	0	0	0	0	0	2	0	0	0	0	0	0
IQCA1	NM_024726	Homo sapiens IQ motif containing with AAA domain 1 (IQCA1), mRNA.	13	10	3	0	7	1	0	0	3	0	1	0	0	0	0	1	0	0	0	0	0	0	0	0	0	0	5	2	1	0	0	0	0	0	2	1	0	0	1	0	0	0	0	0	0	0	0
EPOR	NM_000121	Homo sapiens erythropoietin receptor (EPOR), mRNA.	12	6	6	3	2	0	0	1	0	0	0	0	0	0	0	0	0	0	0	0	0	6	0	0	3	0	2	0	0	0	0	0	1	0	0	0	0	0	0	0	0	0	0	0	0	0	0
SNORA8	NR_002920	Homo sapiens small nucleolar RNA, H/ACA box 8 (SNORA8), smallnucleolar RNA.	4	4	0	0	0	0	0	0	0	0	0	0	0	2	0	0	0	0	0	1	0	1	0	0	0	0	0	0	0	0	0	0	0	0	0	0	0	0	0	0	0	0	0	0	2	0	0
HS6ST2	NM_147175, NM_001077188	Homo sapiens heparan sulfate 6-O-sulfotransferase 2 (HS6ST2),transcript variant S, mRNA., Homo sapiens heparan sulfate 6-O-sulfotransferase 2 (HS6ST2),transcript variant L, mRNA.	45	41	4	0	36	0	1	0	0	3	0	0	1	0	0	0	0	1	0	0	2	1	0	0	0	0	35	1	0	0	1	0	0	0	0	0	0	3	0	0	0	0	1	0	0	0	0
HS6ST3	XM_002344743	PREDICTED: Homo sapiens heparan sulfate 6-O-sulfotransferase 3(HS6ST3), mRNA.	6	4	2	0	4	0	0	0	0	0	2	0	0	0	0	0	0	0	0	0	0	0	0	0	0	0	4	0	0	0	0	0	0	0	0	0	0	0	0	2	0	0	0	0	0	0	0
SNORA1	NR_003026	Homo sapiens small nucleolar RNA, H/ACA box 1 (SNORA1), smallnucleolar RNA.	1	1	0	0	0	0	0	0	0	0	0	0	0	0	0	0	0	1	0	0	0	0	0	0	0	0	0	0	0	0	0	0	0	0	0	0	0	0	0	0	0	0	0	0	0	0	0
SNORA3	NR_002580	Homo sapiens small nucleolar RNA, H/ACA box 3 (SNORA3), smallnucleolar RNA.	1	1	0	0	0	0	0	0	0	0	0	0	0	0	0	0	0	0	0	0	0	1	0	0	0	0	0	0	0	0	0	0	0	0	0	0	0	0	0	0	0	0	0	0	0	0	0
SNORA4	NR_002588	Homo sapiens small nucleolar RNA, H/ACA box 4 (SNORA4), smallnucleolar RNA.	2	2	0	0	1	0	1	0	0	0	0	0	0	0	0	0	0	0	0	0	0	0	0	0	0	0	1	0	0	0	1	0	0	0	0	0	0	0	0	0	0	0	0	0	0	0	0
LOC143666	NR_026967	Homo sapiens hypothetical protein LOC143666 (LOC143666), non-codingRNA.	1	1	0	0	1	0	0	0	0	0	0	0	0	0	0	0	0	0	0	0	0	0	0	0	0	0	1	0	0	0	0	0	0	0	0	0	0	0	0	0	0	0	0	0	0	0	0
LOC440461	NR_027283	Homo sapiens SH3 domain containing 20 pseudogene (LOC440461),non-coding RNA.	1	0	1	0	0	0	0	0	0	0	0	0	0	0	0	0	0	0	0	0	0	1	0	0	0	0	0	0	0	0	0	0	0	0	0	0	0	0	0	0	0	0	0	0	0	0	0
DKFZp566F0947	NR_026894	Homo sapiens hypothetical LOC94023 (DKFZp566F0947), non-coding RNA.	2	0	2	0	0	0	0	0	0	0	0	0	0	0	0	0	0	0	0	0	0	2	0	0	0	0	0	0	0	0	0	0	0	0	0	0	0	0	0	0	0	0	0	0	0	0	0
FLJ40330	NR_015424	Homo sapiens hypothetical LOC645784 (FLJ40330), non-coding RNA.	10	9	1	0	1	0	0	0	0	0	0	0	0	0	0	0	0	1	0	2	5	1	0	0	0	0	1	0	0	0	0	0	0	0	0	0	0	0	0	0	0	0	0	0	0	0	0
LOC391322	NM_001144931	Homo sapiens similar to D-dopachrome tautomerase (LOC391322), mRNA.	0	0	0	0	0	0	0	0	0	0	0	0	0	0	0	0	0	0	0	0	0	0	0	0	0	0	0	0	0	0	0	0	0	0	0	0	0	0	0	0	0	0	0	0	0	0	0
INTS12	NM_001142471, NM_020395	Homo sapiens integrator complex subunit 12 (INTS12), transcriptvariant 2, mRNA., Homo sapiens integrator complex subunit 12 (INTS12), transcriptvariant 1, mRNA.	21	17	4	1	1	1	0	2	1	0	1	1	2	1	0	0	0	3	1	0	1	3	0	2	0	1	1	0	1	0	0	0	2	0	1	0	0	0	1	0	1	0	2	0	1	0	0
LOC100293513	XM_002345037	PREDICTED: Homo sapiens hypothetical protein LOC100293513(LOC100293513), mRNA.	0	0	0	0	0	0	0	0	0	0	0	0	0	0	0	0	0	0	0	0	0	0	0	0	0	0	0	0	0	0	0	0	0	0	0	0	0	0	0	0	0	0	0	0	0	0	0
LOC730183	XM_001720485	PREDICTED: Homo sapiens hypothetical LOC730183 (LOC730183), mRNA.	2	1	1	0	0	0	0	0	0	1	0	0	0	0	0	0	0	0	0	0	1	0	0	0	0	0	0	0	0	0	0	0	0	0	0	0	0	1	0	0	0	0	0	0	0	0	0
LYRM5	NM_001001660	Homo sapiens LYR motif containing 5 (LYRM5), mRNA.	29	23	6	1	5	0	0	0	1	0	1	8	0	2	2	1	0	1	1	0	3	3	0	0	0	1	5	0	0	0	0	0	0	0	1	0	0	0	0	1	8	0	0	0	2	0	0
AGAP1	NM_001037131, NM_014914	Homo sapiens ArfGAP with GTPase domain, ankyrin repeat and PHdomain 1 (AGAP1), transcript variant 1, mRNA., Homo sapiens ArfGAP with GTPase domain, ankyrin repeat and PHdomain 1 (AGAP1), transcript variant 2, mRNA.	22	17	5	0	6	0	1	2	1	0	3	0	0	2	0	0	0	3	0	1	2	1	0	0	0	0	4	2	0	0	1	0	2	0	1	0	0	0	2	1	0	0	0	0	2	0	0
AGAP2	NM_001122772, NM_014770	Homo sapiens ArfGAP with GTPase domain, ankyrin repeat and PHdomain 2 (AGAP2), transcript variant 1, mRNA., Homo sapiens ArfGAP with GTPase domain, ankyrin repeat and PHdomain 2 (AGAP2), transcript variant 2, mRNA.	10	8	2	0	8	0	0	0	0	0	0	0	1	0	0	0	0	0	0	1	0	0	0	0	0	0	7	1	0	0	0	0	0	0	0	0	0	0	0	0	0	0	0	1	0	0	0
AGAP3	NM_001042535, NM_031946	Homo sapiens ArfGAP with GTPase domain, ankyrin repeat and PHdomain 3 (AGAP3), transcript variant 2, mRNA., Homo sapiens ArfGAP with GTPase domain, ankyrin repeat and PHdomain 3 (AGAP3), transcript variant 1, mRNA.	48	36	12	1	25	1	1	2	0	1	2	2	1	0	2	0	2	2	0	0	4	2	0	0	1	0	20	5	0	1	0	1	2	0	0	0	0	1	1	1	2	0	1	0	0	0	0
AGAP4	NM_133446	Homo sapiens ArfGAP with GTPase domain, ankyrin repeat and PHdomain 4 (AGAP4), mRNA.	9	5	4	0	2	0	1	0	0	0	0	0	0	1	0	0	0	0	0	0	3	2	0	0	0	0	1	1	0	0	0	1	0	0	0	0	0	0	0	0	0	0	0	0	1	0	0
AGAP5	NM_001144000	Homo sapiens ArfGAP with GTPase domain, ankyrin repeat and PHdomain 5 (AGAP5), mRNA.	5	1	4	0	0	0	0	0	0	0	0	0	1	0	0	3	0	0	0	0	0	1	0	0	0	0	0	0	0	0	0	0	0	0	0	0	0	0	0	0	0	0	0	1	0	0	0
AGAP6	NM_001077665	Homo sapiens ArfGAP with GTPase domain, ankyrin repeat and PHdomain 6 (AGAP6), mRNA.	3	3	0	0	0	0	0	0	0	0	0	0	0	0	0	1	0	1	0	0	1	0	0	0	0	0	0	0	0	0	0	0	0	0	0	0	0	0	0	0	0	0	0	0	0	0	0
AGAP7	NM_001077685	Homo sapiens ArfGAP with GTPase domain, ankyrin repeat and PHdomain 7 (AGAP7), mRNA.	3	2	1	0	0	0	0	0	0	0	0	1	0	0	0	0	0	0	0	0	1	1	0	0	0	0	0	0	0	0	0	0	0	0	0	0	0	0	0	0	1	0	0	0	0	0	0
AGAP8	NM_001077686	Homo sapiens ArfGAP with GTPase domain, ankyrin repeat and PHdomain 8 (AGAP8), mRNA.	3	1	2	0	0	0	0	0	0	0	0	0	0	0	0	1	0	0	0	1	1	0	0	0	0	0	0	0	0	0	0	0	0	0	0	0	0	0	0	0	0	0	0	0	0	0	0
AGAP9	XM_001716810	PREDICTED: Homo sapiens ArfGAP with GTPase domain, ankyrin repeatand PH domain 9 (AGAP9), mRNA.	10	4	6	0	3	0	0	0	0	0	0	0	0	0	0	1	0	0	0	2	1	2	0	1	0	0	3	0	0	0	0	0	0	0	0	0	0	0	0	0	0	0	0	0	0	0	0
LOC100290969	XM_002347081	PREDICTED: Homo sapiens hypothetical protein LOC100290969(LOC100290969), mRNA.	1	1	0	0	1	0	0	0	0	0	0	0	0	0	0	0	0	0	0	0	0	0	0	0	0	0	1	0	0	0	0	0	0	0	0	0	0	0	0	0	0	0	0	0	0	0	0
CCL4L2	NM_207007	Homo sapiens chemokine (C-C motif) ligand 4-like 2 (CCL4L2), mRNA.	14	6	8	6	3	0	0	0	0	0	1	0	0	0	1	1	0	0	0	0	0	0	1	1	1	5	3	0	0	0	0	0	0	0	0	0	0	0	0	1	0	0	0	0	0	0	0
LOC729570	XM_001130675, XM_001717053	PREDICTED: Homo sapiens hypothetical LOC729570 (LOC729570), mRNA., PREDICTED: Homo sapiens hypothetical LOC729570 (LOC729570), mRNA.	6	6	0	0	0	0	0	2	0	0	0	4	0	0	0	0	0	0	0	0	0	0	0	0	0	0	0	0	0	0	0	0	2	0	0	0	0	0	0	0	4	0	0	0	0	0	0
LOC100290962	XM_002347676	PREDICTED: Homo sapiens hypothetical protein LOC100290962(LOC100290962), mRNA.	2	2	0	0	0	0	0	2	0	0	0	0	0	0	0	0	0	0	0	0	0	0	0	0	0	0	0	0	0	0	0	0	2	0	0	0	0	0	0	0	0	0	0	0	0	0	0
GDPD2	NM_017711	Homo sapiens glycerophosphodiester phosphodiesterase domaincontaining 2 (GDPD2), mRNA.	20	16	4	0	14	0	1	1	0	0	3	0	0	0	0	0	0	0	1	0	0	0	0	0	0	0	14	0	0	0	1	0	1	0	0	0	0	0	0	3	0	0	0	0	0	0	0
GDPD3	NM_024307	Homo sapiens glycerophosphodiester phosphodiesterase domaincontaining 3 (GDPD3), mRNA.	2	1	1	0	0	0	0	0	0	0	0	0	0	0	0	1	0	0	0	0	1	0	0	0	0	0	0	0	0	0	0	0	0	0	0	0	0	0	0	0	0	0	0	0	0	0	0
GDPD4	NM_182833	Homo sapiens glycerophosphodiester phosphodiesterase domaincontaining 4 (GDPD4), mRNA.	6	6	0	0	0	0	0	0	0	0	0	0	0	0	0	0	0	0	0	0	6	0	0	0	0	0	0	0	0	0	0	0	0	0	0	0	0	0	0	0	0	0	0	0	0	0	0
GDPD5	NM_030792	Homo sapiens glycerophosphodiester phosphodiesterase domaincontaining 5 (GDPD5), mRNA.	34	30	4	0	9	0	0	2	0	0	1	0	0	0	2	0	0	0	0	0	17	2	0	1	0	0	8	1	0	0	0	0	2	0	0	0	0	0	0	1	0	0	0	0	0	0	0
OSGEPL1	NM_022353	Homo sapiens O-sialoglycoprotein endopeptidase-like 1 (OSGEPL1),mRNA.	28	20	8	0	9	0	0	3	3	0	3	1	0	0	0	2	1	2	0	0	0	4	0	0	0	0	9	0	0	0	0	0	3	0	3	0	0	0	1	2	1	0	0	0	0	0	0
C6orf108	NM_199184, NM_006443	Homo sapiens chromosome 6 open reading frame 108 (C6orf108),transcript variant 2, mRNA., Homo sapiens chromosome 6 open reading frame 108 (C6orf108),transcript variant 1, mRNA.	13	7	6	0	0	1	4	2	0	0	0	2	0	0	1	3	0	0	0	0	0	0	0	0	0	0	0	0	0	1	2	2	2	0	0	0	0	0	0	0	2	0	0	0	0	0	0
C6orf105	NM_001143948, NM_032744	Homo sapiens chromosome 6 open reading frame 105 (C6orf105),transcript variant 1, mRNA., Homo sapiens chromosome 6 open reading frame 105 (C6orf105),transcript variant 2, mRNA.	16	14	2	0	2	0	5	2	0	0	0	0	0	0	0	0	0	0	3	1	2	1	0	0	0	0	2	0	0	0	5	0	2	0	0	0	0	0	0	0	0	0	0	0	0	0	0
C6orf103	NM_024694	Homo sapiens chromosome 6 open reading frame 103 (C6orf103), mRNA.	9	8	1	0	0	0	0	0	1	0	0	0	0	0	0	0	0	0	0	0	7	1	0	0	0	0	0	0	0	0	0	0	0	0	1	0	0	0	0	0	0	0	0	0	0	0	0
FCRL1	NM_052938, NM_001159397	Homo sapiens Fc receptor-like 1 (FCRL1), transcript variant 1,mRNA., Homo sapiens Fc receptor-like 1 (FCRL1), transcript variant 2,mRNA.	6	6	0	0	0	0	0	0	3	0	0	0	0	0	0	0	0	0	0	0	0	0	0	3	0	0	0	0	0	0	0	0	0	0	3	0	0	0	0	0	0	0	0	0	0	0	0
FCRL2	NM_030764	Homo sapiens Fc receptor-like 2 (FCRL2), mRNA.	4	2	2	0	0	0	0	0	0	0	0	0	0	0	0	0	0	0	0	0	0	2	0	2	0	0	0	0	0	0	0	0	0	0	0	0	0	0	0	0	0	0	0	0	0	0	0
FCRL3	NM_052939	Homo sapiens Fc receptor-like 3 (FCRL3), mRNA.	19	19	0	0	0	0	0	1	2	0	0	0	0	0	0	0	0	0	0	0	0	0	0	16	0	0	0	0	0	0	0	0	1	0	2	0	0	0	0	0	0	0	0	0	0	0	0
FCRL4	NM_031282	Homo sapiens Fc receptor-like 4 (FCRL4), mRNA.	1	1	0	0	0	0	0	0	0	0	0	0	0	0	0	0	0	0	0	0	0	0	0	1	0	0	0	0	0	0	0	0	0	0	0	0	0	0	0	0	0	0	0	0	0	0	0
FCRL6	NM_001004310	Homo sapiens Fc receptor-like 6 (FCRL6), mRNA.	1	0	1	0	0	0	0	0	0	0	0	0	0	0	0	1	0	0	0	0	0	0	0	0	0	0	0	0	0	0	0	0	0	0	0	0	0	0	0	0	0	0	0	0	0	0	0
LOC100134259	NR_024452	Homo sapiens similar to hCG1987718 (LOC100134259), non-coding RNA.	0	0	0	0	0	0	0	0	0	0	0	0	0	0	0	0	0	0	0	0	0	0	0	0	0	0	0	0	0	0	0	0	0	0	0	0	0	0	0	0	0	0	0	0	0	0	0
LOC100134256	XR_038342	PREDICTED: Homo sapiens similar to hCG2042717 (LOC100134256),miscRNA.	9	4	5	0	1	0	0	0	0	0	0	0	4	0	0	0	0	1	0	2	0	0	0	1	0	0	0	1	0	0	0	0	0	0	0	0	0	0	0	0	0	0	0	4	0	0	0
FCRLB	NM_001002901	Homo sapiens Fc receptor-like B (FCRLB), mRNA.	11	4	7	0	2	4	0	0	0	0	2	0	0	0	0	0	0	0	1	0	0	0	0	2	0	0	2	0	0	4	0	0	0	0	0	0	0	0	1	1	0	0	0	0	0	0	0
FAM163A	NM_173509	Homo sapiens family with sequence similarity 163, member A(FAM163A), mRNA.	10	9	1	0	4	0	0	0	0	0	0	0	0	3	0	0	0	0	0	0	3	0	0	0	0	0	4	0	0	0	0	0	0	0	0	0	0	0	0	0	0	0	0	0	2	1	0
LOC100134253	XM_001724769	PREDICTED: Homo sapiens hypothetical LOC100134253 (LOC100134253),mRNA.	3	1	2	0	0	0	0	0	0	0	0	1	0	0	0	1	1	0	0	0	0	0	0	0	0	0	0	0	0	0	0	0	0	0	0	0	0	0	0	0	1	0	0	0	0	0	0
CHST10	NM_004854	Homo sapiens carbohydrate sulfotransferase 10 (CHST10), mRNA.	36	25	11	1	19	1	0	0	0	1	1	0	1	1	1	1	4	0	1	1	1	2	0	0	1	0	16	3	0	1	0	0	0	0	0	0	0	1	0	1	0	0	1	0	1	0	0
FLJ39739	NR_027468, XR_079533	Homo sapiens hypothetical FLJ39739 (FLJ39739), non-coding RNA., PREDICTED: Homo sapiens hypothetical FLJ39739 (FLJ39739), miscRNA.	6	6	0	0	5	0	0	0	0	0	0	0	0	0	0	0	0	1	0	0	0	0	0	0	0	0	5	0	0	0	0	0	0	0	0	0	0	0	0	0	0	0	0	0	0	0	0
CHST14	NM_130468	Homo sapiens carbohydrate (N-acetylgalactosamine 4-0)sulfotransferase 14 (CHST14), mRNA.	19	4	15	0	2	0	1	0	0	0	0	0	0	0	2	6	0	0	2	2	1	2	0	1	0	0	0	2	0	0	0	1	0	0	0	0	0	0	0	0	0	0	0	0	0	0	0
AGER	NM_172197, NM_001136	Homo sapiens advanced glycosylation end product-specific receptor(AGER), transcript variant 2, mRNA., Homo sapiens advanced glycosylation end product-specific receptor(AGER), transcript variant 1, mRNA.	8	6	2	0	0	0	0	0	0	0	0	0	6	0	1	0	0	0	0	1	0	0	0	0	0	0	0	0	0	0	0	0	0	0	0	0	0	0	0	0	0	0	6	0	0	0	0
LRRC4	NM_022143	Homo sapiens leucine rich repeat containing 4 (LRRC4), mRNA.	12	8	4	0	6	0	0	0	0	1	1	0	2	0	0	1	0	0	0	0	0	1	0	0	0	0	6	0	0	0	0	0	0	0	0	0	0	1	0	1	0	0	2	0	0	0	0
WNK3	NM_020922	Homo sapiens WNK lysine deficient protein kinase 3 (WNK3),transcript variant 1, mRNA.	2	2	0	0	1	0	0	0	0	0	0	1	0	0	0	0	0	0	0	0	0	0	0	0	0	0	1	0	0	0	0	0	0	0	0	0	0	0	0	0	1	0	0	0	0	0	0
LRRC6	NM_012472	Homo sapiens leucine rich repeat containing 6 (LRRC6), mRNA.	20	20	0	1	9	0	0	0	1	0	0	0	2	0	0	0	0	0	0	0	5	2	0	0	1	0	9	0	0	0	0	0	0	0	1	0	0	0	0	0	0	0	2	0	0	0	0
LRRC1	NM_018214	Homo sapiens leucine rich repeat containing 1 (LRRC1), mRNA.	22	15	7	0	5	0	1	0	0	0	0	0	0	2	0	3	0	4	0	0	3	4	0	0	0	0	3	2	0	0	1	0	0	0	0	0	0	0	0	0	0	0	0	0	2	0	0
LRRC2	NM_024512, NM_024750	Homo sapiens leucine rich repeat containing 2 (LRRC2), transcriptvariant 1, mRNA., Homo sapiens leucine rich repeat containing 2 (LRRC2), transcriptvariant 2, mRNA.	11	11	0	0	4	0	0	0	0	1	0	1	0	0	1	0	0	4	0	0	0	0	0	0	0	0	4	0	0	0	0	0	0	0	0	0	1	0	0	0	1	0	0	0	0	0	1
LRRC3	NM_030891	Homo sapiens leucine rich repeat containing 3 (LRRC3), mRNA.	3	2	1	0	0	0	0	1	0	0	0	0	0	1	0	0	0	0	0	0	0	1	0	0	0	0	0	0	0	0	0	0	1	0	0	0	0	0	0	0	0	0	0	0	1	0	0
RFNG	NM_002917	Homo sapiens RFNG O-fucosylpeptide3-beta-N-acetylglucosaminyltransferase (RFNG), mRNA.	20	15	5	0	8	0	0	3	0	0	0	0	0	0	0	2	0	0	0	0	6	1	0	0	0	0	4	4	0	0	0	0	3	0	0	0	0	0	0	0	0	0	0	0	0	0	0
MORN5	NM_198469	Homo sapiens MORN repeat containing 5 (MORN5), mRNA.	5	5	0	0	0	0	0	0	3	0	0	0	0	0	0	0	0	0	0	0	2	0	0	0	0	0	0	0	0	0	0	0	0	0	3	0	0	0	0	0	0	0	0	0	0	0	0
PLD5	NM_152666	Homo sapiens phospholipase D family, member 5 (PLD5), mRNA.	11	11	0	0	8	0	0	2	0	0	0	0	0	0	0	1	0	0	0	0	0	0	0	0	0	0	8	0	0	0	0	0	2	0	0	0	0	0	0	0	0	0	0	0	0	0	0
PLD6	NM_178836	Homo sapiens phospholipase D family, member 6 (PLD6), mRNA.	10	7	3	0	4	0	1	0	0	0	0	1	0	0	0	1	0	1	1	0	1	0	0	0	0	0	3	1	0	0	0	1	0	0	0	0	0	0	0	0	1	0	0	0	0	0	0
MORN1	NM_024848	Homo sapiens MORN repeat containing 1 (MORN1), mRNA.	20	15	5	0	11	1	0	2	0	0	1	1	0	0	0	0	0	0	0	0	4	0	0	0	0	0	11	0	0	1	0	0	0	2	0	0	0	0	0	1	0	1	0	0	0	0	0
PLD1	NM_002662	Homo sapiens phospholipase D1, phosphatidylcholine-specific (PLD1),transcript variant 1, mRNA.	35	27	8	1	13	0	0	5	0	7	2	0	0	0	0	0	0	1	0	0	5	1	0	0	0	1	13	0	0	0	0	0	5	0	0	0	0	7	2	0	0	0	0	0	0	0	0
MORN3	NM_173855	Homo sapiens MORN repeat containing 3 (MORN3), mRNA.	0	0	0	0	0	0	0	0	0	0	0	0	0	0	0	0	0	0	0	0	0	0	0	0	0	0	0	0	0	0	0	0	0	0	0	0	0	0	0	0	0	0	0	0	0	0	0
ST20	NM_001100880	Homo sapiens suppressor of tumorigenicity 20 (ST20), transcriptvariant 2, mRNA.	8	6	2	0	1	0	0	0	0	0	1	0	0	0	0	2	0	0	0	0	1	3	0	0	0	0	1	0	0	0	0	0	0	0	0	0	0	0	0	1	0	0	0	0	0	0	0
LOC100130576	XR_079214	PREDICTED: Homo sapiens hypothetical LOC100130576 (LOC100130576),miscRNA.	1	1	0	0	0	0	0	0	0	0	0	0	0	0	0	0	0	0	0	0	1	0	0	0	0	0	0	0	0	0	0	0	0	0	0	0	0	0	0	0	0	0	0	0	0	0	0
RRP8	NM_015324	Homo sapiens ribosomal RNA processing 8, methyltransferase, homolog(yeast) (RRP8), mRNA.	14	7	7	0	1	0	1	0	0	0	0	1	0	0	0	2	0	0	5	1	0	3	0	0	0	0	1	0	0	0	0	1	0	0	0	0	0	0	0	0	1	0	0	0	0	0	0
RRP9	NM_004704	Homo sapiens ribosomal RNA processing 9, small subunit (SSU)processome component, homolog (yeast) (RRP9), mRNA.	6	2	4	0	0	0	1	0	0	0	1	0	0	1	2	0	0	0	1	0	0	0	0	0	0	0	0	0	0	0	0	1	0	0	0	0	0	0	0	1	0	0	0	0	1	0	0
ZNF75D	NM_007131	Homo sapiens zinc finger protein 75D (ZNF75D), mRNA.	34	26	8	1	15	0	0	1	1	4	2	1	1	1	0	1	0	1	1	0	1	3	0	0	0	1	15	0	0	0	0	0	1	0	1	0	0	4	1	1	1	0	0	1	1	0	0
DOCK7	NM_033407	Homo sapiens dedicator of cytokinesis 7 (DOCK7), mRNA.	33	24	9	0	11	1	0	0	0	0	1	0	1	1	1	1	0	3	2	1	8	1	0	1	0	0	10	1	0	1	0	0	0	0	0	0	0	0	0	1	0	0	0	1	1	0	0
GRIA4	NM_001112812, NM_001077243, NM_001077244	Homo sapiens glutamate receptor, ionotrophic, AMPA 4 (GRIA4),transcript variant 4, mRNA., Homo sapiens glutamate receptor, ionotrophic, AMPA 4 (GRIA4),transcript variant 2, mRNA., Homo sapiens glutamate receptor, ionotrophic, AMPA 4 (GRIA4),transcript variant 3, mRNA.	54	50	4	0	44	0	0	6	0	0	3	0	0	1	0	0	0	0	0	0	0	0	0	0	0	0	43	1	0	0	0	0	6	0	0	0	0	0	0	3	0	0	0	0	1	0	0
DOCK5	NM_024940	Homo sapiens dedicator of cytokinesis 5 (DOCK5), mRNA.	20	16	4	1	6	1	0	0	0	2	0	6	1	0	0	0	0	3	0	0	0	0	0	0	1	0	6	0	1	0	0	0	0	0	0	0	0	2	0	0	4	2	1	0	0	0	0
LOC392232	XR_037363	PREDICTED: Homo sapiens similar to ankyrin-like protein 1(LOC392232), miscRNA.	0	0	0	0	0	0	0	0	0	0	0	0	0	0	0	0	0	0	0	0	0	0	0	0	0	0	0	0	0	0	0	0	0	0	0	0	0	0	0	0	0	0	0	0	0	0	0
ACSBG2	NM_030924	Homo sapiens acyl-CoA synthetase bubblegum family member 2(ACSBG2), mRNA.	56	56	0	0	1	0	0	0	1	0	1	0	0	0	0	0	0	0	0	0	53	0	0	0	0	0	1	0	0	0	0	0	0	0	1	0	0	0	1	0	0	0	0	0	0	0	0
TNFRSF12A	NM_016639	Homo sapiens tumor necrosis factor receptor superfamily, member 12A(TNFRSF12A), mRNA.	27	3	24	0	6	0	2	0	0	0	0	1	1	0	2	5	0	1	1	1	0	7	0	0	0	0	0	6	0	0	0	2	0	0	0	0	0	0	0	0	1	0	0	1	0	0	0
EIF5AL1	NM_001099692	Homo sapiens eukaryotic translation initiation factor 5A-like 1(EIF5AL1), mRNA.	10	8	2	0	0	0	1	0	0	0	0	0	0	1	0	0	1	1	0	0	5	1	0	0	0	0	0	0	0	0	0	1	0	0	0	0	0	0	0	0	0	0	0	0	1	0	0
SCNN1D	NM_002978, NM_001130413	Homo sapiens sodium channel, nonvoltage-gated 1, delta (SCNN1D),transcript variant 2, mRNA., Homo sapiens sodium channel, nonvoltage-gated 1, delta (SCNN1D),transcript variant 1, mRNA.	14	10	4	0	5	0	0	0	0	0	0	0	2	0	0	0	0	0	0	1	6	0	0	0	0	0	4	1	0	0	0	0	0	0	0	0	0	0	0	0	0	0	0	2	0	0	0
HISPPD1	NM_015216	Homo sapiens histidine acid phosphatase domain containing 1(HISPPD1), mRNA.	30	20	10	0	7	0	1	1	1	1	0	1	2	0	1	2	0	3	0	0	2	6	0	2	0	0	7	0	0	0	0	1	1	0	1	0	0	1	0	0	1	0	2	0	0	0	0
FAM98C	NM_174905	Homo sapiens family with sequence similarity 98, member C (FAM98C),mRNA.	16	7	9	0	6	0	0	1	0	0	0	0	0	0	2	2	1	2	0	0	0	2	0	0	0	0	4	2	0	0	0	0	1	0	0	0	0	0	0	0	0	0	0	0	0	0	0
FAM98B	NM_173611	Homo sapiens family with sequence similarity 98, member B (FAM98B),transcript variant 1, mRNA.	6	5	1	0	1	0	0	1	0	0	0	0	0	1	0	1	0	1	0	0	0	1	0	0	0	0	1	0	0	0	0	0	1	0	0	0	0	0	0	0	0	0	0	0	0	1	0
CLEC9A	NM_207345	Homo sapiens C-type lectin domain family 9, member A (CLEC9A),mRNA.	1	1	0	0	0	0	0	0	0	0	0	0	0	0	0	0	0	0	0	0	1	0	0	0	0	0	0	0	0	0	0	0	0	0	0	0	0	0	0	0	0	0	0	0	0	0	0
C8orf41	NM_001102401, NM_025115	Homo sapiens chromosome 8 open reading frame 41 (C8orf41),transcript variant 1, mRNA., Homo sapiens chromosome 8 open reading frame 41 (C8orf41),transcript variant 2, mRNA.	38	29	9	2	10	0	2	1	0	0	2	1	1	0	1	1	1	4	0	1	7	3	1	0	2	0	9	1	0	0	2	0	0	1	0	0	0	0	1	1	0	1	0	1	0	0	0
SCUBE3	NM_152753	Homo sapiens signal peptide, CUB domain, EGF-like 3 (SCUBE3), mRNA.	12	7	5	1	2	1	0	0	0	1	0	0	0	0	3	0	1	1	0	0	2	0	0	0	1	0	2	0	1	0	0	0	0	0	0	0	0	1	0	0	0	0	0	0	0	0	0
SCUBE1	NM_173050	Homo sapiens signal peptide, CUB domain, EGF-like 1 (SCUBE1), mRNA.	9	8	1	0	1	0	0	3	0	0	0	0	0	2	0	0	0	0	0	1	2	0	0	0	0	0	1	0	0	0	0	0	3	0	0	0	0	0	0	0	0	0	0	0	2	0	0
RPSAP52	NR_026825	Homo sapiens ribosomal protein SA pseudogene 52 (RPSAP52),non-coding RNA.	1	0	1	0	0	0	0	0	0	0	0	0	0	0	1	0	0	0	0	0	0	0	0	0	0	0	0	0	0	0	0	0	0	0	0	0	0	0	0	0	0	0	0	0	0	0	0
RPP38	NM_183005, NM_006414	Homo sapiens ribonuclease P/MRP 38kDa subunit (RPP38), transcriptvariant 1, mRNA., Homo sapiens ribonuclease P/MRP 38kDa subunit (RPP38), transcriptvariant 2, mRNA.	7	6	1	0	0	0	0	2	0	0	0	0	0	0	0	1	0	2	0	1	0	0	0	1	0	0	0	0	0	0	0	0	2	0	0	0	0	0	0	0	0	0	0	0	0	0	0
BCORL1	NM_021946	Homo sapiens BCL6 co-repressor-like 1 (BCORL1), mRNA.	9	5	4	0	2	0	0	0	0	1	0	0	0	1	0	0	0	0	1	0	1	2	0	1	0	0	2	0	0	0	0	0	0	0	0	0	0	1	0	0	0	0	0	0	1	0	0
BCORL2	NR_002923	Homo sapiens BCL6 co-repressor-like 2 (BCORL2), non-coding RNA.	1	1	0	0	0	0	0	0	0	0	0	0	0	0	0	0	1	0	0	0	0	0	0	0	0	0	0	0	0	0	0	0	0	0	0	0	0	0	0	0	0	0	0	0	0	0	0
HACE1	NM_020771	Homo sapiens HECT domain and ankyrin repeat containing, E3ubiquitin protein ligase 1 (HACE1), mRNA.	22	13	9	0	7	1	0	1	0	0	2	2	0	1	0	3	0	0	0	0	2	2	0	1	0	0	7	0	0	1	0	0	1	0	0	0	0	0	0	2	1	1	0	0	1	0	0
LOC100287153	XM_002343763	PREDICTED: Homo sapiens similar to hCG1657444 (LOC100287153), mRNA.	3	3	0	0	2	0	0	0	0	0	0	0	0	0	0	0	0	0	0	0	0	1	0	0	0	0	2	0	0	0	0	0	0	0	0	0	0	0	0	0	0	0	0	0	0	0	0
LOC100287151	XM_002347733	PREDICTED: Homo sapiens hypothetical protein LOC100287151(LOC100287151), mRNA.	2	1	1	0	0	0	0	0	0	0	1	0	0	1	0	0	0	0	0	0	0	0	0	0	0	0	0	0	0	0	0	0	0	0	0	0	0	0	0	1	0	0	0	0	1	0	0
AKR1D1	NM_005989	Homo sapiens aldo-keto reductase family 1, member D1 (delta4-3-ketosteroid-5-beta-reductase) (AKR1D1), mRNA.	15	14	1	0	0	1	0	0	0	0	0	14	0	0	0	0	0	0	0	0	0	0	0	0	0	0	0	0	1	0	0	0	0	0	0	0	0	0	0	0	13	1	0	0	0	0	0
LOC100129924	XM_001718860	PREDICTED: Homo sapiens similar to hCG2036949 (LOC100129924), mRNA.	0	0	0	0	0	0	0	0	0	0	0	0	0	0	0	0	0	0	0	0	0	0	0	0	0	0	0	0	0	0	0	0	0	0	0	0	0	0	0	0	0	0	0	0	0	0	0
NT5DC4	XM_001716541	PREDICTED: Homo sapiens 5'-nucleotidase domain containing 4(NT5DC4), mRNA.	1	1	0	0	1	0	0	0	0	0	0	0	0	0	0	0	0	0	0	0	0	0	0	0	0	0	1	0	0	0	0	0	0	0	0	0	0	0	0	0	0	0	0	0	0	0	0
NT5DC2	NM_022908	Homo sapiens 5'-nucleotidase domain containing 2 (NT5DC2),transcript variant 2, mRNA.	33	21	12	1	10	0	0	4	0	0	0	3	1	0	3	2	0	1	0	1	3	3	1	0	1	0	7	3	0	0	0	0	3	1	0	0	0	0	0	0	3	0	1	0	0	0	0
NT5DC3	NM_001031701	Homo sapiens 5'-nucleotidase domain containing 3 (NT5DC3), mRNA.	36	24	12	0	7	0	4	1	0	0	1	1	0	0	3	2	1	2	6	0	4	3	1	0	0	0	5	2	0	0	3	1	1	0	0	0	0	0	0	1	1	0	0	0	0	0	0
RUSC2	NM_014806, NM_001135999	Homo sapiens RUN and SH3 domain containing 2 (RUSC2), mRNA., Homo sapiens RUN and SH3 domain containing 2 (RUSC2), mRNA.	28	24	4	0	11	0	0	2	0	0	0	0	0	5	0	0	0	2	3	1	2	2	0	0	0	0	8	3	0	0	0	0	2	0	0	0	0	0	0	0	0	0	0	0	5	0	0
PPID	NM_005038	Homo sapiens peptidylprolyl isomerase D (PPID), mRNA.	17	10	7	0	2	0	0	4	0	0	1	1	0	1	2	1	2	0	1	0	0	2	0	0	0	0	2	0	0	0	0	0	4	0	0	0	0	0	1	0	0	1	0	0	1	0	0
PPIC	NM_000943	Homo sapiens peptidylprolyl isomerase C (cyclophilin C) (PPIC),mRNA.	19	8	11	1	2	0	0	2	0	1	0	0	3	0	2	1	1	2	1	0	0	2	0	1	0	1	0	2	0	0	0	0	2	0	0	0	0	1	0	0	0	0	2	1	0	0	0
DCPS	NM_014026	Homo sapiens decapping enzyme, scavenger (DCPS), mRNA.	15	11	4	0	5	0	0	2	0	0	0	0	0	0	0	1	0	1	2	0	0	2	1	1	0	0	3	2	0	0	0	0	2	0	0	0	0	0	0	0	0	0	0	0	0	0	0
PTHLH	NM_198965, NM_198964, NM_198966	Homo sapiens parathyroid hormone-like hormone (PTHLH), transcriptvariant 1, mRNA., Homo sapiens parathyroid hormone-like hormone (PTHLH), transcriptvariant 3, mRNA., Homo sapiens parathyroid hormone-like hormone (PTHLH), transcriptvariant 4, mRNA.	15	5	10	0	4	0	0	0	0	0	0	0	1	0	0	1	0	0	7	0	0	2	0	0	0	0	4	0	0	0	0	0	0	0	0	0	0	0	0	0	0	0	1	0	0	0	0
LLPH	NM_032338	Homo sapiens LLP homolog, long-term synaptic facilitation (Aplysia)(LLPH), mRNA.	18	13	5	0	1	0	0	0	3	1	2	3	1	0	0	0	0	3	0	0	1	2	1	0	0	0	1	0	0	0	0	0	0	0	3	0	0	1	0	2	3	0	1	0	0	0	0
LOC100233209	NR_026544	Homo sapiens hypothetical LOC100233209 (LOC100233209), non-codingRNA.	8	8	0	0	0	0	0	0	7	0	0	0	0	0	0	0	0	0	0	0	0	0	0	1	0	0	0	0	0	0	0	0	0	0	7	0	0	0	0	0	0	0	0	0	0	0	0
LZIC	NM_032368	Homo sapiens leucine zipper and CTNNBIP1 domain containing (LZIC),mRNA.	40	35	5	1	14	1	0	0	3	3	3	0	2	0	1	0	1	1	2	0	6	2	0	0	0	1	14	0	0	1	0	0	0	0	3	0	1	2	3	0	0	0	2	0	0	0	0
ATF6B	NM_004381, NM_001136153	Homo sapiens activating transcription factor 6 beta (ATF6B),transcript variant 1, mRNA., Homo sapiens activating transcription factor 6 beta (ATF6B),transcript variant 2, mRNA.	14	13	1	1	3	0	0	2	0	0	1	0	0	0	0	1	0	1	3	0	1	0	1	0	1	0	3	0	0	0	0	0	2	0	0	0	0	0	1	0	0	0	0	0	0	0	0
RRP15	NM_016052	Homo sapiens ribosomal RNA processing 15 homolog (S. cerevisiae)(RRP15), mRNA.	20	13	7	0	5	0	0	1	1	0	1	2	2	0	0	3	0	3	0	1	1	0	0	0	0	0	4	1	0	0	0	0	1	0	1	0	0	0	0	1	2	0	1	1	0	0	0
TDP1	NM_018319, NM_001008744	Homo sapiens tyrosyl-DNA phosphodiesterase 1 (TDP1), transcriptvariant 1, mRNA., Homo sapiens tyrosyl-DNA phosphodiesterase 1 (TDP1), transcriptvariant 2, mRNA.	37	24	13	0	10	1	0	0	1	0	1	1	0	0	6	1	0	5	0	0	6	4	0	1	0	0	10	0	0	1	0	0	0	0	1	0	0	0	0	1	0	1	0	0	0	0	0
TPPP3	NM_016140, NM_015964	Homo sapiens tubulin polymerization-promoting protein family member3 (TPPP3), mRNA., Homo sapiens tubulin polymerization-promoting protein family member3 (TPPP3), mRNA.	20	14	6	0	1	0	0	1	0	0	0	0	2	4	0	7	0	3	1	0	0	1	0	0	0	0	1	0	0	0	0	0	1	0	0	0	0	0	0	0	0	0	2	0	4	0	0
PDE7B	NM_018945	Homo sapiens phosphodiesterase 7B (PDE7B), mRNA.	5	5	0	0	1	0	0	1	0	0	0	0	0	1	0	0	0	2	0	0	0	0	0	0	0	0	1	0	0	0	0	0	1	0	0	0	0	0	0	0	0	0	0	0	1	0	0
LOC100127899	XM_001717441, XM_001718072	PREDICTED: Homo sapiens hypothetical LOC100127899 (LOC100127899),mRNA., PREDICTED: Homo sapiens hypothetical LOC100127899 (LOC100127899),mRNA.	3	3	0	0	2	0	0	1	0	0	0	0	0	0	0	0	0	0	0	0	0	0	0	0	0	0	2	0	0	0	0	0	1	0	0	0	0	0	0	0	0	0	0	0	0	0	0
PIP	NM_002652	Homo sapiens prolactin-induced protein (PIP), mRNA.	36	36	0	0	0	0	0	28	2	0	0	0	0	0	0	0	6	0	0	0	0	0	0	0	0	0	0	0	0	0	0	0	28	0	2	0	0	0	0	0	0	0	0	0	0	0	0
PIR	NM_003662, NM_001018109	Homo sapiens pirin (iron-binding nuclear protein) (PIR), transcriptvariant 1, mRNA., Homo sapiens pirin (iron-binding nuclear protein) (PIR), transcriptvariant 2, mRNA.	19	11	8	0	5	0	1	0	3	0	0	0	0	0	0	4	0	1	3	0	0	2	0	0	0	0	4	1	0	0	0	1	0	0	3	0	0	0	0	0	0	0	0	0	0	0	0
LOC100287062	XM_002343588	PREDICTED: Homo sapiens similar to Protein ALO17 (LOC100287062),mRNA.	3	1	2	0	1	0	0	0	0	0	0	0	0	0	0	2	0	0	0	0	0	0	0	0	0	0	1	0	0	0	0	0	0	0	0	0	0	0	0	0	0	0	0	0	0	0	0
PI3	NM_002638	Homo sapiens peptidase inhibitor 3, skin-derived (PI3), mRNA.	0	0	0	0	0	0	0	0	0	0	0	0	0	0	0	0	0	0	0	0	0	0	0	0	0	0	0	0	0	0	0	0	0	0	0	0	0	0	0	0	0	0	0	0	0	0	0
LOC100289449	XM_002347215	PREDICTED: Homo sapiens hypothetical protein LOC100289449(LOC100289449), mRNA.	6	1	5	0	0	0	1	0	0	0	1	0	0	0	0	0	0	0	0	0	0	4	0	0	0	0	0	0	0	0	0	1	0	0	0	0	0	0	1	0	0	0	0	0	0	0	0
LOC100289441	XM_002346524	PREDICTED: Homo sapiens hypothetical protein LOC100289441(LOC100289441), mRNA.	22	4	18	1	3	0	0	0	0	0	1	1	0	0	3	4	3	0	1	2	0	3	0	0	0	1	1	2	0	0	0	0	0	0	0	0	0	0	0	1	1	0	0	0	0	0	0
ANKRD52	NM_173595	Homo sapiens ankyrin repeat domain 52 (ANKRD52), mRNA.	38	24	14	0	16	0	2	1	0	2	0	0	0	0	6	0	2	0	0	1	3	4	0	1	0	0	14	2	0	0	2	0	1	0	0	0	0	2	0	0	0	0	0	0	0	0	0
ANKRD53	NM_024933	Homo sapiens ankyrin repeat domain 53 (ANKRD53), transcript variant2, mRNA.	5	5	0	0	0	0	0	0	0	0	0	0	0	0	0	0	0	0	0	0	5	0	0	0	0	0	0	0	0	0	0	0	0	0	0	0	0	0	0	0	0	0	0	0	0	0	0
ANKRD50	NM_020337	Homo sapiens ankyrin repeat domain 50 (ANKRD50), mRNA.	37	26	11	0	8	1	1	0	0	0	3	0	0	3	3	2	0	4	1	0	10	1	0	0	0	0	7	1	0	1	0	1	0	0	0	0	0	0	0	3	0	0	0	0	3	0	0
ANKRD56	NM_001029870	Homo sapiens ankyrin repeat domain 56 (ANKRD56), mRNA.	2	1	1	0	0	0	0	0	0	0	0	0	0	0	0	0	0	1	0	0	0	1	0	0	0	0	0	0	0	0	0	0	0	0	0	0	0	0	0	0	0	0	0	0	0	0	0
ANKRD57	NM_023016	Homo sapiens ankyrin repeat domain 57 (ANKRD57), mRNA.	11	7	4	0	1	1	1	0	0	0	2	0	0	1	2	1	0	1	0	0	1	0	0	0	0	0	1	0	0	1	1	0	0	0	0	0	0	0	1	1	0	0	0	0	1	0	0
ANKRD54	NM_138797	Homo sapiens ankyrin repeat domain 54 (ANKRD54), mRNA.	15	12	3	0	4	1	1	0	0	0	0	3	1	0	0	0	0	0	0	0	5	0	0	0	0	0	3	1	1	0	0	1	0	0	0	0	0	0	0	0	3	0	0	1	0	0	0
ANKRD55	NM_024669	Homo sapiens ankyrin repeat domain 55 (ANKRD55), transcript variant1, mRNA.	9	9	0	0	3	0	0	1	1	0	0	0	0	0	0	0	0	1	0	0	3	0	0	0	0	0	3	0	0	0	0	0	1	0	1	0	0	0	0	0	0	0	0	0	0	0	0
KBTBD7	NM_032138	Homo sapiens kelch repeat and BTB (POZ) domain containing 7(KBTBD7), mRNA.	29	21	8	0	12	0	0	0	0	6	0	0	3	0	0	1	0	0	0	0	4	3	0	0	0	0	11	1	0	0	0	0	0	0	0	0	1	5	0	0	0	0	3	0	0	0	0
KBTBD3	NM_152433, NM_198439	Homo sapiens kelch repeat and BTB (POZ) domain containing 3(KBTBD3), transcript variant 1, mRNA., Homo sapiens kelch repeat and BTB (POZ) domain containing 3(KBTBD3), transcript variant 2, mRNA.	18	14	4	1	10	0	0	0	1	1	0	0	0	1	0	2	0	0	1	1	0	0	0	0	1	0	10	0	0	0	0	0	0	0	1	0	0	1	0	0	0	0	0	0	1	0	0
AMN	NM_030943	Homo sapiens amnionless homolog (mouse) (AMN), mRNA.	1	0	1	0	0	0	1	0	0	0	0	0	0	0	0	0	0	0	0	0	0	0	0	0	0	0	0	0	0	0	0	1	0	0	0	0	0	0	0	0	0	0	0	0	0	0	0
KBTBD8	NM_032505	Homo sapiens kelch repeat and BTB (POZ) domain containing 8(KBTBD8), mRNA.	17	16	1	0	2	0	1	0	0	0	0	0	0	0	0	0	0	1	0	0	7	0	0	6	0	0	2	0	0	0	0	1	0	0	0	0	0	0	0	0	0	0	0	0	0	0	0
MYST1	NM_032188, NM_182958	Homo sapiens MYST histone acetyltransferase 1 (MYST1), transcriptvariant 1, mRNA., Homo sapiens MYST histone acetyltransferase 1 (MYST1), transcriptvariant 2, mRNA.	28	18	10	0	3	1	2	3	0	0	1	0	0	1	2	2	0	3	5	2	1	1	0	1	0	0	2	1	0	1	1	1	3	0	0	0	0	0	1	0	0	0	0	0	1	0	0
MYST4	NM_012330	Homo sapiens MYST histone acetyltransferase (monocytic leukemia) 4(MYST4), mRNA.	28	21	7	0	12	1	1	1	0	1	0	0	0	0	1	3	1	4	0	0	1	1	0	1	0	0	10	2	0	1	0	1	1	0	0	0	1	0	0	0	0	0	0	0	0	0	0
RASL11B	NM_023940	Homo sapiens RAS-like, family 11, member B (RASL11B), mRNA.	6	4	2	0	2	0	0	0	0	0	0	0	1	0	0	0	0	0	0	0	1	2	0	0	0	0	2	0	0	0	0	0	0	0	0	0	0	0	0	0	0	0	1	0	0	0	0
LOC728373	XM_002346244	PREDICTED: Homo sapiens similar to deubiquitinating enzyme DUB1(LOC728373), mRNA.	1	1	0	0	1	0	0	0	0	0	0	0	0	0	0	0	0	0	0	0	0	0	0	0	0	0	1	0	0	0	0	0	0	0	0	0	0	0	0	0	0	0	0	0	0	0	0
LOC728377	XR_078724	PREDICTED: Homo sapiens similar to rho guanine nucleotide exchangefactor 5 (LOC728377), miscRNA.	17	8	9	0	1	1	1	2	0	2	0	0	1	0	1	0	0	2	2	1	0	3	0	0	0	0	1	0	0	1	0	1	2	0	0	0	0	2	0	0	0	0	1	0	0	0	0
GLRB	NM_001166061, NM_001166060	Homo sapiens glycine receptor, beta (GLRB), transcript variant 3,mRNA., Homo sapiens glycine receptor, beta (GLRB), transcript variant 2,mRNA.	45	35	10	0	28	0	0	1	0	0	6	1	0	1	4	0	1	1	0	0	0	2	0	0	0	0	28	0	0	0	0	0	1	0	0	0	0	0	2	4	1	0	0	0	1	0	0
RBM27	NM_018989	Homo sapiens RNA binding motif protein 27 (RBM27), mRNA.	25	12	13	1	1	0	0	1	0	1	2	1	1	2	2	0	2	1	0	0	4	2	3	1	0	1	1	0	0	0	0	0	1	0	0	0	0	1	0	2	1	0	1	0	2	0	0
RBM24	NM_001143942, NM_153020	Homo sapiens RNA binding motif protein 24 (RBM24), transcriptvariant 1, mRNA., Homo sapiens RNA binding motif protein 24 (RBM24), transcriptvariant 2, mRNA.	7	5	2	0	2	0	0	1	0	0	1	0	0	0	1	0	0	1	0	0	0	1	0	0	0	0	2	0	0	0	0	0	1	0	0	0	0	0	0	1	0	0	0	0	0	0	0
RBM20	NM_001134363	Homo sapiens RNA binding motif protein 20 (RBM20), mRNA.	8	4	4	0	1	0	2	1	0	1	0	0	0	0	0	0	0	0	0	0	2	1	0	0	0	0	1	0	0	0	0	2	1	0	0	0	0	1	0	0	0	0	0	0	0	0	0
EPHA8	NM_020526	Homo sapiens EPH receptor A8 (EPHA8), transcript variant 1, mRNA.	1	0	1	0	0	0	0	0	0	0	0	0	0	0	0	1	0	0	0	0	0	0	0	0	0	0	0	0	0	0	0	0	0	0	0	0	0	0	0	0	0	0	0	0	0	0	0
EPHA7	NM_004440	Homo sapiens EPH receptor A7 (EPHA7), mRNA.	10	7	3	0	4	0	0	0	0	0	0	0	0	0	0	0	0	2	0	1	1	2	0	0	0	0	4	0	0	0	0	0	0	0	0	0	0	0	0	0	0	0	0	0	0	0	0
EPHA6	NM_173655, NM_001080448	Homo sapiens EPH receptor A6 (EPHA6), transcript variant 2, mRNA., Homo sapiens EPH receptor A6 (EPHA6), transcript variant 1, mRNA.	11	11	0	0	1	0	0	0	0	0	0	0	0	0	0	0	1	0	0	0	9	0	0	0	0	0	1	0	0	0	0	0	0	0	0	0	0	0	0	0	0	0	0	0	0	0	0
EPHA5	NM_182472, NM_004439	Homo sapiens EPH receptor A5 (EPHA5), transcript variant 2, mRNA., Homo sapiens EPH receptor A5 (EPHA5), transcript variant 1, mRNA.	17	16	1	0	13	0	0	0	0	0	1	0	0	0	0	0	0	3	0	0	0	0	0	0	0	0	13	0	0	0	0	0	0	0	0	0	0	0	0	1	0	0	0	0	0	0	0
EPHA3	NM_182644, NM_005233	Homo sapiens EPH receptor A3 (EPHA3), transcript variant 2, mRNA., Homo sapiens EPH receptor A3 (EPHA3), transcript variant 1, mRNA.	14	12	2	0	3	0	0	2	0	0	0	0	2	0	0	0	1	1	2	0	2	1	0	0	0	0	3	0	0	0	0	0	2	0	0	0	0	0	0	0	0	0	2	0	0	0	0
EPHA2	NM_004431	Homo sapiens EPH receptor A2 (EPHA2), mRNA.	16	8	8	0	2	0	0	0	1	2	1	1	0	1	2	2	0	1	2	1	0	0	0	0	0	0	1	1	0	0	0	0	0	0	1	0	0	2	1	0	1	0	0	0	1	0	0
EPHA1	NM_005232	Homo sapiens EPH receptor A1 (EPHA1), mRNA.	3	2	1	0	0	0	0	0	0	1	0	2	0	0	0	0	0	0	0	0	0	0	0	0	0	0	0	0	0	0	0	0	0	0	0	0	0	1	0	0	2	0	0	0	0	0	0
ZGLP1	NM_001103167	Homo sapiens zinc finger, GATA-like protein 1 (ZGLP1), mRNA.	11	6	5	0	2	0	0	1	0	0	0	0	1	0	0	3	3	0	0	0	0	1	0	0	0	0	1	1	0	0	0	0	1	0	0	0	0	0	0	0	0	0	1	0	0	0	0
COL9A2	NM_001852	Homo sapiens collagen, type IX, alpha 2 (COL9A2), mRNA.	18	6	12	2	2	0	0	5	0	0	5	0	0	1	0	1	0	0	1	0	0	1	0	0	0	2	0	2	0	0	0	0	5	0	0	0	0	0	0	5	0	0	0	0	1	0	0
COL9A3	NM_001853	Homo sapiens collagen, type IX, alpha 3 (COL9A3), mRNA.	19	11	8	0	6	0	0	5	0	0	2	1	0	2	0	0	0	0	0	0	0	3	0	0	0	0	4	2	0	0	0	0	5	0	0	0	0	0	0	2	0	1	0	0	2	0	0
COL9A1	NM_078485	Homo sapiens collagen, type IX, alpha 1 (COL9A1), transcriptvariant 2, mRNA.	30	13	17	0	5	0	0	8	0	0	1	0	0	0	8	0	0	0	3	0	4	1	0	0	0	0	0	5	0	0	0	0	8	0	0	0	0	0	0	1	0	0	0	0	0	0	0
CD200R1	NM_138939, NM_170780	Homo sapiens CD200 receptor 1 (CD200R1), transcript variant 2,mRNA., Homo sapiens CD200 receptor 1 (CD200R1), transcript variant 4,mRNA.	5	4	1	0	2	0	0	0	0	0	0	1	0	0	0	0	0	1	0	0	0	1	0	0	0	0	2	0	0	0	0	0	0	0	0	0	0	0	0	0	0	1	0	0	0	0	0
GLB1L3	NM_001080407	Homo sapiens galactosidase, beta 1-like 3 (GLB1L3), mRNA.	2	1	1	0	0	0	0	0	0	0	0	0	0	0	0	0	1	0	0	0	1	0	0	0	0	0	0	0	0	0	0	0	0	0	0	0	0	0	0	0	0	0	0	0	0	0	0
ARL6	NM_177976, NM_032146	Homo sapiens ADP-ribosylation factor-like 6 (ARL6), transcriptvariant 2, mRNA., Homo sapiens ADP-ribosylation factor-like 6 (ARL6), transcriptvariant 1, mRNA.	36	35	1	0	26	0	0	2	2	1	0	0	0	0	0	0	0	1	0	0	4	0	0	0	0	0	26	0	0	0	0	0	2	0	2	0	0	1	0	0	0	0	0	0	0	0	0
ZC3H12B	NM_001010888	Homo sapiens zinc finger CCCH-type containing 12B (ZC3H12B), mRNA.	10	10	0	0	7	0	0	0	0	0	0	0	0	0	0	1	0	2	0	0	0	0	0	0	0	0	7	0	0	0	0	0	0	0	0	0	0	0	0	0	0	0	0	0	0	0	0
ZC3H12C	NM_033390	Homo sapiens zinc finger CCCH-type containing 12C (ZC3H12C), mRNA.	16	15	1	0	4	0	1	5	0	0	2	0	0	1	0	0	0	2	1	0	0	0	0	0	0	0	4	0	0	0	0	1	5	0	0	0	0	0	2	0	0	0	0	0	1	0	0
ZC3H12D	NM_207360	Homo sapiens zinc finger CCCH-type containing 12D (ZC3H12D), mRNA.	4	4	0	0	0	0	0	0	0	0	0	0	0	0	0	0	0	0	0	0	0	0	0	4	0	0	0	0	0	0	0	0	0	0	0	0	0	0	0	0	0	0	0	0	0	0	0
LOC642373	XR_078402	PREDICTED: Homo sapiens hypothetical LOC642373 (LOC642373),miscRNA.	1	1	0	0	0	0	0	0	0	0	0	0	0	1	0	0	0	0	0	0	0	0	0	0	0	0	0	0	0	0	0	0	0	0	0	0	0	0	0	0	0	0	0	0	1	0	0
LOC729082	NR_026757	Homo sapiens hypothetical protein LOC729082 (LOC729082), non-codingRNA.	14	10	4	0	4	0	0	0	0	1	0	1	0	0	0	2	0	2	1	0	1	1	0	1	0	0	4	0	0	0	0	0	0	0	0	0	0	1	0	0	1	0	0	0	0	0	0
TSR2	NM_058163	Homo sapiens TSR2, 20S rRNA accumulation, homolog (S. cerevisiae)(TSR2), mRNA.	20	9	11	0	5	3	0	3	0	0	0	0	1	0	4	1	0	1	1	0	0	0	0	1	0	0	1	4	0	3	0	0	3	0	0	0	0	0	0	0	0	0	1	0	0	0	1
LOC729770	XR_041284	PREDICTED: Homo sapiens hypothetical protein LOC729770 (LOC729770),miscRNA.	5	4	1	0	4	0	0	0	0	1	0	0	0	0	0	0	0	0	0	0	0	0	0	0	0	0	4	0	0	0	0	0	0	0	0	0	0	1	0	0	0	0	0	0	0	0	0
TH	NM_199293	Homo sapiens tyrosine hydroxylase (TH), transcript variant 3, mRNA.	5	5	0	0	0	0	0	0	0	0	0	0	0	5	0	0	0	0	0	0	0	0	0	0	0	0	0	0	0	0	0	0	0	0	0	0	0	0	0	0	0	0	0	0	5	0	0
TG	NM_003235	Homo sapiens thyroglobulin (TG), mRNA.	13	9	4	0	0	0	0	0	0	0	1	0	0	0	0	2	2	4	0	0	2	1	0	1	0	0	0	0	0	0	0	0	0	0	0	0	0	0	1	0	0	0	0	0	0	0	0
MLXIPL	NM_032954, NM_032951	Homo sapiens MLX interacting protein-like (MLXIPL), transcriptvariant 4, mRNA., Homo sapiens MLX interacting protein-like (MLXIPL), transcriptvariant 1, mRNA.	7	6	1	0	4	0	0	0	0	0	0	1	0	1	0	0	0	0	0	0	1	0	0	0	0	0	3	1	0	0	0	0	0	0	0	0	0	0	0	0	1	0	0	0	1	0	0
RSHL1	NM_030785	Homo sapiens radial spokehead-like 1 (RSHL1), mRNA.	13	13	0	0	0	0	0	0	0	0	0	0	0	0	0	0	0	0	0	0	13	0	0	0	0	0	0	0	0	0	0	0	0	0	0	0	0	0	0	0	0	0	0	0	0	0	0
CYP4A11	NM_000778	Homo sapiens cytochrome P450, family 4, subfamily A, polypeptide 11(CYP4A11), mRNA.	15	15	0	0	0	0	0	0	0	0	9	6	0	0	0	0	0	0	0	0	0	0	0	0	0	0	0	0	0	0	0	0	0	0	0	0	0	0	9	0	6	0	0	0	0	0	0
LOC100287450	XM_002343509	PREDICTED: Homo sapiens hypothetical protein LOC100287450(LOC100287450), mRNA.	1	1	0	0	0	0	0	1	0	0	0	0	0	0	0	0	0	0	0	0	0	0	0	0	0	0	0	0	0	0	0	0	1	0	0	0	0	0	0	0	0	0	0	0	0	0	0
LOC100292959	XM_002346300	PREDICTED: Homo sapiens similar to hCG2042049 (LOC100292959), mRNA.	8	4	4	0	0	0	1	0	1	0	0	0	0	0	1	0	0	2	1	0	0	1	0	1	0	0	0	0	0	0	0	1	0	0	1	0	0	0	0	0	0	0	0	0	0	0	0
LOC100292950	XM_002345136	PREDICTED: Homo sapiens hypothetical protein LOC100292950(LOC100292950), mRNA.	1	1	0	0	0	0	0	0	0	0	0	0	0	0	0	0	0	0	0	0	1	0	0	0	0	0	0	0	0	0	0	0	0	0	0	0	0	0	0	0	0	0	0	0	0	0	0
LOC644231	XM_001726978, XM_002343372	PREDICTED: Homo sapiens similar to WAS protein homolog associatedwith actin, golgi membranes and microtubules, transcript variant 1(LOC644231), mRNA., PREDICTED: Homo sapiens similar to WAS protein homolog associatedwith actin, golgi membranes and microtubules, transcript variant 2(LOC644231), mRNA.	8	8	0	0	3	0	0	0	0	0	0	4	0	0	0	0	0	0	1	0	0	0	0	0	0	0	3	0	0	0	0	0	0	0	0	0	0	0	0	0	4	0	0	0	0	0	0
ZFYVE21	NM_024071	Homo sapiens zinc finger, FYVE domain containing 21 (ZFYVE21),mRNA.	35	22	13	1	14	0	2	4	0	0	0	0	1	3	2	2	0	0	1	0	0	4	1	0	1	0	11	3	0	0	0	2	4	0	0	0	0	0	0	0	0	0	0	1	3	0	0
FDPSL2A	NR_003262	Homo sapiens MGC44478 (FDPSL2A), non-coding RNA.	2	0	2	0	0	0	0	0	0	2	0	0	0	0	0	0	0	0	0	0	0	0	0	0	0	0	0	0	0	0	0	0	0	0	0	0	0	2	0	0	0	0	0	0	0	0	0
SULT1E1	NM_005420	Homo sapiens sulfotransferase family 1E, estrogen-preferring,member 1 (SULT1E1), mRNA.	17	16	1	2	0	0	0	1	1	0	5	2	0	0	0	0	0	5	0	1	0	0	0	0	2	0	0	0	0	0	0	0	1	0	1	0	0	0	5	0	2	0	0	0	0	0	0
RAB33A	NM_004794	Homo sapiens RAB33A, member RAS oncogene family (RAB33A), mRNA.	15	9	6	0	9	0	0	4	0	0	2	0	0	0	0	0	0	0	0	0	0	0	0	0	0	0	5	4	0	0	0	0	4	0	0	0	0	0	0	2	0	0	0	0	0	0	0
ZFYVE26	NM_015346	Homo sapiens zinc finger, FYVE domain containing 26 (ZFYVE26),mRNA.	19	14	5	0	4	0	0	0	2	0	0	1	1	0	0	1	0	1	2	0	4	1	0	2	0	0	4	0	0	0	0	0	0	0	2	0	0	0	0	0	0	1	0	1	0	0	0
RASA4P	NR_024116	Homo sapiens RAS p21 protein activator 4 pseudogene (RASA4P),non-coding RNA.	18	15	3	0	14	0	0	0	0	0	1	0	0	0	0	0	0	0	0	0	2	0	0	1	0	0	12	2	0	0	0	0	0	0	0	0	0	0	0	1	0	0	0	0	0	0	0
BBOX1	NM_003986	Homo sapiens butyrobetaine (gamma), 2-oxoglutarate dioxygenase(gamma-butyrobetaine hydroxylase) 1 (BBOX1), mRNA.	27	24	3	0	15	0	0	0	0	0	5	3	0	0	3	0	0	1	0	0	0	0	0	0	0	0	15	0	0	0	0	0	0	0	0	0	0	0	5	0	3	0	0	0	0	0	0
RWDD2A	NM_033411	Homo sapiens RWD domain containing 2A (RWDD2A), mRNA.	26	21	5	1	12	0	0	0	1	0	1	0	0	0	1	0	1	2	1	0	4	2	0	0	0	1	12	0	0	0	0	0	0	0	1	0	0	0	0	1	0	0	0	0	0	0	0
ARL13B	NM_144996, NM_182896	Homo sapiens ADP-ribosylation factor-like 13B (ARL13B), transcriptvariant 2, mRNA., Homo sapiens ADP-ribosylation factor-like 13B (ARL13B), transcriptvariant 1, mRNA.	9	7	2	0	0	0	0	1	0	1	0	1	0	0	0	1	0	2	0	0	0	1	0	2	0	0	0	0	0	0	0	0	1	0	0	0	0	1	0	0	1	0	0	0	0	0	0
ARL13A	NM_001162490, NM_001162491	Homo sapiens ADP-ribosylation factor-like 13A (ARL13A), transcriptvariant 1, mRNA., Homo sapiens ADP-ribosylation factor-like 13A (ARL13A), transcriptvariant 3, mRNA.	3	3	0	0	0	0	0	0	0	0	0	0	0	0	0	0	0	0	0	0	3	0	0	0	0	0	0	0	0	0	0	0	0	0	0	0	0	0	0	0	0	0	0	0	0	0	0
LOC100293337	XM_002345034	PREDICTED: Homo sapiens hypothetical protein LOC100293337(LOC100293337), mRNA.	2	2	0	0	1	0	0	0	0	0	0	0	0	0	0	0	0	0	0	0	1	0	0	0	0	0	1	0	0	0	0	0	0	0	0	0	0	0	0	0	0	0	0	0	0	0	0
RIPPLY1	NM_138382	Homo sapiens ripply1 homolog (zebrafish) (RIPPLY1), mRNA.	2	1	1	1	0	0	0	0	0	0	0	1	0	0	0	0	0	0	0	0	0	0	0	0	1	0	0	0	0	0	0	0	0	0	0	0	0	0	0	0	0	1	0	0	0	0	0
RIPPLY2	NM_001009994	Homo sapiens ripply2 homolog (zebrafish) (RIPPLY2), mRNA.	7	3	4	0	2	0	0	0	0	0	0	0	0	1	0	4	0	0	0	0	0	0	0	0	0	0	2	0	0	0	0	0	0	0	0	0	0	0	0	0	0	0	0	0	1	0	0
LOC100291793	XM_002345005	PREDICTED: Homo sapiens hypothetical protein LOC100291793(LOC100291793), mRNA.	5	5	0	0	2	0	0	0	0	0	0	0	0	0	0	0	0	0	0	0	1	0	0	2	0	0	2	0	0	0	0	0	0	0	0	0	0	0	0	0	0	0	0	0	0	0	0
LOC100291791	XR_078806	PREDICTED: Homo sapiens hypothetical LOC100291791 (LOC100291791),miscRNA.	4	3	1	1	2	0	0	0	0	0	1	0	0	0	0	0	0	0	0	0	0	0	0	0	1	0	2	0	0	0	0	0	0	0	0	0	0	0	0	1	0	0	0	0	0	0	0
FLJ45244	NR_015415	Homo sapiens hypothetical locus FLJ45244 (FLJ45244), non-codingRNA.	5	5	0	0	1	0	0	0	0	0	0	1	0	0	0	0	0	1	0	0	2	0	0	0	0	0	1	0	0	0	0	0	0	0	0	0	0	0	0	0	1	0	0	0	0	0	0
LOC100290442	XM_002347999	PREDICTED: Homo sapiens hypothetical protein LOC100290442(LOC100290442), mRNA.	5	4	1	0	2	0	0	0	0	1	0	0	1	0	0	0	0	0	0	0	0	1	0	0	0	0	2	0	0	0	0	0	0	0	0	0	0	1	0	0	0	0	1	0	0	0	0
LOC100290443	XM_002346863	PREDICTED: Homo sapiens hypothetical protein LOC100290443(LOC100290443), mRNA.	14	2	12	0	0	0	1	1	0	0	0	0	0	0	1	1	3	2	1	1	0	2	0	1	0	0	0	0	0	0	0	1	1	0	0	0	0	0	0	0	0	0	0	0	0	0	0
LOC100290444	XM_002348175	PREDICTED: Homo sapiens hypothetical protein LOC100290444(LOC100290444), mRNA.	1	1	0	0	0	0	0	0	0	0	0	0	1	0	0	0	0	0	0	0	0	0	0	0	0	0	0	0	0	0	0	0	0	0	0	0	0	0	0	0	0	0	1	0	0	0	0
LOC100290449	XM_002347662	PREDICTED: Homo sapiens hypothetical protein LOC100290449(LOC100290449), mRNA.	2	2	0	0	0	0	0	0	0	0	0	0	0	0	0	0	0	1	0	0	0	0	1	0	0	0	0	0	0	0	0	0	0	0	0	0	0	0	0	0	0	0	0	0	0	0	0
FLJ45248	XR_079239	PREDICTED: Homo sapiens FLJ45248 protein (FLJ45248), miscRNA.	1	1	0	0	0	0	0	0	0	0	0	1	0	0	0	0	0	0	0	0	0	0	0	0	0	0	0	0	0	0	0	0	0	0	0	0	0	0	0	0	1	0	0	0	0	0	0
SLC4A5	NM_021196, NM_133478	Homo sapiens solute carrier family 4, sodium bicarbonatecotransporter, member 5 (SLC4A5), transcript variant a, mRNA., Homo sapiens solute carrier family 4, sodium bicarbonatecotransporter, member 5 (SLC4A5), transcript variant c, mRNA.	24	17	7	0	8	0	1	3	0	0	3	0	0	0	0	2	0	0	0	0	5	0	0	2	0	0	8	0	0	0	0	1	3	0	0	0	0	0	0	3	0	0	0	0	0	0	0
SLC4A7	NM_003615	Homo sapiens solute carrier family 4, sodium bicarbonatecotransporter, member 7 (SLC4A7), mRNA.	27	24	3	0	8	0	0	0	0	0	1	2	1	1	0	0	0	11	1	0	1	1	0	0	0	0	7	1	0	0	0	0	0	0	0	0	0	0	0	1	2	0	1	0	1	0	0
SLC4A1	NM_000342	Homo sapiens solute carrier family 4, anion exchanger, member 1(erythrocyte membrane protein band 3, Diego blood group) (SLC4A1),mRNA.	2	1	1	0	0	0	0	0	0	0	1	0	0	0	0	0	0	0	0	0	0	0	1	0	0	0	0	0	0	0	0	0	0	0	0	0	0	0	1	0	0	0	0	0	0	0	0
SLC4A3	NM_201574, NM_005070	Homo sapiens solute carrier family 4, anion exchanger, member 3(SLC4A3), transcript variant 2, mRNA., Homo sapiens solute carrier family 4, anion exchanger, member 3(SLC4A3), transcript variant 1, mRNA.	35	27	8	1	22	0	0	2	0	0	1	0	0	1	1	0	0	2	0	1	2	2	0	0	1	0	17	5	0	0	0	0	2	0	0	0	0	0	1	0	0	0	0	0	1	0	0
DCTN3	NM_007234, NM_024348	Homo sapiens dynactin 3 (p22) (DCTN3), transcript variant 1, mRNA., Homo sapiens dynactin 3 (p22) (DCTN3), transcript variant 2, mRNA.	35	21	14	1	8	0	1	6	0	1	0	0	0	2	2	3	2	4	1	1	1	1	0	1	1	0	4	4	0	0	0	1	6	0	0	0	0	1	0	0	0	0	0	0	2	0	0
SLC4A9	NM_031467	Homo sapiens solute carrier family 4, sodium bicarbonatecotransporter, member 9 (SLC4A9), mRNA.	1	1	0	0	1	0	0	0	0	0	0	0	0	0	0	0	0	0	0	0	0	0	0	0	0	0	1	0	0	0	0	0	0	0	0	0	0	0	0	0	0	0	0	0	0	0	0
SLC4A8	NM_001039960, NM_004858	Homo sapiens solute carrier family 4, sodium bicarbonatecotransporter, member 8 (SLC4A8), transcript variant 1, mRNA., Homo sapiens solute carrier family 4, sodium bicarbonatecotransporter, member 8 (SLC4A8), transcript variant 2, mRNA.	28	25	3	0	16	0	0	0	1	0	1	0	0	2	0	0	0	0	0	0	7	0	0	1	0	0	14	2	0	0	0	0	0	0	1	0	0	0	0	1	0	0	0	0	2	0	0
RPS4Y2	NM_001039567	Homo sapiens ribosomal protein S4, Y-linked 2 (RPS4Y2), mRNA.	0	0	0	0	0	0	0	0	0	0	0	0	0	0	0	0	0	0	0	0	0	0	0	0	0	0	0	0	0	0	0	0	0	0	0	0	0	0	0	0	0	0	0	0	0	0	0
KNTC1	NM_014708	Homo sapiens kinetochore associated 1 (KNTC1), mRNA.	26	19	7	0	1	0	1	3	2	0	1	3	0	0	0	3	0	1	1	1	7	1	0	1	0	0	1	0	0	0	0	1	1	2	2	0	0	0	0	1	3	0	0	0	0	0	0
PLCL2	NM_001144382, NM_015184	Homo sapiens phospholipase C-like 2 (PLCL2), transcript variant 1,mRNA., Homo sapiens phospholipase C-like 2 (PLCL2), transcript variant 2,mRNA.	27	22	5	0	9	0	0	0	0	0	2	0	2	0	0	0	0	0	1	1	0	5	1	6	0	0	9	0	0	0	0	0	0	0	0	0	0	0	1	1	0	0	2	0	0	0	0
PLCL1	NM_006226	Homo sapiens phospholipase C-like 1 (PLCL1), mRNA.	27	23	4	0	12	0	0	1	0	0	1	0	0	0	0	1	0	0	1	0	3	6	0	2	0	0	10	2	0	0	0	0	1	0	0	0	0	0	0	1	0	0	0	0	0	0	0
MXRA5	NM_015419	Homo sapiens matrix-remodelling associated 5 (MXRA5), mRNA.	15	8	7	0	1	0	0	0	0	2	0	0	0	0	2	1	0	4	1	0	0	4	0	0	0	0	1	0	0	0	0	0	0	0	0	0	0	2	0	0	0	0	0	0	0	0	0
ARPM1	NM_032487	Homo sapiens actin related protein M1 (ARPM1), mRNA.	14	12	2	1	3	0	0	0	0	0	0	0	1	0	0	0	0	0	0	0	7	2	0	0	1	0	3	0	0	0	0	0	0	0	0	0	0	0	0	0	0	0	1	0	0	0	0
HHATL	NM_020707, NR_027753	Homo sapiens hedgehog acyltransferase-like (HHATL), transcriptvariant 1, mRNA., Homo sapiens hedgehog acyltransferase-like (HHATL), transcriptvariant 2, transcribed RNA.	28	22	6	0	8	0	0	6	0	0	0	0	0	1	1	0	0	10	2	0	0	0	0	0	0	0	5	3	0	0	0	0	6	0	0	0	0	0	0	0	0	0	0	0	1	0	0
LOC100131930	XM_002344865	PREDICTED: Homo sapiens similar to hCG2004312, transcript variant 2(LOC100131930), mRNA.	1	1	0	0	0	0	0	0	0	0	0	0	0	0	0	0	0	0	0	0	1	0	0	0	0	0	0	0	0	0	0	0	0	0	0	0	0	0	0	0	0	0	0	0	0	0	0
KLRD1	NM_007334	Homo sapiens killer cell lectin-like receptor subfamily D, member 1(KLRD1), transcript variant 2, mRNA.	0	0	0	0	0	0	0	0	0	0	0	0	0	0	0	0	0	0	0	0	0	0	0	0	0	0	0	0	0	0	0	0	0	0	0	0	0	0	0	0	0	0	0	0	0	0	0
IGSF5	NM_001080444	Homo sapiens immunoglobulin superfamily, member 5 (IGSF5), mRNA.	2	2	0	0	0	0	0	0	0	0	0	0	0	0	0	0	0	0	1	0	1	0	0	0	0	0	0	0	0	0	0	0	0	0	0	0	0	0	0	0	0	0	0	0	0	0	0
IGSF6	NM_005849	Homo sapiens immunoglobulin superfamily, member 6 (IGSF6), mRNA.	11	7	4	1	4	0	0	0	2	0	0	0	0	0	0	0	0	0	0	0	0	2	2	0	0	1	3	1	0	0	0	0	0	0	2	0	0	0	0	0	0	0	0	0	0	0	0
IGSF1	NM_001555, NM_205833	Homo sapiens immunoglobulin superfamily, member 1 (IGSF1),transcript variant 1, mRNA., Homo sapiens immunoglobulin superfamily, member 1 (IGSF1),transcript variant 2, mRNA.	75	69	6	0	33	0	0	0	0	0	1	0	0	0	1	2	1	0	0	0	35	2	0	0	0	0	33	0	0	0	0	0	0	0	0	0	0	0	0	1	0	0	0	0	0	0	0
LOC100292178	XM_002344690	PREDICTED: Homo sapiens hypothetical protein LOC100292178(LOC100292178), mRNA.	2	2	0	0	1	0	0	0	1	0	0	0	0	0	0	0	0	0	0	0	0	0	0	0	0	0	1	0	0	0	0	0	0	0	1	0	0	0	0	0	0	0	0	0	0	0	0
LOC100292172	XM_002345076	PREDICTED: Homo sapiens hypothetical protein LOC100292172(LOC100292172), mRNA.	3	2	1	0	1	1	0	0	0	0	0	0	0	0	0	0	0	0	0	0	0	1	0	0	0	0	1	0	0	1	0	0	0	0	0	0	0	0	0	0	0	0	0	0	0	0	0
LOC100292173	XM_002346269	PREDICTED: Homo sapiens hypothetical protein LOC100292173(LOC100292173), mRNA.	3	3	0	0	1	0	0	0	0	0	0	0	0	0	0	0	1	0	0	0	0	1	0	0	0	0	1	0	0	0	0	0	0	0	0	0	0	0	0	0	0	0	0	0	0	0	0
LOC100292171	XM_002345007	PREDICTED: Homo sapiens similar to hCG1993732 (LOC100292171), mRNA.	18	18	0	0	16	0	0	0	0	0	0	0	0	0	0	0	0	0	0	0	2	0	0	0	0	0	16	0	0	0	0	0	0	0	0	0	0	0	0	0	0	0	0	0	0	0	0
C18orf45	NM_032933	Homo sapiens chromosome 18 open reading frame 45 (C18orf45), mRNA.	6	5	1	0	4	0	0	1	0	0	0	0	0	0	0	0	0	0	0	0	0	1	0	0	0	0	4	0	0	0	0	0	1	0	0	0	0	0	0	0	0	0	0	0	0	0	0
ARHGEF5L	NM_001003702	Homo sapiens Rho guanine nucleotide exchange factor (GEF) 5-like(ARHGEF5L), mRNA.	3	1	2	0	0	2	0	0	0	0	0	0	0	0	0	0	0	0	1	0	0	0	0	0	0	0	0	0	1	1	0	0	0	0	0	0	0	0	0	0	0	0	0	0	0	0	0
ITGB3	NM_000212	Homo sapiens integrin, beta 3 (platelet glycoprotein IIIa, antigenCD61) (ITGB3), mRNA.	7	7	0	0	0	0	0	0	0	0	1	0	0	0	0	0	0	3	3	0	0	0	0	0	0	0	0	0	0	0	0	0	0	0	0	0	0	0	1	0	0	0	0	0	0	0	0
ITGB7	NM_000889	Homo sapiens integrin, beta 7 (ITGB7), mRNA.	23	18	5	0	8	1	1	0	0	0	1	0	3	0	0	2	2	0	0	0	1	2	1	1	0	0	7	1	1	0	1	0	0	0	0	0	0	0	1	0	0	0	2	1	0	0	0
ITGB6	NM_000888	Homo sapiens integrin, beta 6 (ITGB6), mRNA.	6	4	2	0	0	0	0	0	0	2	0	0	2	1	0	0	0	0	0	0	1	0	0	0	0	0	0	0	0	0	0	0	0	0	0	0	0	2	0	0	0	0	2	0	1	0	0
ITGB8	NM_002214	Homo sapiens integrin, beta 8 (ITGB8), mRNA.	39	22	17	1	6	0	0	2	0	3	2	0	0	2	6	2	1	10	0	0	0	4	0	0	1	0	5	1	0	0	0	0	2	0	0	0	0	3	0	2	0	0	0	0	2	0	0
LOC401296	XR_040762	PREDICTED: Homo sapiens hypothetical LOC401296 (LOC401296),miscRNA.	2	2	0	0	0	0	0	0	0	0	0	0	0	0	0	0	0	0	0	0	2	0	0	0	0	0	0	0	0	0	0	0	0	0	0	0	0	0	0	0	0	0	0	0	0	0	0
AICDA	NM_020661	Homo sapiens activation-induced cytidine deaminase (AICDA), mRNA.	5	4	1	0	0	0	0	0	1	0	0	0	0	0	0	1	0	0	0	0	0	0	0	3	0	0	0	0	0	0	0	0	0	0	1	0	0	0	0	0	0	0	0	0	0	0	0
MAT1A	NM_000429	Homo sapiens methionine adenosyltransferase I, alpha (MAT1A), mRNA.	28	20	8	0	0	2	0	0	0	0	0	23	0	0	0	0	0	0	0	0	3	0	0	0	0	0	0	0	2	0	0	0	0	0	0	0	0	0	0	0	15	8	0	0	0	0	0
ZFP112	NM_001083335, NM_013380	Homo sapiens zinc finger protein 112 homolog (mouse) (ZFP112),transcript variant 1, mRNA., Homo sapiens zinc finger protein 112 homolog (mouse) (ZFP112),transcript variant 2, mRNA.	34	27	7	0	16	1	0	1	0	1	2	1	0	0	0	0	0	0	0	0	6	6	0	0	0	0	16	0	0	1	0	0	1	0	0	0	0	1	0	2	1	0	0	0	0	0	0
USP35	NM_020798	Homo sapiens ubiquitin specific peptidase 35 (USP35), mRNA.	6	3	3	0	1	0	0	0	0	0	1	0	0	1	0	2	0	0	0	0	1	0	0	0	0	0	1	0	0	0	0	0	0	0	0	0	0	0	0	1	0	0	0	0	1	0	0
LOC100293496	XM_002345764	PREDICTED: Homo sapiens hypothetical protein LOC100293496(LOC100293496), mRNA.	1	1	0	0	0	0	0	0	0	0	0	0	0	0	0	0	0	0	0	0	1	0	0	0	0	0	0	0	0	0	0	0	0	0	0	0	0	0	0	0	0	0	0	0	0	0	0
RAX	NM_013435	Homo sapiens retina and anterior neural fold homeobox (RAX), mRNA.	3	3	0	0	0	0	0	3	0	0	0	0	0	0	0	0	0	0	0	0	0	0	0	0	0	0	0	0	0	0	0	0	3	0	0	0	0	0	0	0	0	0	0	0	0	0	0
LOC100293495	XM_002345749	PREDICTED: Homo sapiens hypothetical protein LOC100293495(LOC100293495), mRNA.	1	1	0	0	1	0	0	0	0	0	0	0	0	0	0	0	0	0	0	0	0	0	0	0	0	0	1	0	0	0	0	0	0	0	0	0	0	0	0	0	0	0	0	0	0	0	0
LY96	NM_015364	Homo sapiens lymphocyte antigen 96 (LY96), mRNA.	4	2	2	1	1	0	0	0	0	0	0	0	0	0	0	1	0	0	0	0	0	0	1	0	0	1	1	0	0	0	0	0	0	0	0	0	0	0	0	0	0	0	0	0	0	0	0
C14orf169	NM_024644	Homo sapiens chromosome 14 open reading frame 169 (C14orf169),mRNA.	6	3	3	0	1	0	1	0	0	0	0	0	0	0	0	0	0	1	0	1	0	0	0	2	0	0	0	1	0	0	0	1	0	0	0	0	0	0	0	0	0	0	0	0	0	0	0
C14orf167	NR_023921, NR_023922, NR_023923, NR_023924	Homo sapiens chromosome 14 open reading frame 167 (C14orf167),transcript variant 1, non-coding RNA., Homo sapiens chromosome 14 open reading frame 167 (C14orf167),transcript variant 2, non-coding RNA., Homo sapiens chromosome 14 open reading frame 167 (C14orf167),transcript variant 3, non-coding RNA., Homo sapiens chromosome 14 open reading frame 167 (C14orf167),transcript variant 4, non-coding R…	29	23	6	0	8	0	1	2	0	3	0	1	1	2	0	1	0	3	2	0	0	5	0	0	0	0	8	0	0	0	1	0	2	0	0	0	1	2	0	0	1	0	1	0	2	0	0
OCM	NM_001097622	Homo sapiens oncomodulin (OCM), mRNA.	1	1	0	0	0	0	0	0	0	0	0	0	0	0	0	0	0	0	0	0	1	0	0	0	0	0	0	0	0	0	0	0	0	0	0	0	0	0	0	0	0	0	0	0	0	0	0
CASD1	NM_022900	Homo sapiens CAS1 domain containing 1 (CASD1), mRNA.	43	32	11	2	24	0	1	0	0	0	1	2	0	1	1	5	0	3	0	0	1	2	0	0	2	0	22	2	0	0	1	0	0	0	0	0	0	0	0	1	0	2	0	0	1	0	0
APOBEC2	NM_006789	Homo sapiens apolipoprotein B mRNA editing enzyme, catalyticpolypeptide-like 2 (APOBEC2), mRNA.	51	51	0	0	0	0	0	0	0	0	0	0	0	1	0	0	0	50	0	0	0	0	0	0	0	0	0	0	0	0	0	0	0	0	0	0	0	0	0	0	0	0	0	0	1	0	0
LOC100289600	XM_002343785	PREDICTED: Homo sapiens hypothetical protein LOC100289600(LOC100289600), mRNA.	7	7	0	0	0	0	0	0	0	0	0	0	0	0	0	0	0	0	0	0	7	0	0	0	0	0	0	0	0	0	0	0	0	0	0	0	0	0	0	0	0	0	0	0	0	0	0
LOC100289603	XM_002347402	PREDICTED: Homo sapiens hypothetical protein LOC100289603(LOC100289603), mRNA.	1	1	0	0	1	0	0	0	0	0	0	0	0	0	0	0	0	0	0	0	0	0	0	0	0	0	1	0	0	0	0	0	0	0	0	0	0	0	0	0	0	0	0	0	0	0	0
LOC100289604	XR_078380	PREDICTED: Homo sapiens hypothetical LOC100289604 (LOC100289604),miscRNA.	1	1	0	0	0	0	0	0	0	0	0	0	0	0	0	0	0	1	0	0	0	0	0	0	0	0	0	0	0	0	0	0	0	0	0	0	0	0	0	0	0	0	0	0	0	0	0
LOC221442	NR_026938	Homo sapiens adenylate cyclase 10 pseudogene (LOC221442),non-coding RNA.	11	9	2	1	6	0	0	1	0	0	0	0	0	0	0	0	0	1	0	0	2	0	0	0	1	0	5	1	0	0	0	0	0	1	0	0	0	0	0	0	0	0	0	0	0	0	0
UHRF1BP1L	NM_015054	Homo sapiens UHRF1 binding protein 1-like (UHRF1BP1L), transcriptvariant 1, mRNA.	26	23	3	1	3	0	0	0	0	0	2	0	0	0	1	1	0	2	2	0	13	0	0	1	0	1	3	0	0	0	0	0	0	0	0	0	0	0	2	0	0	0	0	0	0	0	0
LOC100294203	XM_002343969	PREDICTED: Homo sapiens hypothetical protein LOC100294203(LOC100294203), mRNA.	5	2	3	0	4	0	0	0	0	0	0	0	0	1	0	0	0	0	0	0	0	0	0	0	0	0	1	3	0	0	0	0	0	0	0	0	0	0	0	0	0	0	0	0	1	0	0
RNASEH2A	NM_006397	Homo sapiens ribonuclease H2, subunit A (RNASEH2A), mRNA.	15	8	7	1	3	0	1	3	0	0	1	0	0	0	0	0	0	0	0	0	0	1	1	4	0	1	1	2	0	0	0	1	3	0	0	0	0	0	0	1	0	0	0	0	0	0	0
RNASEH2B	NM_024570, NM_001142279	Homo sapiens ribonuclease H2, subunit B (RNASEH2B), transcriptvariant 1, mRNA., Homo sapiens ribonuclease H2, subunit B (RNASEH2B), transcriptvariant 2, mRNA.	11	10	1	0	5	0	1	0	0	0	0	1	0	1	0	1	0	0	0	0	1	1	0	0	0	0	5	0	0	0	1	0	0	0	0	0	0	0	0	0	1	0	0	0	1	0	0
NEIL3	NM_018248	Homo sapiens nei endonuclease VIII-like 3 (E. coli) (NEIL3), mRNA.	2	1	1	0	0	0	0	0	0	0	0	0	0	0	0	0	0	0	1	0	0	0	1	0	0	0	0	0	0	0	0	0	0	0	0	0	0	0	0	0	0	0	0	0	0	0	0
CLYBL	NM_206808	Homo sapiens citrate lyase beta like (CLYBL), mRNA.	14	12	2	0	3	0	0	1	0	0	3	1	0	0	0	1	1	0	2	0	1	1	0	0	0	0	3	0	0	0	0	0	1	0	0	0	0	0	2	1	1	0	0	0	0	0	0
AHI1	NM_017651, NM_001134830, NM_001134831	Homo sapiens Abelson helper integration site 1 (AHI1), transcriptvariant 2, mRNA., Homo sapiens Abelson helper integration site 1 (AHI1), transcriptvariant 3, mRNA., Homo sapiens Abelson helper integration site 1 (AHI1), transcriptvariant 1, mRNA.	52	44	8	0	10	0	0	6	0	0	0	14	0	1	1	1	0	2	0	0	12	5	0	0	0	0	10	0	0	0	0	0	6	0	0	0	0	0	0	0	13	1	0	0	1	0	0
LOC284837	NR_026961	Homo sapiens hypothetical LOC284837 (LOC284837), non-coding RNA.	4	4	0	0	0	0	0	0	0	0	0	0	0	0	0	0	0	0	3	0	1	0	0	0	0	0	0	0	0	0	0	0	0	0	0	0	0	0	0	0	0	0	0	0	0	0	0
MESP1	NM_018670	Homo sapiens mesoderm posterior 1 homolog (mouse) (MESP1), mRNA.	3	2	1	0	3	0	0	0	0	0	0	0	0	0	0	0	0	0	0	0	0	0	0	0	0	0	2	1	0	0	0	0	0	0	0	0	0	0	0	0	0	0	0	0	0	0	0
MESP2	NM_001039958	Homo sapiens mesoderm posterior 2 homolog (mouse) (MESP2), mRNA.	0	0	0	0	0	0	0	0	0	0	0	0	0	0	0	0	0	0	0	0	0	0	0	0	0	0	0	0	0	0	0	0	0	0	0	0	0	0	0	0	0	0	0	0	0	0	0
LOC100290421	XM_002346816	PREDICTED: Homo sapiens hypothetical protein LOC100290421(LOC100290421), mRNA.	1	1	0	0	0	0	0	0	0	0	0	0	0	0	0	0	0	0	0	0	1	0	0	0	0	0	0	0	0	0	0	0	0	0	0	0	0	0	0	0	0	0	0	0	0	0	0
TAAR6	NM_175067	Homo sapiens trace amine associated receptor 6 (TAAR6), mRNA.	1	1	0	0	1	0	0	0	0	0	0	0	0	0	0	0	0	0	0	0	0	0	0	0	0	0	1	0	0	0	0	0	0	0	0	0	0	0	0	0	0	0	0	0	0	0	0
LOC388692	NR_027002	Homo sapiens hypothetical LOC388692 (LOC388692), non-coding RNA.	15	10	5	0	5	0	0	0	0	3	0	0	0	0	0	0	0	1	0	2	1	3	0	0	0	0	5	0	0	0	0	0	0	0	0	0	0	3	0	0	0	0	0	0	0	0	0
FAM55D	NM_001077639, NM_017678	Homo sapiens family with sequence similarity 55, member D (FAM55D),transcript variant 1, mRNA., Homo sapiens family with sequence similarity 55, member D (FAM55D),transcript variant 2, mRNA.	6	6	0	0	0	0	6	0	0	0	0	0	0	0	0	0	0	0	0	0	0	0	0	0	0	0	0	0	0	0	6	0	0	0	0	0	0	0	0	0	0	0	0	0	0	0	0
FAM55A	NM_152315	Homo sapiens family with sequence similarity 55, member A (FAM55A),mRNA.	1	1	0	0	0	0	0	0	0	0	0	0	0	0	0	0	0	0	0	0	1	0	0	0	0	0	0	0	0	0	0	0	0	0	0	0	0	0	0	0	0	0	0	0	0	0	0
FAM55B	NM_182495	Homo sapiens family with sequence similarity 55, member B (FAM55B),mRNA.	1	1	0	0	0	0	0	0	0	0	0	0	0	0	0	0	0	1	0	0	0	0	0	0	0	0	0	0	0	0	0	0	0	0	0	0	0	0	0	0	0	0	0	0	0	0	0
FAM55C	NM_001134456, NM_145037	Homo sapiens family with sequence similarity 55, member C (FAM55C),transcript variant 1, mRNA., Homo sapiens family with sequence similarity 55, member C (FAM55C),transcript variant 2, mRNA.	34	31	3	0	19	0	0	0	0	0	0	0	3	0	0	0	0	2	0	1	2	3	1	3	0	0	18	1	0	0	0	0	0	0	0	0	0	0	0	0	0	0	3	0	0	0	0
RCE1	NM_005133	Homo sapiens RCE1 homolog, prenyl protein peptidase (S. cerevisiae)(RCE1), transcript variant 1, mRNA.	5	1	4	0	1	1	0	0	0	0	0	0	0	0	1	0	0	0	1	0	0	0	0	1	0	0	0	1	0	1	0	0	0	0	0	0	0	0	0	0	0	0	0	0	0	0	0
SCN9A	NM_002977	Homo sapiens sodium channel, voltage-gated, type IX, alpha subunit(SCN9A), mRNA.	5	1	4	0	4	0	0	1	0	0	0	0	0	0	0	0	0	0	0	0	0	0	0	0	0	0	0	4	0	0	0	0	1	0	0	0	0	0	0	0	0	0	0	0	0	0	0
RAD54B	NM_012415	Homo sapiens RAD54 homolog B (S. cerevisiae) (RAD54B), mRNA.	6	4	2	0	2	0	0	0	0	0	0	0	0	0	0	0	0	0	1	1	0	1	0	1	0	0	2	0	0	0	0	0	0	0	0	0	0	0	0	0	0	0	0	0	0	0	0
RAD54L	NM_001142548, NM_003579	Homo sapiens RAD54-like (S. cerevisiae) (RAD54L), transcriptvariant 2, mRNA., Homo sapiens RAD54-like (S. cerevisiae) (RAD54L), transcriptvariant 1, mRNA.	21	12	9	0	0	0	3	0	1	0	2	2	0	0	0	0	0	3	2	1	5	2	0	0	0	0	0	0	0	0	0	3	0	0	1	0	0	0	0	2	2	0	0	0	0	0	0
ABCB5	NM_178559, NM_001163942, NM_001163993, NM_001163941	Homo sapiens ATP-binding cassette, sub-family B (MDR/TAP), member 5(ABCB5), transcript variant 2, mRNA., Homo sapiens ATP-binding cassette, sub-family B (MDR/TAP), member 5(ABCB5), transcript variant 3, mRNA., Homo sapiens ATP-binding cassette, sub-family B (MDR/TAP), member 5(ABCB5), transcript variant 4, mRNA., Homo sapiens ATP-binding cassette, sub-family B (MDR/TAP), member 5(ABCB5), transcri…	15	14	1	0	2	0	1	0	0	0	1	0	0	0	0	0	0	0	10	0	1	0	0	0	0	0	2	0	0	0	1	0	0	0	0	0	0	0	0	1	0	0	0	0	0	0	0
ABCB4	NM_018850	Homo sapiens ATP-binding cassette, sub-family B (MDR/TAP), member 4(ABCB4), transcript variant C, mRNA.	3	3	0	0	1	0	1	1	0	0	0	0	0	0	0	0	0	0	0	0	0	0	0	0	0	0	1	0	0	0	1	0	1	0	0	0	0	0	0	0	0	0	0	0	0	0	0
FLJ41941	NR_024417	Homo sapiens hypothetical LOC100192420 (FLJ41941), non-coding RNA.	0	0	0	0	0	0	0	0	0	0	0	0	0	0	0	0	0	0	0	0	0	0	0	0	0	0	0	0	0	0	0	0	0	0	0	0	0	0	0	0	0	0	0	0	0	0	0
DNLZ	NM_001080849	Homo sapiens DNL-type zinc finger (DNLZ), mRNA.	1	1	0	0	0	0	0	0	0	0	0	0	0	0	0	0	0	0	0	0	0	1	0	0	0	0	0	0	0	0	0	0	0	0	0	0	0	0	0	0	0	0	0	0	0	0	0
PMAIP1	NM_021127	Homo sapiens phorbol-12-myristate-13-acetate-induced protein 1(PMAIP1), mRNA.	15	11	4	0	4	0	0	0	0	0	0	2	1	0	3	2	0	1	0	0	0	1	1	0	0	0	4	0	0	0	0	0	0	0	0	0	0	0	0	0	2	0	1	0	0	0	0
GADD45G	NM_006705	Homo sapiens growth arrest and DNA-damage-inducible, gamma(GADD45G), mRNA.	20	10	10	1	0	0	1	3	0	0	0	3	1	0	0	6	0	1	1	0	0	3	0	0	1	0	0	0	0	0	0	1	3	0	0	0	0	0	0	0	2	1	1	0	0	0	0
LOC100287290	XM_002346563	PREDICTED: Homo sapiens hypothetical protein LOC100287290(LOC100287290), mRNA.	8	8	0	0	4	0	0	0	0	0	0	0	1	0	0	0	0	0	1	0	1	1	0	0	0	0	4	0	0	0	0	0	0	0	0	0	0	0	0	0	0	0	1	0	0	0	0
LOC100287293	XM_002343883	PREDICTED: Homo sapiens similar to hCG2036843 (LOC100287293), mRNA.	1	1	0	0	0	0	0	0	0	0	0	0	0	0	0	0	0	0	0	0	1	0	0	0	0	0	0	0	0	0	0	0	0	0	0	0	0	0	0	0	0	0	0	0	0	0	0
ZYG11A	NM_001004339	Homo sapiens zyg-11 homolog A (C. elegans) (ZYG11A), mRNA.	1	0	1	0	0	0	0	0	0	0	0	0	0	0	0	0	0	0	0	0	0	1	0	0	0	0	0	0	0	0	0	0	0	0	0	0	0	0	0	0	0	0	0	0	0	0	0
SPEF1	NM_015417	Homo sapiens sperm flagellar 1 (SPEF1), mRNA.	17	11	6	0	4	0	0	0	0	2	0	0	2	0	0	0	0	0	0	0	6	3	0	0	0	0	3	1	0	0	0	0	0	0	0	0	0	2	0	0	0	0	2	0	0	0	0
SPEF2	NM_144722, NM_024867	Homo sapiens sperm flagellar 2 (SPEF2), transcript variant 2, mRNA., Homo sapiens sperm flagellar 2 (SPEF2), transcript variant 1, mRNA.	24	17	7	0	9	0	0	1	0	0	1	0	0	0	0	0	0	2	0	0	4	7	0	0	0	0	9	0	0	0	0	0	1	0	0	0	0	0	0	1	0	0	0	0	0	0	0
LOC100129887	XM_001716010	PREDICTED: Homo sapiens hypothetical LOC100129887 (LOC100129887),mRNA.	1	1	0	0	0	0	0	0	0	0	0	0	0	0	0	0	0	0	0	0	1	0	0	0	0	0	0	0	0	0	0	0	0	0	0	0	0	0	0	0	0	0	0	0	0	0	0
ZNF273	NR_003099, NM_021148	Homo sapiens zinc finger protein 273 (ZNF273), transcript variant2, transcribed RNA., Homo sapiens zinc finger protein 273 (ZNF273), transcript variant1, mRNA.	13	12	1	0	6	0	0	0	0	0	0	0	0	0	0	0	0	1	0	0	4	2	0	0	0	0	6	0	0	0	0	0	0	0	0	0	0	0	0	0	0	0	0	0	0	0	0
ZNF277	NM_021994	Homo sapiens zinc finger protein 277 (ZNF277), mRNA.	25	13	12	0	4	1	1	2	0	1	0	0	0	1	3	1	0	0	5	0	3	2	0	1	0	0	3	1	0	1	0	1	2	0	0	0	0	1	0	0	0	0	0	0	0	1	0
ZNF275	NM_001080485	Homo sapiens zinc finger protein 275 (ZNF275), mRNA.	29	19	10	3	7	2	2	1	0	0	3	0	0	1	2	1	1	0	1	0	2	3	0	0	2	1	6	1	2	0	0	2	1	0	0	0	0	0	2	1	0	0	0	0	0	1	0
ZNF274	NM_016324, NM_016325, NM_133502	Homo sapiens zinc finger protein 274 (ZNF274), transcript variantZNF274b, mRNA., Homo sapiens zinc finger protein 274 (ZNF274), transcript variantZNF274a, mRNA., Homo sapiens zinc finger protein 274 (ZNF274), transcript variantZNF274c, mRNA.	44	34	10	0	20	0	0	0	0	3	2	1	2	1	2	0	1	1	0	1	6	2	1	1	0	0	19	1	0	0	0	0	0	0	0	0	1	2	0	2	1	0	2	0	1	0	0
KCNV2	NM_133497	Homo sapiens potassium channel, subfamily V, member 2 (KCNV2),mRNA.	20	20	0	0	0	0	0	18	0	0	0	1	0	0	0	0	0	0	0	0	1	0	0	0	0	0	0	0	0	0	0	0	18	0	0	0	0	0	0	0	1	0	0	0	0	0	0
KCNV1	NM_014379	Homo sapiens potassium channel, subfamily V, member 1 (KCNV1),mRNA.	9	9	0	0	9	0	0	0	0	0	0	0	0	0	0	0	0	0	0	0	0	0	0	0	0	0	9	0	0	0	0	0	0	0	0	0	0	0	0	0	0	0	0	0	0	0	0
ITGA10	NM_003637	Homo sapiens integrin, alpha 10 (ITGA10), mRNA.	19	18	1	0	4	0	0	0	0	0	0	0	2	0	0	0	0	11	1	0	1	0	0	0	0	0	4	0	0	0	0	0	0	0	0	0	0	0	0	0	0	0	2	0	0	0	0
ITGA11	NM_001004439	Homo sapiens integrin, alpha 11 (ITGA11), mRNA.	15	13	2	0	4	0	0	0	0	1	0	0	1	0	0	1	0	2	1	0	2	2	1	0	0	0	4	0	0	0	0	0	0	0	0	0	0	1	0	0	0	0	1	0	0	0	0
CTXN1	NM_206833	Homo sapiens cortexin 1 (CTXN1), mRNA.	4	1	3	0	1	0	0	0	0	0	1	0	0	0	0	0	0	0	1	0	0	1	0	0	0	0	0	1	0	0	0	0	0	0	0	0	0	0	0	1	0	0	0	0	0	0	0
CTXN2	NM_001145668	Homo sapiens cortexin 2 (CTXN2), mRNA.	1	1	0	0	0	0	0	0	0	0	0	0	0	1	0	0	0	0	0	0	0	0	0	0	0	0	0	0	0	0	0	0	0	0	0	0	0	0	0	0	0	0	0	0	1	0	0
CTXN3	NM_001048252, NM_001127385	Homo sapiens cortexin 3 (CTXN3), transcript variant 1, mRNA., Homo sapiens cortexin 3 (CTXN3), transcript variant 2, mRNA.	10	8	2	0	9	0	0	0	0	0	1	0	0	0	0	0	0	0	0	0	0	0	0	0	0	0	7	2	0	0	0	0	0	0	0	0	0	0	1	0	0	0	0	0	0	0	0
LOC100129773	XM_001722914, XM_001721272	PREDICTED: Homo sapiens hypothetical LOC100129773 (LOC100129773),mRNA., PREDICTED: Homo sapiens hypothetical LOC100129773 (LOC100129773),mRNA.	18	7	11	1	1	0	0	0	0	0	1	0	0	1	0	0	0	2	3	0	0	7	1	1	1	0	0	1	0	0	0	0	0	0	0	0	0	0	0	1	0	0	0	0	1	0	0
MAML2	NM_032427	Homo sapiens mastermind-like 2 (Drosophila) (MAML2), mRNA.	16	12	4	0	3	0	0	0	0	2	2	1	0	0	0	0	0	6	0	0	0	2	0	0	0	0	2	1	0	0	0	0	0	0	0	0	0	2	2	0	1	0	0	0	0	0	0
MAML3	NM_018717	Homo sapiens mastermind-like 3 (Drosophila) (MAML3), mRNA.	18	13	5	0	9	0	1	0	0	2	0	0	0	0	0	0	0	0	0	0	3	2	0	1	0	0	8	1	0	0	0	1	0	0	0	0	0	2	0	0	0	0	0	0	0	0	0
HERC5	NM_016323	Homo sapiens hect domain and RLD 5 (HERC5), mRNA.	10	9	1	0	1	0	0	0	1	0	0	0	0	0	1	1	0	1	0	0	4	1	0	0	0	0	1	0	0	0	0	0	0	0	1	0	0	0	0	0	0	0	0	0	0	0	0
HERC6	NM_017912, NM_001165136	Homo sapiens hect domain and RLD 6 (HERC6), transcript variant 1,mRNA., Homo sapiens hect domain and RLD 6 (HERC6), transcript variant 2,mRNA.	29	24	5	0	11	0	0	0	0	0	0	0	0	0	1	5	0	0	0	0	2	9	1	0	0	0	11	0	0	0	0	0	0	0	0	0	0	0	0	0	0	0	0	0	0	0	0
PEX5L	NM_016559	Homo sapiens peroxisomal biogenesis factor 5-like (PEX5L), mRNA.	20	18	2	0	9	0	0	0	0	0	2	0	0	1	0	2	0	2	0	0	4	0	0	0	0	0	9	0	0	0	0	0	0	0	0	0	0	0	0	2	0	0	0	0	1	0	0
C17orf59	NM_017622	Homo sapiens chromosome 17 open reading frame 59 (C17orf59), mRNA.	28	22	6	2	9	1	0	1	0	0	2	0	0	0	0	3	2	3	1	1	3	0	0	0	2	0	9	0	0	1	0	0	1	0	0	0	0	0	2	0	0	0	0	0	0	0	0
C17orf58	NM_181656	Homo sapiens chromosome 17 open reading frame 58 (C17orf58),transcript variant 2, mRNA.	1	1	0	0	0	0	0	0	0	0	0	0	0	0	0	0	0	0	1	0	0	0	0	0	0	0	0	0	0	0	0	0	0	0	0	0	0	0	0	0	0	0	0	0	0	0	0
C17orf53	NM_024032	Homo sapiens chromosome 17 open reading frame 53 (C17orf53), mRNA.	4	1	3	0	0	2	0	0	0	0	0	0	0	0	0	1	0	0	0	0	1	0	0	0	0	0	0	0	0	2	0	0	0	0	0	0	0	0	0	0	0	0	0	0	0	0	0
C17orf55	NM_178519	Homo sapiens chromosome 17 open reading frame 55 (C17orf55), mRNA.	3	1	2	0	0	0	0	0	0	1	0	1	0	0	0	0	0	0	0	1	0	0	0	0	0	0	0	0	0	0	0	0	0	0	0	0	0	1	0	0	1	0	0	0	0	0	0
C17orf54	NR_027146	Homo sapiens chromosome 17 open reading frame 54 (C17orf54),non-coding RNA.	2	2	0	0	0	0	0	0	0	0	0	0	0	0	0	0	0	0	0	0	2	0	0	0	0	0	0	0	0	0	0	0	0	0	0	0	0	0	0	0	0	0	0	0	0	0	0
C17orf57	NM_152347	Homo sapiens chromosome 17 open reading frame 57 (C17orf57), mRNA.	9	7	2	0	0	0	0	0	0	0	0	0	0	0	0	0	0	3	0	0	3	2	0	1	0	0	0	0	0	0	0	0	0	0	0	0	0	0	0	0	0	0	0	0	0	0	0
C17orf56	NM_144679	Homo sapiens chromosome 17 open reading frame 56 (C17orf56), mRNA.	22	13	9	0	9	0	1	0	0	0	0	0	0	0	3	0	0	0	3	0	1	4	0	1	0	0	8	1	0	0	0	1	0	0	0	0	0	0	0	0	0	0	0	0	0	0	0
LCLAT1	NM_001002257, NM_182551	Homo sapiens lysocardiolipin acyltransferase 1 (LCLAT1), transcriptvariant 2, mRNA., Homo sapiens lysocardiolipin acyltransferase 1 (LCLAT1), transcriptvariant 1, mRNA.	25	14	11	0	1	1	0	1	1	4	1	0	1	0	0	0	0	4	5	0	1	4	1	0	0	0	1	0	0	1	0	0	1	0	1	0	0	4	0	1	0	0	1	0	0	0	0
LOC151174	NR_026926, NR_026925	Homo sapiens hypothetical LOC151174 (LOC151174), transcript variant2, non-coding RNA., Homo sapiens hypothetical LOC151174 (LOC151174), transcript variant1, non-coding RNA.	2	2	0	0	0	0	0	0	0	0	0	0	0	0	0	0	0	0	0	0	2	0	0	0	0	0	0	0	0	0	0	0	0	0	0	0	0	0	0	0	0	0	0	0	0	0	0
ABCC6P1	NR_003569	Homo sapiens ATP-binding cassette, sub-family C, member 6pseudogene 1 (ABCC6P1), non-coding RNA.	3	3	0	0	0	0	0	0	0	0	1	2	0	0	0	0	0	0	0	0	0	0	0	0	0	0	0	0	0	0	0	0	0	0	0	0	0	0	1	0	2	0	0	0	0	0	0
LOC402377	NR_027442	Homo sapiens UDP-GlcNAc:betaGalbeta-1,3-N-acetylglucosaminyltransferase 5 pseudogene (LOC402377),non-coding RNA.	1	1	0	0	0	0	0	0	0	0	0	1	0	0	0	0	0	0	0	0	0	0	0	0	0	0	0	0	0	0	0	0	0	0	0	0	0	0	0	0	1	0	0	0	0	0	0
LOC284441	NR_003128	Homo sapiens actin-related protein 2 pseudogene (LOC284441),non-coding RNA.	1	1	0	0	0	0	0	0	0	0	0	0	0	0	0	0	0	1	0	0	0	0	0	0	0	0	0	0	0	0	0	0	0	0	0	0	0	0	0	0	0	0	0	0	0	0	0
LOC284440	NR_026956	Homo sapiens hypothetical LOC284440 (LOC284440), non-coding RNA.	2	2	0	0	1	1	0	0	0	0	0	0	0	0	0	0	0	0	0	0	0	0	0	0	0	0	1	0	1	0	0	0	0	0	0	0	0	0	0	0	0	0	0	0	0	0	0
LOC642511	XM_002346732	PREDICTED: Homo sapiens similar to hCG1980490 (LOC642511), mRNA.	2	2	0	0	1	0	0	0	0	0	0	0	0	0	0	0	0	0	0	0	1	0	0	0	0	0	1	0	0	0	0	0	0	0	0	0	0	0	0	0	0	0	0	0	0	0	0
LOC642513	XR_039187, XR_016174	PREDICTED: Homo sapiens similar to potassium channeltetramerisation domain containing 5 (LOC642513), miscRNA., PREDICTED: Homo sapiens similar to Potassium channeltetramerisation domain containing 9 (LOC642513), miscRNA.	1	1	0	0	1	0	0	0	0	0	0	0	0	0	0	0	0	0	0	0	0	0	0	0	0	0	1	0	0	0	0	0	0	0	0	0	0	0	0	0	0	0	0	0	0	0	0
OSBP2	NM_030758	Homo sapiens oxysterol binding protein 2 (OSBP2), transcriptvariant 1, mRNA.	30	30	0	0	11	0	0	4	0	0	0	0	0	0	0	0	0	2	0	0	13	0	0	0	0	0	11	0	0	0	0	0	4	0	0	0	0	0	0	0	0	0	0	0	0	0	0
LRP2	NM_004525	Homo sapiens low density lipoprotein-related protein 2 (LRP2),mRNA.	54	53	1	0	38	1	0	1	0	0	5	0	1	1	0	0	0	6	0	0	1	0	0	0	0	0	38	0	0	1	0	0	1	0	0	0	0	0	5	0	0	0	1	0	1	0	0
LRP3	NM_002333	Homo sapiens low density lipoprotein receptor-related protein 3(LRP3), mRNA.	37	26	11	0	14	0	0	3	0	0	1	0	0	3	1	2	0	1	2	0	3	5	2	0	0	0	11	3	0	0	0	0	3	0	0	0	0	0	1	0	0	0	0	0	3	0	1
LRP4	NM_002334	Homo sapiens low density lipoprotein receptor-related protein 4(LRP4), mRNA.	47	32	15	0	34	0	1	1	1	1	0	0	1	1	0	0	0	2	0	0	2	3	0	0	0	0	25	9	0	0	0	1	0	1	1	0	0	1	0	0	0	0	1	0	1	0	0
LRP5	NM_002335	Homo sapiens low density lipoprotein receptor-related protein 5(LRP5), mRNA.	17	6	11	0	6	1	2	0	0	0	0	1	0	0	4	0	0	1	0	1	1	0	0	0	0	0	3	3	0	1	0	2	0	0	0	0	0	0	0	0	1	0	0	0	0	0	0
LRP8	NM_033300, NM_017522	Homo sapiens low density lipoprotein receptor-related protein 8,apolipoprotein e receptor (LRP8), transcript variant 2, mRNA., Homo sapiens low density lipoprotein receptor-related protein 8,apolipoprotein e receptor (LRP8), transcript variant 3, mRNA.	11	8	3	0	3	0	0	0	0	0	0	0	1	0	0	0	0	0	0	0	5	2	0	0	0	0	2	1	0	0	0	0	0	0	0	0	0	0	0	0	0	0	1	0	0	0	0
HLA-DOB	NM_002120	Homo sapiens major histocompatibility complex, class II, DO beta(HLA-DOB), mRNA.	20	12	8	0	1	0	2	0	2	0	0	0	1	0	0	0	0	1	0	2	1	0	0	10	0	0	1	0	0	0	2	0	0	0	2	0	0	0	0	0	0	0	1	0	0	0	0
CALR3	NM_145046	Homo sapiens calreticulin 3 (CALR3), mRNA.	3	3	0	0	0	0	0	0	0	0	0	0	0	0	0	0	0	0	0	0	3	0	0	0	0	0	0	0	0	0	0	0	0	0	0	0	0	0	0	0	0	0	0	0	0	0	0
STIM2	NM_020860	Homo sapiens stromal interaction molecule 2 (STIM2), mRNA.	23	12	11	0	4	0	0	1	0	0	0	0	1	0	3	3	2	0	2	1	0	4	0	2	0	0	4	0	0	0	0	0	1	0	0	0	0	0	0	0	0	0	1	0	0	0	1
C8A	NM_000562	Homo sapiens complement component 8, alpha polypeptide (C8A), mRNA.	10	10	0	0	0	0	0	0	0	0	0	10	0	0	0	0	0	0	0	0	0	0	0	0	0	0	0	0	0	0	0	0	0	0	0	0	0	0	0	0	10	0	0	0	0	0	0
C8B	NM_000066	Homo sapiens complement component 8, beta polypeptide (C8B), mRNA.	20	17	3	0	0	0	0	0	0	0	0	17	3	0	0	0	0	0	0	0	0	0	0	0	0	0	0	0	0	0	0	0	0	0	0	0	0	0	0	0	14	3	3	0	0	0	0
MAP6	NM_033063, NM_207577	Homo sapiens microtubule-associated protein 6 (MAP6), transcriptvariant 1, mRNA., Homo sapiens microtubule-associated protein 6 (MAP6), transcriptvariant 2, mRNA.	30	22	8	0	16	0	0	7	0	0	0	0	0	2	0	1	0	0	0	0	3	1	0	0	0	0	8	8	0	0	0	0	7	0	0	0	0	0	0	0	0	0	0	0	2	0	0
C8G	NM_000606	Homo sapiens complement component 8, gamma polypeptide (C8G), mRNA.	1	0	1	0	0	0	1	0	0	0	0	0	0	0	0	0	0	0	0	0	0	0	0	0	0	0	0	0	0	0	0	1	0	0	0	0	0	0	0	0	0	0	0	0	0	0	0
TEAD3	NM_003214	Homo sapiens TEA domain family member 3 (TEAD3), mRNA.	11	9	2	0	2	0	1	1	0	0	0	0	0	0	0	0	0	1	1	0	2	3	0	0	0	0	2	0	0	0	1	0	1	0	0	0	0	0	0	0	0	0	0	0	0	0	0
TEAD2	NM_003598	Homo sapiens TEA domain family member 2 (TEAD2), mRNA.	16	8	8	0	2	0	0	1	0	0	0	0	2	0	2	2	1	0	1	1	2	2	0	0	0	0	1	1	0	0	0	0	1	0	0	0	0	0	0	0	0	0	1	1	0	0	0
MAP9	NM_001039580	Homo sapiens microtubule-associated protein 9 (MAP9), mRNA.	24	20	4	0	3	0	0	0	1	0	0	0	1	3	0	0	0	5	6	0	0	4	0	1	0	0	3	0	0	0	0	0	0	0	1	0	0	0	0	0	0	0	0	1	3	0	0
TEAD4	NM_201441, NM_003213, NM_201443	Homo sapiens TEA domain family member 4 (TEAD4), transcript variant2, mRNA., Homo sapiens TEA domain family member 4 (TEAD4), transcript variant1, mRNA., Homo sapiens TEA domain family member 4 (TEAD4), transcript variant3, mRNA.	28	17	11	0	5	1	4	1	0	0	2	0	2	1	0	0	0	5	2	2	2	1	0	0	0	0	5	0	0	1	0	4	1	0	0	0	0	0	2	0	0	0	1	1	0	1	0
PTPN22	NM_012411, NM_015967	Homo sapiens protein tyrosine phosphatase, non-receptor type 22(lymphoid) (PTPN22), transcript variant 2, mRNA., Homo sapiens protein tyrosine phosphatase, non-receptor type 22(lymphoid) (PTPN22), transcript variant 1, mRNA.	11	9	2	1	0	0	0	0	1	0	0	0	1	0	0	1	0	1	0	0	3	1	0	2	1	0	0	0	0	0	0	0	0	0	1	0	0	0	0	0	0	0	1	0	0	0	0
FAM180B	NM_001164379	Homo sapiens family with sequence similarity 180, member B(FAM180B), mRNA.	1	1	0	0	0	0	0	0	0	0	0	0	0	1	0	0	0	0	0	0	0	0	0	0	0	0	0	0	0	0	0	0	0	0	0	0	0	0	0	0	0	0	0	0	1	0	0
PTPN21	NM_007039	Homo sapiens protein tyrosine phosphatase, non-receptor type 21(PTPN21), mRNA.	27	20	7	0	6	1	0	0	0	1	1	0	0	1	2	1	0	0	8	0	3	3	0	0	0	0	5	1	0	1	0	0	0	0	0	0	1	0	0	1	0	0	0	0	1	0	0
PLEKHF1	NM_024310	Homo sapiens pleckstrin homology domain containing, family F (withFYVE domain) member 1 (PLEKHF1), mRNA.	22	13	9	1	6	0	0	0	0	0	1	0	1	0	8	0	0	2	0	0	2	1	0	0	1	0	6	0	0	0	0	0	0	0	0	0	0	0	1	0	0	0	0	1	0	0	0
PLEKHF2	NM_024613	Homo sapiens pleckstrin homology domain containing, family F (withFYVE domain) member 2 (PLEKHF2), mRNA.	24	12	12	0	3	1	0	2	0	0	1	1	1	1	0	6	0	0	0	2	0	2	2	2	0	0	3	0	0	1	0	0	2	0	0	0	0	0	1	0	1	0	1	0	1	0	0
DAAM1	NM_014992	Homo sapiens dishevelled associated activator of morphogenesis 1(DAAM1), mRNA.	39	33	6	0	10	0	1	6	0	2	1	1	4	2	0	2	0	2	0	0	4	0	2	2	0	0	9	1	0	0	1	0	6	0	0	0	0	2	1	0	1	0	3	1	2	0	0
SERPINI1	NM_005025, NM_001122752	Homo sapiens serpin peptidase inhibitor, clade I (neuroserpin),member 1 (SERPINI1), transcript variant 1, mRNA., Homo sapiens serpin peptidase inhibitor, clade I (neuroserpin),member 1 (SERPINI1), transcript variant 2, mRNA.	45	36	9	0	33	0	1	2	0	0	3	0	2	0	2	0	0	1	0	0	0	1	0	0	0	0	33	0	0	0	0	1	2	0	0	0	0	0	0	3	0	0	0	2	0	0	0
SERPINI2	NM_006217	Homo sapiens serpin peptidase inhibitor, clade I (pancpin), member2 (SERPINI2), mRNA.	2	1	1	0	1	0	0	0	0	0	0	0	0	0	0	0	0	0	0	0	0	1	0	0	0	0	1	0	0	0	0	0	0	0	0	0	0	0	0	0	0	0	0	0	0	0	0
FANK1	NM_145235	Homo sapiens fibronectin type III and ankyrin repeat domains 1(FANK1), mRNA.	7	6	1	1	1	0	0	0	0	0	0	0	0	0	0	0	0	0	0	0	5	0	0	0	0	1	1	0	0	0	0	0	0	0	0	0	0	0	0	0	0	0	0	0	0	0	0
EPHA10	NM_173641, NM_001099439	Homo sapiens EPH receptor A10 (EPHA10), transcript variant 2, mRNA., Homo sapiens EPH receptor A10 (EPHA10), transcript variant 3, mRNA.	15	15	0	0	7	0	0	0	0	0	0	0	0	0	0	0	0	0	0	0	8	0	0	0	0	0	7	0	0	0	0	0	0	0	0	0	0	0	0	0	0	0	0	0	0	0	0
FLJ35409	XR_079484	PREDICTED: Homo sapiens FLJ35409 protein (FLJ35409), miscRNA.	1	1	0	0	0	0	0	0	0	0	0	0	0	0	0	0	0	0	1	0	0	0	0	0	0	0	0	0	0	0	0	0	0	0	0	0	0	0	0	0	0	0	0	0	0	0	0
DMRTA2	NM_032110	Homo sapiens DMRT-like family A2 (DMRTA2), mRNA.	2	1	1	0	1	0	0	1	0	0	0	0	0	0	0	0	0	0	0	0	0	0	0	0	0	0	0	1	0	0	0	0	1	0	0	0	0	0	0	0	0	0	0	0	0	0	0
DMRTA1	NM_022160	Homo sapiens DMRT-like family A1 (DMRTA1), mRNA.	1	1	0	0	0	0	0	0	0	0	1	0	0	0	0	0	0	0	0	0	0	0	0	0	0	0	0	0	0	0	0	0	0	0	0	0	0	0	1	0	0	0	0	0	0	0	0
EBPL	NM_032565	Homo sapiens emopamil binding protein-like (EBPL), mRNA.	12	6	6	0	1	1	2	2	0	0	0	0	1	0	0	0	0	1	2	0	0	2	0	0	0	0	0	1	0	1	1	1	2	0	0	0	0	0	0	0	0	0	0	1	0	0	0
ANTXRL	NR_003601	Homo sapiens anthrax toxin receptor-like (ANTXRL), non-coding RNA.	5	5	0	0	1	0	0	0	0	0	0	0	0	0	0	0	0	1	0	0	3	0	0	0	0	0	1	0	0	0	0	0	0	0	0	0	0	0	0	0	0	0	0	0	0	0	0
HLA-DQA2	NM_020056	Homo sapiens major histocompatibility complex, class II, DQ alpha 2(HLA-DQA2), mRNA.	1	1	0	0	0	0	0	0	1	0	0	0	0	0	0	0	0	0	0	0	0	0	0	0	0	0	0	0	0	0	0	0	0	0	1	0	0	0	0	0	0	0	0	0	0	0	0
C14orf21	NM_174913	Homo sapiens chromosome 14 open reading frame 21 (C14orf21), mRNA.	7	6	1	0	2	0	0	0	0	0	0	0	1	0	0	0	0	0	1	0	3	0	0	0	0	0	2	0	0	0	0	0	0	0	0	0	0	0	0	0	0	0	1	0	0	0	0
C14orf23	NR_026731	Homo sapiens chromosome 14 open reading frame 23 (C14orf23),transcript variant 1, non-coding RNA.	1	1	0	0	1	0	0	0	0	0	0	0	0	0	0	0	0	0	0	0	0	0	0	0	0	0	1	0	0	0	0	0	0	0	0	0	0	0	0	0	0	0	0	0	0	0	0
C14orf28	NM_001017923	Homo sapiens chromosome 14 open reading frame 28 (C14orf28), mRNA.	4	4	0	0	1	0	0	2	0	0	0	0	0	0	0	0	0	0	1	0	0	0	0	0	0	0	1	0	0	0	0	0	2	0	0	0	0	0	0	0	0	0	0	0	0	0	0
FAM90A12	XM_928853	PREDICTED: Homo sapiens family with sequence similarity 90, memberA12 (FAM90A12), mRNA.	1	1	0	0	0	0	0	0	0	0	0	0	0	0	0	0	0	0	0	0	1	0	0	0	0	0	0	0	0	0	0	0	0	0	0	0	0	0	0	0	0	0	0	0	0	0	0
MSR1	NM_138716, NM_002445	Homo sapiens macrophage scavenger receptor 1 (MSR1), transcriptvariant SR-AIII, mRNA., Homo sapiens macrophage scavenger receptor 1 (MSR1), transcriptvariant SR-AII, mRNA.	11	7	4	2	3	1	1	0	0	0	0	0	1	0	0	0	0	0	0	0	1	1	1	0	1	1	2	1	0	1	0	1	0	0	0	0	0	0	0	0	0	0	1	0	0	0	0
LOC401052	NM_001008737	Homo sapiens hypothetical LOC401052 (LOC401052), mRNA.	10	9	1	0	0	1	0	0	0	0	0	0	0	0	0	0	0	0	0	1	8	0	0	0	0	0	0	0	1	0	0	0	0	0	0	0	0	0	0	0	0	0	0	0	0	0	0
AVIL	NM_006576	Homo sapiens advillin (AVIL), mRNA.	16	6	10	0	2	0	0	0	1	0	0	0	0	3	2	6	0	0	0	0	0	1	1	0	0	0	2	0	0	0	0	0	0	0	1	0	0	0	0	0	0	0	0	0	3	0	0
LOC643749	XR_041903	PREDICTED: Homo sapiens hypothetical LOC643749 (LOC643749),miscRNA.	3	3	0	0	2	0	0	0	0	0	0	0	0	0	0	0	0	0	1	0	0	0	0	0	0	0	2	0	0	0	0	0	0	0	0	0	0	0	0	0	0	0	0	0	0	0	0
ANKMY1	NM_017844, NM_016552	Homo sapiens ankyrin repeat and MYND domain containing 1 (ANKMY1),transcript variant 2, mRNA., Homo sapiens ankyrin repeat and MYND domain containing 1 (ANKMY1),transcript variant 1, mRNA.	36	31	5	0	5	0	0	0	0	2	0	1	0	0	0	0	0	4	0	0	22	2	0	0	0	0	5	0	0	0	0	0	0	0	0	0	0	2	0	0	0	1	0	0	0	0	0
HK3	NM_002115	Homo sapiens hexokinase 3 (white cell) (HK3), nuclear gene encodingmitochondrial protein, mRNA.	6	2	4	0	0	0	0	0	0	0	0	0	0	0	0	0	0	1	1	0	1	0	3	0	0	0	0	0	0	0	0	0	0	0	0	0	0	0	0	0	0	0	0	0	0	0	0
LAX1	NM_001136190, NM_017773	Homo sapiens lymphocyte transmembrane adaptor 1 (LAX1), transcriptvariant 2, mRNA., Homo sapiens lymphocyte transmembrane adaptor 1 (LAX1), transcriptvariant 1, mRNA.	6	6	0	0	0	0	0	0	2	0	0	0	0	0	0	0	0	1	0	0	0	1	0	2	0	0	0	0	0	0	0	0	0	0	2	0	0	0	0	0	0	0	0	0	0	0	0
LOC100128615	XM_001717892	PREDICTED: Homo sapiens similar to hCG2022586 (LOC100128615), mRNA.	1	1	0	0	0	0	0	0	0	0	0	0	0	0	0	0	0	0	0	0	1	0	0	0	0	0	0	0	0	0	0	0	0	0	0	0	0	0	0	0	0	0	0	0	0	0	0
MSRA	NM_001135670, NM_012331, NM_001135671	Homo sapiens methionine sulfoxide reductase A (MSRA), transcriptvariant 2, mRNA., Homo sapiens methionine sulfoxide reductase A (MSRA), transcriptvariant 1, mRNA., Homo sapiens methionine sulfoxide reductase A (MSRA), transcriptvariant 3, mRNA.	16	14	2	0	8	0	0	3	0	0	2	1	0	0	2	0	0	0	0	0	0	0	0	0	0	0	8	0	0	0	0	0	3	0	0	0	0	0	2	0	1	0	0	0	0	0	0
LOC440031	XR_040618	PREDICTED: Homo sapiens hypothetical LOC440031 (LOC440031),miscRNA.	1	1	0	0	1	0	0	0	0	0	0	0	0	0	0	0	0	0	0	0	0	0	0	0	0	0	1	0	0	0	0	0	0	0	0	0	0	0	0	0	0	0	0	0	0	0	0
EED	NM_003797, NM_152991	Homo sapiens embryonic ectoderm development (EED), transcriptvariant 1, mRNA., Homo sapiens embryonic ectoderm development (EED), transcriptvariant 2, mRNA.	32	16	16	1	6	0	1	0	4	0	2	2	1	0	1	2	1	0	2	1	2	4	0	2	0	1	5	1	0	0	0	1	0	0	4	0	0	0	0	2	2	0	0	1	0	0	0
MAPKAPK5	NM_139078	Homo sapiens mitogen-activated protein kinase-activated proteinkinase 5 (MAPKAPK5), transcript variant 2, mRNA.	3	3	0	0	0	1	0	1	0	0	0	0	0	0	0	0	0	0	0	0	0	0	0	1	0	0	0	0	1	0	0	0	1	0	0	0	0	0	0	0	0	0	0	0	0	0	0
MAPKAPK3	NM_004635	Homo sapiens mitogen-activated protein kinase-activated proteinkinase 3 (MAPKAPK3), mRNA.	31	23	8	1	1	0	3	2	0	0	0	0	2	1	0	3	2	11	2	0	1	1	0	1	0	1	1	0	0	0	0	3	2	0	0	0	0	0	0	0	0	0	2	0	1	0	0
LOC100133749	XM_001723562	PREDICTED: Homo sapiens hypothetical LOC100133749 (LOC100133749),mRNA.	5	1	4	0	3	0	1	0	0	0	0	0	0	0	0	0	0	1	0	0	0	0	0	0	0	0	0	3	0	0	0	1	0	0	0	0	0	0	0	0	0	0	0	0	0	0	0
SAMD5	NM_001030060	Homo sapiens sterile alpha motif domain containing 5 (SAMD5), mRNA.	5	4	1	0	1	0	0	0	0	0	0	0	0	0	0	1	0	1	0	0	0	2	0	0	0	0	1	0	0	0	0	0	0	0	0	0	0	0	0	0	0	0	0	0	0	0	0
SAMD7	NM_182610	Homo sapiens sterile alpha motif domain containing 7 (SAMD7), mRNA.	2	2	0	0	0	0	0	1	0	0	0	0	0	0	0	0	0	1	0	0	0	0	0	0	0	0	0	0	0	0	0	0	1	0	0	0	0	0	0	0	0	0	0	0	0	0	0
LOC100293966	XM_002346217	PREDICTED: Homo sapiens hypothetical protein LOC100293966(LOC100293966), mRNA.	15	5	10	0	10	0	0	0	0	0	0	0	0	3	0	0	0	0	0	0	1	1	0	0	0	0	1	9	0	0	0	0	0	0	0	0	0	0	0	0	0	0	0	0	3	0	0
SAMD1	NM_138352	Homo sapiens sterile alpha motif domain containing 1 (SAMD1), mRNA.	1	1	0	0	0	0	0	0	0	0	0	0	0	0	0	1	0	0	0	0	0	0	0	0	0	0	0	0	0	0	0	0	0	0	0	0	0	0	0	0	0	0	0	0	0	0	0
SAMD3	NM_001017373, NM_152552	Homo sapiens sterile alpha motif domain containing 3 (SAMD3),transcript variant 1, mRNA., Homo sapiens sterile alpha motif domain containing 3 (SAMD3),transcript variant 2, mRNA.	12	10	2	0	1	0	0	0	0	0	2	0	2	0	0	0	0	0	0	0	5	2	0	0	0	0	1	0	0	0	0	0	0	0	0	0	0	0	2	0	0	0	2	0	0	0	0
SAMD8	NM_144660	Homo sapiens sterile alpha motif domain containing 8 (SAMD8), mRNA.	7	6	1	0	4	0	0	0	0	0	0	0	0	0	0	0	1	1	0	0	1	0	0	0	0	0	4	0	0	0	0	0	0	0	0	0	0	0	0	0	0	0	0	0	0	0	0
SAMD9	NM_017654	Homo sapiens sterile alpha motif domain containing 9 (SAMD9), mRNA.	24	14	10	0	1	0	1	0	3	6	0	0	2	0	0	0	0	7	1	0	1	2	0	0	0	0	0	1	0	0	1	0	0	0	3	0	0	6	0	0	0	0	1	1	0	0	0
TMEM38A	NM_024074	Homo sapiens transmembrane protein 38A (TMEM38A), mRNA.	12	11	1	0	6	0	0	0	0	0	0	1	0	0	1	0	0	4	0	0	0	0	0	0	0	0	6	0	0	0	0	0	0	0	0	0	0	0	0	0	1	0	0	0	0	0	0
[truncated: 20,126 more rows]
[truncated: 27 more columns]
